# Supplementary material for: Identification of Extracellular Segments by Mass Spectrometry Improves Topology Prediction of Transmembrane Proteins
Source: Sci Rep. 2017 Feb 13;7:42610. doi: 10.1038/srep42610 (PMC5304180; doi:10.1038/srep42610)
Supplement: Supplementary Table 1 [file srep42610-s2.xls]

## Sheet: structures
	Structure of the applied lysine modifications
	Modification	Composition, added	Monoisotopic mass, added	Unimod Accession #	Description	Structure
	Thioacyl	C(3) H(4) O S	87.9983	126	DSP, Thioacyl, 3-sulfanylpropanoyl
	CAMThio	C(5) H(7) N O(2) S	145.02	293	Carbamidomethylthio-propanoylation
	Thioacyl-B	C(15) H(23) N(3) O(3) S(3)	389.09	-	Thioacyl-Biotin
	Thio(NEM)	C(9) H(11) N O(3) S	213.045	-	Thioacyl-N-ethylmaleimide
	NEM	C(6) H(7) N O(2)	125.048	108	N-ethylmaleimide
	EA	C(2) H(5) N	43.0422	734	Aminoethyl
	Thio(AE)	C(5) H(9) N O S	131.04	-	Thioacyl-aminoethyl
