# Supplementary material for: Identification of Extracellular Segments by Mass Spectrometry Improves Topology Prediction of Transmembrane Proteins
Source: Sci Rep. 2017 Feb 13;7:42610. doi: 10.1038/srep42610 (PMC5304180; doi:10.1038/srep42610)
Supplement: Supplementary Table 2 [file srep42610-s3.xls]

## Sheet: Legends 
	Legends for the raw files info (Orbitrap) sheet
	Fraction (peak list)	Name of the peak list file
	MS raw file name	Name of the raw MS file (uploaded to Massive ID: MSV000080003)
	Cell line	Cell line used in the experiments
	Enzyme	Enzyme used for digestion
	Gradient	NanoLC gradient used for LC-MSMS run
	Note	The reagent used for the elution of the labeled peptides from the Neutravidin beads.
	Legends for the raw files info (Q-TOF) sheet
	Fraction (peak list)	Name of the peak list file
	MS raw file name	Name of the raw MS file (uploaded to Massive ID: MSV000079974)
	Cell line	Cell line used in the experiments
	Enzyme	Enzyme used for digestion
	Gradient	NanoLC gradient used for LC-MSMS run
	Note	The reagent used for the elution of the labeled peptides from the Neutravidin beads.
	Legends for the LTQ-Orbitrap Elite sheet
	Cell line	Cell line used in the experiments
	Enzyme	Enzyme used for digestion
	Acc #	Uniprot accession number (starting with letter)
	TM	Protein transmembrane (TM) or not (nonTM)
	m/z	Mass to charge ratio of the precursor peptide
	z	Precursor charge state
	ppm	Error of the measured precursor mass in ppm (parts per million)
	Prev AA	Specifies the amino acid preceeding the peptide in the protein sequence
	Peptide	Peptide sequence
	Next AA	Specifies the amino acid following the peptide in the protein sequence
	Protein modifications	Modification and its position in the protein.
	RT	Retention time in minutes
	Fraction	Name of the peak list file
	MSMS Info	Scan number
	Start	The position of the peptide's first amino acid in the protein
	End	The position of the peptide's last amino acid in the protein
	Score	Peptide score assigned by Protein Prospector
	Expect	Peptide E value assigned by Protein Prospector
	Protein MW	Molecular weight of the database protein
	Protein Name	Name of the protein
	Legends for the Brukes Maxis II Q-TOF sheet
	Cell line	Cell line used in the experiments
	Enzyme	Enzyme used for digestion
	Acc #	Uniprot accession number (starting with letter) or ID
	TM	Protein transmembrane (TM) or not (nonTM)
	m/z	Mass to charge ratio of the precursor peptide
	z	Precursor charge state
	Delta	Error of the measured precursor mass (Da)
	Prev AA	Specifies the amino acid preceeding the peptide in the protein sequence
	Peptide	Peptide sequence
	Next AA	Specifies the amino acid following the peptide in the protein sequence
	Protein modifications	Modification and its position in the protein.
	RT	Retention time in minutes
	Fraction	Name of the peak list file
	Scan number	Scan number
	Start	The position of the peptide's first amino acid in the protein
	End	The position of the peptide's last amino acid in the protein
	Score	Peptide score assigned by Mascot
	Expect	Peptide E value assigned by Mascot
	Protein MW	Molecular weight of the database protein
	Protein Name	Name of the protein

## Sheet: raw files info (Orbitrap)
Fraction (peak list)	MS raw file name	Cell line	Enzyme	Gradient	Note
130916_lt_02_ITMSms2cid	130916_lt_02.raw	RBC	Trypsin	3-40% AcN in30 min	TCEP
130916_lt_05_ITMSms2cid	130916_lt_05.raw	RBC	Trypsin	3-40% AcN in30 min	TCEP
130916_lt_08_FTMSms2hcd	130916_lt_08.raw	RBC	Trypsin	3-40% AcN in100 min	TCEP
131107_lt3_17_FTMSms2hcd	131107_lt3_17.raw	RBC	Thermolysin	3-40% AcN in100 min	TCEP
131107_lt3_17_ITMSms2cid	131107_lt3_17.raw	RBC	Thermolysin	3-40% AcN in100 min	TCEP
131112_07_ITMSms2cid	131112_07.raw	RBC	Thermolysin	3-40% AcN in100 min	TCEP
131118_LT3_05_FTMSms2hcd	131118_LT3_05.raw	RBC	Thermolysin	3-40% AcN in100 min	TCEP
140109_LT4_10_07_ITMSms2cid	140109_LT4_10_07.raw	RBC	Trypsin	3-40% AcN in100 min	TCEP
140109_LT4_10cid_07_pp	140109_LT4_10cid_07.raw	RBC	Trypsin	3-40% AcN in100 min	TCEP
140109_LT4_10hcd_08_pp	140109_LT4_10hcd_08.raw	RBC	Trypsin	3-40% AcN in100 min	TCEP
140109_LT4_2_05_ITMSms2cid	140109_LT4_2_05.raw	RBC	Trypsin	3-40% AcN in100 min	TCEP
140109_LT4_2cid_05_pp	140109_LT4_2cid_05.raw	RBC	Trypsin	3-40% AcN in100 min	TCEP
140109_LT4_2hcd_06_pp	140109_LT4_2hcd_06.raw	RBC	Trypsin	3-40% AcN in100 min	TCEP
140313_LT6_05_FTMSms2hcd	140313_LT6_05.raw	RBC	Trypsin	3-40% AcN in100 min	TCEP
140313_LT6_06_FTMSms2hcd	140313_LT6_06.raw	RBC	Trypsin	3-40% AcN in100 min	TCEP
140313_LT6_07_FTMSms2hcd	140313_LT6_07.raw	RBC	Trypsin	3-40% AcN in100 min	TCEP
140430_12_ITMSms2cid	140430_12.raw	RBC	Trypsin	3-40% AcN in100 min	DTT
140430_13_FTMSms2hcd_Q	140430_13.raw	RBC	Trypsin	3-40% AcN in100 min	DTT
140430_14_ITMSms2cid	140430_14.raw	RBC	Trypsin	3-40% AcN in100 min	FA elu
140430_15_FTMSms2hcd_Q	140430_15.raw	RBC	Trypsin	3-40% AcN in100 min	FA elu
140430_16_ITMSms2cid	140430_16.raw	RBC	Trypsin	3-40% AcN in100 min	TCEP
140430_17_FTMSms2hcd_Q	140430_17.raw	RBC	Trypsin	3-40% AcN in100 min	TCEP
140606_30_FTMSms2hcd	140606_30.raw	RBC	Trypsin	3-40% AcN in100 min	DTT
140606_31_FTMSms2hcd	140606_31.raw	RBC	Trypsin	3-40% AcN in100 min	DTT
140606_32_FTMSms2hcd	140606_32.raw	RBC	Trypsin	3-40% AcN in100 min	DTT
140606_33_FTMSms2hcd	140606_33.raw	RBC	Trypsin	3-40% AcN in100 min	DTT
140610_01_FTMSms2hcd	140610_01.raw	RBC	Trypsin	3-40% AcN in240 min	DTT
140610_02_FTMSms2hcd	140610_02.raw	RBC	Trypsin	3-40% AcN in240 min	DTT
140610_03_FTMSms2hcd	140610_03.raw	RBC	Trypsin	3-40% AcN in240 min	DTT
140610_04_FTMSms2hcd	140610_04.raw	RBC	Trypsin	3-40% AcN in240 min	DTT
140702_01_FTMSms2cid	140702_01.raw	RBC	Trypsin	3-40% AcN in100 min	DTT
140702_01_FTMSms2hcd	140702_01.raw	RBC	Trypsin	3-40% AcN in100 min	DTT
140702_01_ITMSms2cid	140702_01.raw	RBC	Trypsin	3-40% AcN in100 min	DTT
140702_02_FTMSms2hcd	140702_02.raw	RBC	Trypsin	3-40% AcN in100 min	DTT
140702_02_ITMSms2etd	140702_02.raw	RBC	Trypsin	3-40% AcN in100 min	DTT
140704_24_ITMSms2cid	140704_24.raw	RBC	Trypsin	3-40% AcN in240 min	DTT
140704_25_FTMSms2hcd	140704_25.raw	RBC	Trypsin	3-40% AcN in240 min	DTT
140806_LT9_1i_CID_pp	140806_LT9_1i_CID.raw	RBC	Trypsin	3-40% AcN in100 min	DTT
140806_LT9_1i_HCD_pp	140806_LT9_1i_HCD.raw	RBC	Trypsin	3-40% AcN in100 min	DTT
140806_LT9_2i_CID_pp	140806_LT9_2i_CID.raw	RBC	Trypsin	3-40% AcN in100 min	DTT
140806_LT9_2i_HCD_pp	140806_LT9_2i_HCD.raw	RBC	Trypsin	3-40% AcN in100 min	DTT
140806_LT9_3_CID_pp	140806_LT9_3_CID.raw	RBC	Trypsin	3-40% AcN in100 min	DTT
140806_LT9_3_HCD_pp	140806_LT9_3_HCD.raw	RBC	Trypsin	3-40% AcN in100 min	DTT
140806_LT9_4_CID_pp	140806_LT9_4_CID.raw	RBC	Trypsin	3-40% AcN in100 min	DTT
140806_LT9_4_HCD_pp	140806_LT9_4_HCD.raw	RBC	Trypsin	3-40% AcN in100 min	DTT
140925_LT11_02_pp	140925_LT11_02.raw	RBC	Thermolysin	3-40% AcN in100 min	DTT
140925_LT11_03_pp	140925_LT11_03.raw	RBC	Trypsin	3-40% AcN in100 min	DTT
140925_LT11_04_pp	140925_LT11_04.raw	RBC	Trypsin	3-40% AcN in100 min	DTT
140925_LT11_05_pp	140925_LT11_05.raw	RBC	Trypsin	3-40% AcN in100 min	DTT
141113_LT_02_pp	141113_LT_02.raw	RBC	Trypsin	3-40% AcN in100 min	DTT
141113_LT_03_pp	141113_LT_03.raw	RBC	Trypsin	3-40% AcN in100 min	DTT
141113_LT_04_pp	141113_LT_04.raw	RBC	Trypsin	3-40% AcN in100 min	DTT
141113_LT_05_pp	141113_LT_05.raw	RBC	Trypsin	3-40% AcN in100 min	DTT
141113_LT_06_pp	141113_LT_06.raw	RBC	Trypsin	3-40% AcN in100 min	DTT
150113_02_pp	150113_02.raw	RBC	Trypsin	3-40% AcN in100 min	DTT
150113_03_pp	150113_03.raw	HL60	Trypsin	3-40% AcN in100 min	DTT
150115_01_pp	150115_01.raw	HL60	Trypsin	3-40% AcN in100 min	DTT
150119_04_pp	150119_04.raw	HL60	Trypsin	3-40% AcN in100 min	DTT
150119_07_pp	150119_07.raw	RBC	Trypsin	3-40% AcN in100 min	DTT
150119_09i_pp	150119_09i.raw	HL60	Trypsin	3-40% AcN in100 min	DTT
150219_03_LT13_RBC_ITMSms2cid	150219_03_LT13_RBC.raw	RBC	Trypsin	3-40% AcN in100 min	DTT
150306_LT14_1_pp	150306_LT14_1.raw	RBC	Trypsin	3-40% AcN in160 min	DTT
150306_LT14_2_pp	150306_LT14_2.raw	RBC	Trypsin	3-40% AcN in160 min	FA elu
150306_LT14_3_pp	150306_LT14_3.raw	HL60	Trypsin	3-40% AcN in160 min	DTT
150306_LT14_4_pp	150306_LT14_4.raw	RBC	Trypsin	3-40% AcN in160 min	DTT
150309_LT14_4_pp	150309_LT14_4.raw	RBC	Trypsin	3-40% AcN in160 min	DTT
150402_58_LT15_1_ITMSms2cid	150402_58_LT15_1.raw	RBC	Trypsin	3-40% AcN in200 min	DTT
150402_59_LT15_2_ITMSms2cid	150402_59_LT15_2.raw	RBC	Trypsin	3-40% AcN in200 min	FA elu
150402_62_LT15_3_ITMSms2cid	150402_62_LT15_3.raw	HL60	Trypsin	3-40% AcN in200 min	DTT
150402_63_LT15_4_ITMSms2cid	150402_63_LT15_4.raw	HL60	Trypsin	3-40% AcN in200 min	DTT
150418_LT_3_pp	150418_LT_3.raw	RBC	Trypsin	3-40% AcN in100 min	FA elu
150418_LT_4_pp	150418_LT_4.raw	RBC	Trypsin	3-40% AcN in100 min	DTT
150418_LT_5_pp	150418_LT_5.raw	HL60	Trypsin	3-40% AcN in100 min	DTT
150418_LT_6_pp	150418_LT_6.raw	HL60	Trypsin	3-40% AcN in100 min	DTT
lt1_pp	lt1.raw	HL60	Trypsin	3-40% AcN in100 min	DTT
150503_02_pp	150503_02.raw	HL60	Trypsin	3-40% AcN in100 min	DTT
150503_03_pp	150503_03.raw	HL60	Trypsin	3-40% AcN in100 min	DTT
150503_04_pp	150503_04.raw	HL60	Trypsin	3-40% AcN in100 min	FA elu
150503_05_pp	150503_05.raw	HL60	Trypsin	3-40% AcN in100 min	FA elu
150527_01_pp	150527_01.raw	HL60	Trypsin	3-40% AcN in60 min	DTT
150527_02_pp	150527_02.raw	HL60	Trypsin	3-40% AcN in60 min	DTT
150527_03_pp	150527_03.raw	HL60	Trypsin	3-40% AcN in60 min	DTT
150527_04_pp	150527_04.raw	HL60	Trypsin	3-40% AcN in60 min	DTT
150527_05_pp	150527_05.raw	HL60	Trypsin	3-40% AcN in60 min	DTT
150527_06_pp	150527_06.raw	HL60	Trypsin	3-40% AcN in60 min	DTT
150527_07_pp	150527_07.raw	HL60	Trypsin	3-40% AcN in60 min	DTT
150527_08_pp	150527_08.raw	HL60	Trypsin	3-40% AcN in60 min	DTT
150527_09_pp	150527_09.raw	HL60	Trypsin	3-40% AcN in60 min	DTT
150527_11_pp	150527_11.raw	HL60	Trypsin	3-40% AcN in60 min	DTT
150527_12_pp	150527_12.raw	HL60	Trypsin	3-40% AcN in60 min	DTT
150527_13_pp	150527_13.raw	HL60	Trypsin	3-40% AcN in60 min	DTT
150527_15_pp	150527_15.raw	HL60	Trypsin	3-40% AcN in60 min	DTT
150527_16_pp	150527_16.raw	HL60	Trypsin	3-40% AcN in60 min	DTT
150527_17_pp	150527_17.raw	HL60	Trypsin	3-40% AcN in60 min	DTT
150605_21_pp	150605_21.raw	HL60	Trypsin	3-40% AcN in60 min	DTT
150605_22_pp	150605_22.raw	HL60	Trypsin	3-40% AcN in60 min	DTT
150605_23_pp	150605_23.raw	HL60	Trypsin	3-40% AcN in60 min	DTT
150605_24_pp	150605_24.raw	HL60	Trypsin	3-40% AcN in60 min	DTT
150605_25_pp	150605_25.raw	HL60	Trypsin	3-40% AcN in60 min	DTT
150605_26_pp	150605_26.raw	HL60	Trypsin	3-40% AcN in60 min	DTT
150605_27_pp	150605_27.raw	HL60	Trypsin	3-40% AcN in60 min	DTT
150605_28_pp	150605_28.raw	HL60	Trypsin	3-40% AcN in60 min	DTT
150605_28_pp_172	150605_28.raw	HL60	Trypsin	3-40% AcN in60 min	DTT
150605_29_pp	150605_29.raw	HL60	Trypsin	3-40% AcN in60 min	DTT
150721_03_pp	150721_03.raw	HL60	Trypsin	3-40% AcN in100 min	DTT
150721_04_pp	150721_04.raw	HL60	Trypsin	3-40% AcN in100 min	DTT
150721_05_pp	150721_05.raw	HL60	Trypsin	3-40% AcN in100 min	DTT
150721_06_pp	150721_06.raw	HL60	Trypsin	3-40% AcN in100 min	DTT
150721_09_pp	150721_09.raw	HL60	Trypsin	3-40% AcN in40 min	DTT
150721_10_pp	150721_10.raw	HL60	Trypsin	3-40% AcN in40 min	DTT
150721_11_pp	150721_11.raw	HL60	Trypsin	3-40% AcN in40 min	DTT
150721_13_pp	150721_13.raw	HL60	Trypsin	3-40% AcN in40 min	DTT
150721_14_pp	150721_14.raw	HL60	Trypsin	3-40% AcN in40 min	DTT
150721_15_pp	150721_15.raw	HL60	Trypsin	3-40% AcN in40 min	DTT
150721_16_pp	150721_16.raw	HL60	Trypsin	3-40% AcN in40 min	DTT
150815_01_pp	150815_01.raw	HL60	Trypsin	3-40% AcN in40 min	DTT
150815_02_pp	150815_02.raw	HL60	Trypsin	3-40% AcN in40 min	DTT
150815_03_pp	150815_03.raw	HL60	Trypsin	3-40% AcN in40 min	DTT
150815_04_pp	150815_04.raw	HL60	Trypsin	3-40% AcN in40 min	DTT
150815_05_pp	150815_05.raw	HL60	Trypsin	3-40% AcN in40 min	DTT
150815_06_pp	150815_06.raw	HL60	Trypsin	3-40% AcN in100 min	DTT
150815_07_pp	150815_07.raw	HL60	Trypsin	3-40% AcN in100 min	DTT
150815_09_pp	150815_09.raw	HL60	Trypsin	3-40% AcN in40 min	DTT
150815_10_pp	150815_10.raw	HL60	Trypsin	3-40% AcN in40 min	DTT
150815_11_pp	150815_11.raw	HL60	Trypsin	3-40% AcN in40 min	DTT
150815_12_pp	150815_12.raw	HL60	Trypsin	3-40% AcN in40 min	DTT
150815_13_pp	150815_13.raw	HL60	Trypsin	3-40% AcN in40 min	DTT
150815_14_pp	150815_14.raw	HL60	Trypsin	3-40% AcN in100 min	DTT
150815_15_pp	150815_15.raw	HL60	Trypsin	3-40% AcN in100 min	DTT
150815_17_pp	150815_17.raw	HL60	Trypsin	3-40% AcN in40 min	DTT
150815_18_pp	150815_18.raw	HL60	Trypsin	3-40% AcN in40 min	DTT
150815_19_pp	150815_19.raw	HL60	Trypsin	3-40% AcN in40 min	DTT
150815_20_pp	150815_20.raw	HL60	Trypsin	3-40% AcN in40 min	DTT
150815_21_pp	150815_21.raw	HL60	Trypsin	3-40% AcN in40 min	DTT
150815_22_pp	150815_22.raw	HL60	Trypsin	3-40% AcN in100 min	DTT
150815_23_pp	150815_23.raw	HL60	Trypsin	3-40% AcN in100 min	DTT
150815_25_pp	150815_25.raw	HL60	Trypsin	3-40% AcN in40 min	DTT
150815_26_pp	150815_26.raw	HL60	Trypsin	3-40% AcN in40 min	DTT
150815_27_pp	150815_27.raw	HL60	Trypsin	3-40% AcN in40 min	DTT
150815_28_pp	150815_28.raw	HL60	Trypsin	3-40% AcN in40 min	DTT
150815_29_pp	150815_29.raw	HL60	Trypsin	3-40% AcN in40 min	DTT
150815_30_pp	150815_30.raw	HL60	Trypsin	3-40% AcN in100 min	DTT
150815_31_pp	150815_31.raw	HL60	Trypsin	3-40% AcN in100 min	DTT
151030_LT_04_pp	151030_LT_04.raw	HL60	Trypsin	3-40% AcN in100 min	DTT
151030_LT_05_pp	151030_LT_05.raw	HL60	Chymotrypsin	3-40% AcN in100 min	DTT
151030_LT_06_pp	151030_LT_06.raw	HL60	Thermolysin	3-40% AcN in100 min	DTT
151103_LT_02_pp	151103_LT_02.raw	HL60	Trypsin	3-40% AcN in40 min	DTT/BrEA alkylated
151103_LT_03_pp	151103_LT_03.raw	HL60	Trypsin	3-40% AcN in40 min	DTT/BrEA alkylated
151103_LT_04_pp	151103_LT_04.raw	HL60	Trypsin	3-40% AcN in40 min	DTT/BrEA alkylated
151103_LT_06_pp	151103_LT_06.raw	HL60	Chymotrypsin	3-40% AcN in40 min	DTT/BrEA alkylated
151103_LT_08_pp	151103_LT_08.raw	HL60	Thermolysin	3-40% AcN in40 min	DTT/BrEA alkylated
151111_LT_01[Node_04]_pp	151111_LT_01.raw	HL60	Trypsin	3-40% AcN in60 min	DTT
151111_LT_01[Node_06]_pp	151111_LT_01.raw	HL60	Trypsin	3-40% AcN in60 min	DTT
151111_LT_02[Node_04]_pp	151111_LT_02.raw	HL60	Chymotrypsin	3-40% AcN in60 min	DTT
151111_LT_02[Node_06]_pp	151111_LT_02.raw	HL60	Chymotrypsin	3-40% AcN in60 min	DTT
151111_LT_03[Node_04]_pp	151111_LT_03.raw	HL60	Thermolysin	3-40% AcN in60 min	DTT
151111_LT_03[Node_06]_pp	151111_LT_03.raw	HL60	Thermolysin	3-40% AcN in60 min	DTT
151111_LT_04[Node_04]_pp	151111_LT_04.raw	HL60	Trypsin	3-40% AcN in60 min	DTT/BrEA alkylated
151111_LT_04[Node_06]_pp	151111_LT_04.raw	HL60	Trypsin	3-40% AcN in60 min	DTT/BrEA alkylated
151111_LT_04_FTMSms2hcd	151111_LT_04.raw	HL60	Trypsin	3-40% AcN in60 min	DTT/BrEA alkylated
151111_LT_05[Node_04]_pp	151111_LT_05.raw	HL60	Chymotrypsin	3-40% AcN in60 min	DTT/BrEA alkylated
151111_LT_05[Node_06]_pp	151111_LT_05.raw	HL60	Chymotrypsin	3-40% AcN in60 min	DTT/BrEA alkylated
151111_LT_05_FTMSms2hcd	151111_LT_05.raw	HL60	Chymotrypsin	3-40% AcN in60 min	DTT/BrEA alkylated
151111_LT_06[Node_04]_pp	151111_LT_06.raw	HL60	Thermolysin	3-40% AcN in60 min	DTT/BrEA alkylated
151111_LT_06_FTMSms2hcd	151111_LT_06.raw	HL60	Thermolysin	3-40% AcN in60 min	DTT/BrEA alkylated
151111_LT_07[Node_04]_pp	151111_LT_07.raw	HL60	Trypsin	3-40% AcN in60 min	DTT/BrEA alkylated
151111_LT_07[Node_06]_pp	151111_LT_07.raw	HL60	Trypsin	3-40% AcN in60 min	DTT/BrEA alkylated
151111_LT_08[Node_04]_pp	151111_LT_08.raw	HL60	Trypsin	3-40% AcN in60 min	DTT/BrEA alkylated
151111_LT_08[Node_06]_pp	151111_LT_08.raw	HL60	Trypsin	3-40% AcN in60 min	DTT/BrEA alkylated
160108_LT_04	160108_LT_04.raw	K562	Trypsin	3-40% AcN in100 min	DTT
160108_LT_06	160108_LT_06.raw	K562	Trypsin	3-40% AcN in100 min	DTT
160108_LT_08	160108_LT_08.raw	K562	Trypsin	3-40% AcN in100 min	DTT
160118_LT_09	160118_LT_09.raw	K562	Trypsin	3-40% AcN in40 min	DTT
160118_LT_10	160118_LT_10.raw	K562	Trypsin	3-40% AcN in40 min	DTT
160118_LT_12	160118_LT_12.raw	K562	Trypsin	3-40% AcN in40 min	DTT
160118_LT_13	160118_LT_13.raw	K562	Trypsin	3-40% AcN in40 min	DTT
160118_LT_14	160118_LT_14.raw	K562	Trypsin	3-40% AcN in40 min	DTT
160118_LT_15	160118_LT_15.raw	K562	Trypsin	3-40% AcN in40 min	DTT
160118_LT_16	160118_LT_16.raw	K562	Trypsin	3-40% AcN in40 min	DTT
160118_LT_17	160118_LT_17.raw	K562	Trypsin	3-40% AcN in40 min	DTT

## Sheet: raw files info (Q-TOF)
	Fraction (peak list)	MS raw file name	Cell line	Enzyme	Gradient	Note
	TTK_fekete_1_2.5%_RB3_01_537.mgf	TTK_fekete_1_2.5%_RB3_01_537.d	HL60	Trypsin	2.5-25% eluent B in 80 min, then 25-45% eluent B in 20 min	DTT
	TTK_fekete_2_2.5%_RB4_01_538.mgf	TTK_fekete_2_2.5%_RB4_01_538.d	HL60	Trypsin	2.5-25% eluent B in 80 min, then 25-45% eluent B in 20 min	DTT
	TTK_fekete_3_2.5%_RB5_01_539.mgf	TTK_fekete_3_2.5%_RB5_01_539.d	HL60	Trypsin	2.5-25% eluent B in 80 min, then 25-45% eluent B in 20 min	DTT
	TTK_fekete_4_2.5%_RB6_01_540.mgf	TTK_fekete_4_2.5%_RB6_01_540.d	HL60	Trypsin	2.5-25% eluent B in 80 min, then 25-45% eluent B in 20 min	DTT
	TTK_kek_1_5%_RB1_01_535.mgf	TTK_kek_1_5%_RB1_01_535.d	HL60	Trypsin	2.5-25% eluent B in 80 min, then 25-45% eluent B in 20 min	DTT
	TTK_kek_2_5%_RB2_01_536.mgf	TTK_kek_2_5%_RB2_01_536.d	HL60	Trypsin	2.5-25% eluent B in 80 min, then 25-45% eluent B in 20 min	DTT
	160120_LangoT_regi_fekete_1_BD4_01_1663.mgf	160120_LangoT_regi_fekete_1_BD4_01_1663.d	HL60	Trypsin	2.5-25% eluent B in 80 min, then 25-45% eluent B in 20 min	DTT
	160120_LangoT_regi_fekete_2_BD5_01_1664.mgf	160120_LangoT_regi_fekete_2_BD5_01_1664.d	HL60	Trypsin	2.5-25% eluent B in 80 min, then 25-45% eluent B in 20 min	DTT
	160120_LangoT_regi_fekete_3_BD6_01_1665.mgf	160120_LangoT_regi_fekete_3_BD6_01_1665.d	HL60	Trypsin	2.5-25% eluent B in 80 min, then 25-45% eluent B in 20 min	DTT
	160120_LangoT_regi_fekete_4_BD7_01_1666.mgf	160120_LangoT_regi_fekete_4_BD7_01_1666.d	HL60	Trypsin	2.5-25% eluent B in 80 min, then 25-45% eluent B in 20 min	DTT
	160120_LangoT_regi_kek_1_2_BC4_01_1661.mgf	160120_LangoT_regi_kek_1_2_BC4_01_1661.d	HL60	Trypsin	2.5-25% eluent B in 80 min, then 25-45% eluent B in 20 min	DTT
	160120_LangoT_regi_kek_2_BC5_01_1662.mgf	160120_LangoT_regi_kek_2_BC5_01_1662.d	HL60	Trypsin	2.5-25% eluent B in 80 min, then 25-45% eluent B in 20 min	DTT
	160118_LangoT_G2_BC3_01_1655.mgf	160118_LangoT_G2_BC3_01_1655.d	K562	Trypsin	2.5-25% eluent B in 80 min, then 25-45% eluent B in 20 min	DTT
	160118_LangoT_B1_BC1_01_1643.mgf	160118_LangoT_B1_BC1_01_1643.d	K562	Trypsin	2.5-25% eluent B in 80 min, then 25-45% eluent B in 20 min	DTT
	160118_LangoT_B6_BC2_01_1654.mgf	160118_LangoT_B6_BC2_01_1654.d	K562	Trypsin	2.5-25% eluent B in 80 min, then 25-45% eluent B in 20 min	DTT

## Sheet: LTQ-Orbitrap Elite
Cell line	Enzyme	Acc#	TM	m/z	z	delta	Prev AA	Peptide	Next AA	Peptide modifications	Protein modifications	RT	Fraction	Scan number	Start	End	Score	Expect	Protein MW	Protein Name
K562	Trypsin	P16422	TM	576.264	2	0.0016	K	AEMNGSKLGR	R	Deamidated@4;Thioacyl@7	Deamidated@74;Thioacyl@77	63.8	160118_LangoT_B1_BC1_01_1643.mgf	13880	71	80	26.26	0.03	35594	Epithelial cell adhesion molecule
K562	Trypsin	P11717	TM	566.754	2	0.0022	R	AGFTAAYSEK	G	Thioacyl@10	Thioacyl@1545	74.7	160118_LangoT_B1_BC1_01_1643.mgf	16426	1536	1545	29.31	0.0049	281155	Cation-independent mannose-6-phosphate receptor
K562	Trypsin	P02786	TM	526.777	2	0.0018	R	AGKITFAEK	V	Thioacyl@3	Thioacyl@261	78.9	160118_LangoT_B1_BC1_01_1643.mgf	17382	259	267	46.74	0.0037	85274	Transferrin receptor protein 1
K562	Trypsin	P02786	TM	724.015	3	0.0074	E	AGSQKDENLALYVENQFR	E	Thioacyl@5	Thioacyl@161	123.4	160118_LangoT_B1_BC1_01_1643.mgf	27169	157	174	23.49	0.011	85274	Transferrin receptor protein 1
K562	Trypsin	P62280	nonTM	613.311	2	0.0009	E	AIEGTYIDKK	C	Thioacyl@10	Thioacyl@59	76.3	160118_LangoT_B1_BC1_01_1643.mgf	16801	50	59	26.27	0.0034	18590	40S ribosomal protein S11
K562	Trypsin	P05362	TM	853.969	2	0.0046	R	AKVTLNGVPAQPLGPR	A	Thioacyl@2;Deamidated@6	Thioacyl@339;Deamidated@343	100.2	160118_LangoT_B1_BC1_01_1643.mgf	22147	338	353	43.1	0.00067	58587	Intercellular adhesion molecule 1
K562	Trypsin	Q96DU3	TM	561.795	2	-0.0002	R	AQISTKTSAK	L	Thioacyl@6	Thioacyl@114	46.7	160118_LangoT_B1_BC1_01_1643.mgf	9939	109	118	28.89	0.0042	37664	SLAM family member 6
K562	Trypsin	P05362	TM	807.913	2	0.0022	R	AQLLLKATPEDNGR	S	Thioacyl@6;Deamidated@12	Thioacyl@359;Deamidated@365	99.2	160118_LangoT_B1_BC1_01_1643.mgf	21921	354	367	24.44	0.02	58587	Intercellular adhesion molecule 1
K562	Trypsin	Q9UIW2	TM	818.735	3	0.0051	R	AQLTNPEVKYNYTEDPTILR	I	Thioacyl@9;Deamidated@11	Thioacyl@1041;Deamidated@1043	112.2	160118_LangoT_B1_BC1_01_1643.mgf	24767	1033	1052	76.73	1.3e-07	214126	Plexin-A1
K562	Trypsin	O14672	TM	625.295	2	-0.0007	R	ATSGDKLNNNK	F	Thioacyl@6	Thioacyl@426	42.3	160118_LangoT_B1_BC1_01_1643.mgf	8934	421	431	28.36	0.0057	86140	Disintegrin and metalloproteinase domain-containing protein 10
K562	Trypsin	P16402	nonTM	460.236	2	-0.001	K	AVAASKER	S	Thioacyl@6	Thioacyl@53	37.4	160118_LangoT_B1_BC1_01_1643.mgf	7819	48	55	27.92	0.14	22336	Histone H1.3
K562	Trypsin	P62807	nonTM	536.77	2	-0.0009	K	AVTKYTSSK	-	Thioacyl@4	Thioacyl@121	47.4	160118_LangoT_B1_BC1_01_1643.mgf	10103	118	126	34.91	0.0011	13898	Histone H2B type 1-C/E/F/G/I
K562	Trypsin	P02786	TM	568.619	3	0.0046	K	DSAQNSVIIVDKNGR	L	Thioacyl@12	Thioacyl@205	88.2	160118_LangoT_B1_BC1_01_1643.mgf	19472	194	208	40.46	0.0064	85274	Transferrin receptor protein 1
K562	Trypsin	Q9BQS7	TM	711.336	2	0.0023	R	DVQWNYAPKGR	N	Thioacyl@9	Thioacyl@42	87	160118_LangoT_B1_BC1_01_1643.mgf	19214	34	44	24.95	0.0056	131221	Hephaestin
K562	Trypsin	P02786	TM	767.029	3	0.0056	R	EAGSQKDENLALYVENQFR	E	Thioacyl@6	Thioacyl@161	124	160118_LangoT_B1_BC1_01_1643.mgf	27291	156	174	50.83	4.1e-05	85274	Transferrin receptor protein 1
K562	Trypsin	P68431	nonTM	712.348	2	0.0004	R	EIAQDFKTDLR	F	Thioacyl@7	Thioacyl@80	99.7	160118_LangoT_B1_BC1_01_1643.mgf	22042	74	84	26.89	0.003	15509	Histone H3.1
K562	Trypsin	P48960	TM	720.317	2	0.0012	R	GDKNVTMGQSSAR	M	Thioacyl@3;Deamidated@4	Thioacyl@370;Deamidated@371	57.5	160118_LangoT_B1_BC1_01_1643.mgf	12457	368	380	72.89	1.5e-05	94603	CD97 antigen
K562	Trypsin	P05362	TM	474.253	2	0.0003	R	GEKELKR	E	Thioacyl@3	Thioacyl@155	38	160118_LangoT_B1_BC1_01_1643.mgf	7955	153	159	28.99	0.47	58587	Intercellular adhesion molecule 1
K562	Trypsin	P05362	TM	674.865	4	0.0075	R	GEKELKREPAVGEPAEVTTTVLVR	R	Thioacyl@6	Thioacyl@158	94.6	160118_LangoT_B1_BC1_01_1643.mgf	20899	153	176	51.42	3.5e-05	58587	Intercellular adhesion molecule 1
K562	Trypsin	P62829	nonTM	477.726	2	-0.001	R	GGSSGAKFR	I	Thioacyl@7	Thioacyl@13	49.7	160118_LangoT_B1_BC1_01_1643.mgf	10630	7	15	24.37	0.0052	14970	60S ribosomal protein L23
K562	Trypsin	P35613	TM	749.902	2	0.0034	K	GGVVLKEDALPGQK	T	Thioacyl@6	Thioacyl@179	94.4	160118_LangoT_B1_BC1_01_1643.mgf	20872	174	187	85.62	2.1e-07	42573	Basigin
K562	Trypsin	P19440	TM	565.804	2	0.0018	K	GLAAALENKR	T	Thioacyl@9	Thioacyl@181	86.3	160118_LangoT_B1_BC1_01_1643.mgf	19059	173	182	29.59	0.0087	61714	Gamma-glutamyltranspeptidase 1
K562	Trypsin	P11717	TM	530.95	3	0.0034	K	GPLSAKGTADAFIVR	F	Thioacyl@6	Thioacyl@1030	112.2	160118_LangoT_B1_BC1_01_1643.mgf	24771	1025	1039	30.21	0.0019	281155	Cation-independent mannose-6-phosphate receptor
K562	Trypsin	P16402	nonTM	627.812	2	0.0019	K	GTGASGSFKLNK	K	Thioacyl@9	Thioacyl@107	69.7	160118_LangoT_B1_BC1_01_1643.mgf	15298	99	110	23.52	0.0062	22336	Histone H1.3
K562	Trypsin	P16402	nonTM	461.575	3	-0.0003	K	GTGASGSFKLNKK	A	Thioacyl@13	Thioacyl@111	58.8	160118_LangoT_B1_BC1_01_1643.mgf	12744	99	111	37.48	0.00083	22336	Histone H1.3
K562	Trypsin	P16402	nonTM	461.575	3	-0.0005	K	GTGASGSFKLNKK	A	Thioacyl@9	Thioacyl@107	58.8	160118_LangoT_B1_BC1_01_1643.mgf	12734	99	111	27.28	0.0073	22336	Histone H1.3
K562	Trypsin	P16402	nonTM	813.913	2	0.0022	K	GTLVQTKGTGASGSFK	L	Thioacyl@7	Thioacyl@98	78.9	160118_LangoT_B1_BC1_01_1643.mgf	17394	92	107	35.16	0.0026	22336	Histone H1.3
K562	Trypsin	P35613	TM	811.415	2	0.001	N	GTSSKGSDQAIITLR	V	Thioacyl@5	Thioacyl@307	90.9	160118_LangoT_B1_BC1_01_1643.mgf	20068	303	317	43.91	7.6e-05	42573	Basigin
K562	Trypsin	Q96L21	nonTM	472.255	2	0.0005	R	GVPDAKIR	I	Thioacyl@6	Thioacyl@30	66.1	160118_LangoT_B1_BC1_01_1643.mgf	14411	25	32	40.28	0.017	24959	60S ribosomal protein L10-like
K562	Trypsin	P11717	TM	834.369	3	0.0044	R	HAEPEQNWEAVDGSQTETEKK	H	Thioacyl@21	Thioacyl@512	71.3	160118_LangoT_B1_BC1_01_1643.mgf	15649	492	512	105.38	1.6e-09	281155	Cation-independent mannose-6-phosphate receptor
K562	Trypsin	P11717	TM	834.37	3	0.006	R	HAEPEQNWEAVDGSQTETEKK	H	Thioacyl@20	Thioacyl@511	71.2	160118_LangoT_B1_BC1_01_1643.mgf	15631	492	512	127.05	8e-12	281155	Cation-independent mannose-6-phosphate receptor
K562	Trypsin	Q9UP52	TM	586.959	3	0.0029	R	HIGNLNEFSGDLKAR	G	Thioacyl@13	Thioacyl@665	95.5	160118_LangoT_B1_BC1_01_1643.mgf	21113	653	667	37.91	0.0069	88985	Transferrin receptor protein 2
K562	Trypsin	P68431	nonTM	647.828	2	0.0024	E	IAQDFKTDLR	F	Thioacyl@6	Thioacyl@80	89.8	160118_LangoT_B1_BC1_01_1643.mgf	19820	75	84	38.72	0.005	15509	Histone H3.1
K562	Trypsin	P54709	TM	583.94	3	-0.0008	K	IDGSANLKSQDDRDK	F	Thioacyl@8	Thioacyl@259	55	160118_LangoT_B1_BC1_01_1643.mgf	11864	252	266	33.08	0.011	31834	Sodium/potassium-transporting ATPase subunit beta-3
K562	Trypsin	Q08722	TM	794.937	2	0.0051	K	IEVSQLLKGDASLK	M	Thioacyl@8	Thioacyl@93	119.7	160118_LangoT_B1_BC1_01_1643.mgf	26373	86	99	30.77	0.0088	35590	Leukocyte surface antigen CD47
K562	Trypsin	P54709	TM	577.325	2	0.0032	I	IGLKPEGVPR	I	Thioacyl@4	Thioacyl@182	89	160118_LangoT_B1_BC1_01_1643.mgf	19654	179	188	47.29	0.00083	31834	Sodium/potassium-transporting ATPase subunit beta-3
K562	Trypsin	P54709	TM	633.867	2	0.0024	R	IIGLKPEGVPR	I	Thioacyl@5	Thioacyl@182	100.4	160118_LangoT_B1_BC1_01_1643.mgf	22193	178	188	43.39	0.0042	31834	Sodium/potassium-transporting ATPase subunit beta-3
K562	Trypsin	P02786	TM	922.995	2	0.0047	K	IQVKDSAQNSVIIVDK	N	Thioacyl@4	Thioacyl@193	95.1	160118_LangoT_B1_BC1_01_1643.mgf	21025	190	205	32.41	0.0076	85274	Transferrin receptor protein 1
K562	Trypsin	P11717	TM	452.749	2	-0.0006	R	ISVGKANK	R	Thioacyl@8	Thioacyl@1579	54.2	160118_LangoT_B1_BC1_01_1643.mgf	11675	1572	1579	26.63	0.064	281155	Cation-independent mannose-6-phosphate receptor
K562	Trypsin	P35613	TM	921.4	2	0.0045	K	ITDSEDKALMNGSESR	F	Thioacyl@7;Deamidated@11	Thioacyl@264;Deamidated@268	77.5	160118_LangoT_B1_BC1_01_1643.mgf	17091	258	273	122.14	2e-10	42573	Basigin
K562	Trypsin	P35613	TM	929.397	2	0.003	K	ITDSEDKALMNGSESR	F	Thioacyl@7;Oxidation@10;Deamidated@11	Thioacyl@264;Oxidation@267;Deamidated@268	63.7	160118_LangoT_B1_BC1_01_1643.mgf	13859	258	273	80.32	1.3e-07	42573	Basigin
K562	Trypsin	P16402	nonTM	662.336	2	0.0029	K	KALAAAGYDVEK	N	Thioacyl@1	Thioacyl@65	78.4	160118_LangoT_B1_BC1_01_1643.mgf	17269	65	76	36.44	0.019	22336	Histone H1.3
K562	Trypsin	P05362	TM	621.337	2	-0.0005	K	KELLLPGNNR	K	Thioacyl@1	Thioacyl@67	95.4	160118_LangoT_B1_BC1_01_1643.mgf	21104	67	76	23.98	0.084	58587	Intercellular adhesion molecule 1
K562	Trypsin	P05362	TM	457.26	3	0.0025	K	KELLLPGNNRK	V	Thioacyl@1	Thioacyl@67	83.9	160118_LangoT_B1_BC1_01_1643.mgf	18516	67	77	28.75	0.1	58587	Intercellular adhesion molecule 1
K562	Trypsin	P05362	TM	457.588	3	0.0027	K	KELLLPGNNRK	V	Thioacyl@1;Deamidated@8	Thioacyl@67;Deamidated@74	88.5	160118_LangoT_B1_BC1_01_1643.mgf	19537	67	77	23.25	0.0066	58587	Intercellular adhesion molecule 1
K562	Trypsin	Q99623	nonTM	496.757	2	-0.0004	R	KISSPTGSK	D	Thioacyl@1	Thioacyl@89	43.6	160118_LangoT_B1_BC1_01_1643.mgf	9213	89	97	23.91	0.05	33276	Prohibitin-2
K562	Trypsin	Q13885	nonTM	680.368	2	0.0003	R	KLAVNMVPFPR	L	Thioacyl@1	Thioacyl@252	120.1	160118_LangoT_B1_BC1_01_1643.mgf	26453	252	262	24.68	0.015	50274	Tubulin beta-2A chain
K562	Trypsin	Q9Y639	TM	601.252	2	-0.0009	R	KNASNMEYR	I	Thioacyl@1;Deamidated@2	Thioacyl@196;Deamidated@197	53.9	160118_LangoT_B1_BC1_01_1643.mgf	11617	196	204	50.05	0.0013	44702	Neuroplastin
K562	Trypsin	Q8IZJ1	TM	632.307	2	0.0025	R	KNFDQEPLGK	E	Thioacyl@1	Thioacyl@153	76.9	160118_LangoT_B1_BC1_01_1643.mgf	16940	153	162	36.38	0.0032	105567	Netrin receptor UNC5B
K562	Trypsin	Q08431	nonTM	695.385	2	0.006	K	KNLFETPILAR	Y	Thioacyl@1	Thioacyl@355	122.6	160118_LangoT_B1_BC1_01_1643.mgf	26981	355	365	24	0.016	43894	Lactadherin
K562	Trypsin	O75054	TM	643.285	2	0.0004	R	KNYNNTWTR	L	Thioacyl@1;Deamidated@4	Thioacyl@652;Deamidated@655	68.4	160118_LangoT_B1_BC1_01_1643.mgf	14948	652	660	28.21	0.003	136252	Immunoglobulin superfamily member 3
K562	Trypsin	P68431	nonTM	581.808	2	0.001	R	KQLATKAAR	K	Thioacyl@1;Thioacyl@6	Thioacyl@19;Thioacyl@24	69.4	160118_LangoT_B1_BC1_01_1643.mgf	15202	19	27	30.25	0.048	15509	Histone H3.1
K562	Trypsin	P02786	TM	814.382	2	0.003	R	KQNNGAFNETLFR	N	Thioacyl@1;Deamidated@8	Thioacyl@720;Deamidated@727	102.7	160118_LangoT_B1_BC1_01_1643.mgf	22709	720	732	57.2	2.6e-05	85274	Transferrin receptor protein 1
K562	Trypsin	P02786	TM	814.874	2	0.0031	R	KQNNGAFNETLFR	N	Thioacyl@1;Deamidated@4;Deamidated@8	Thioacyl@720;Deamidated@723;Deamidated@727	104.8	160118_LangoT_B1_BC1_01_1643.mgf	23153	720	732	55.07	3.8e-05	85274	Transferrin receptor protein 1
K562	Trypsin	Q13433	TM	618.282	2	-0.0003	R	KTNESVSEPR	K	Thioacyl@1;Deamidated@3	Thioacyl@239;Deamidated@241	46	160118_LangoT_B1_BC1_01_1643.mgf	9788	239	248	53.92	0.00015	85449	Zinc transporter ZIP6
K562	Trypsin	P61247	nonTM	478.57	3	0.0012	R	KTSYAQHQQVR	Q	Thioacyl@1	Thioacyl@152	38.9	160118_LangoT_B1_BC1_01_1643.mgf	8170	152	162	31.18	0.0012	30154	40S ribosomal protein S3a
K562	Trypsin	Q13332	TM	737.883	2	0.0014	R	KVEAEALNATAIR	V	Thioacyl@1;Deamidated@8	Thioacyl@726;Deamidated@733	90.6	160118_LangoT_B1_BC1_01_1643.mgf	20006	726	738	60.25	0.00012	218159	Receptor-type tyrosine-protein phosphatase S
K562	Trypsin	P05783	nonTM	631.825	2	0.0022	R	KVIDDTNITR	L	Thioacyl@1	Thioacyl@187	75.2	160118_LangoT_B1_BC1_01_1643.mgf	16541	187	196	27.18	0.12	48029	Keratin, type I cytoskeletal 18
K562	Trypsin	P12235	TM	623.317	2	0.002	R	LAADVGKGAAQR	E	Thioacyl@7;Deamidated@11	Thioacyl@147;Deamidated@151	63.6	160118_LangoT_B1_BC1_01_1643.mgf	13842	141	152	29.78	0.013	33271	ADP/ATP translocase 1
K562	Trypsin	P58335	TM	729.394	2	0.0036	K	LANEQIQKAGGLK	T	Thioacyl@8	Thioacyl@133	76.2	160118_LangoT_B1_BC1_01_1643.mgf	16792	126	138	42.93	0.00011	54259	Anthrax toxin receptor 2
K562	Trypsin	P08195	TM	627.346	2	0.0032	R	LDYLSSLKVK	G	Thioacyl@10	Thioacyl@257	111.5	160118_LangoT_B1_BC1_01_1643.mgf	24622	248	257	32.34	0.0014	68180	4F2 cell-surface antigen heavy chain
K562	Trypsin	P54760	TM	960.007	2	0.0034	A	LEETLLNTKLETADLK	W	Thioacyl@9	Thioacyl@24	122.4	160118_LangoT_B1_BC1_01_1643.mgf	26945	16	31	67.71	2.6e-06	109741	Ephrin type-B receptor 4
K562	Trypsin	O95297	TM	695.02	3	0.0039	A	LEVYTPKEIFVANGTQGK	L	Thioacyl@7;Deamidated@16	Thioacyl@44;Deamidated@53	124.3	160118_LangoT_B1_BC1_01_1643.mgf	27357	38	55	36.59	0.0057	29235	Myelin protein zero-like protein 1
K562	Trypsin	O95297	TM	695.019	3	0.0022	A	LEVYTPKEIFVANGTQGK	L	Thioacyl@7;Deamidated@13	Thioacyl@44;Deamidated@50	124.3	160118_LangoT_B1_BC1_01_1643.mgf	27344	38	55	34.68	0.017	29235	Myelin protein zero-like protein 1
K562	Trypsin	P62979	nonTM	717.876	2	0.0035	R	LIFAGKQLEDGR	T	Thioacyl@6	Thioacyl@48	104.9	160118_LangoT_B1_BC1_01_1643.mgf	23189	43	54	61.58	3e-05	18296	Ubiquitin-40S ribosomal protein S27a
K562	Trypsin	Q02487	TM	581.301	2	0.0021	R	LKAINDTAAR	L	Thioacyl@2;Deamidated@5	Thioacyl@626;Deamidated@629	68.8	160118_LangoT_B1_BC1_01_1643.mgf	15043	625	634	23.4	0.04	101324	Desmocollin-2
K562	Trypsin	P08195	TM	502.623	3	0.0043	R	LKLEPHEGLLLR	F	Thioacyl@2	Thioacyl@615	104.6	160118_LangoT_B1_BC1_01_1643.mgf	23125	614	625	51	0.0003	68180	4F2 cell-surface antigen heavy chain
K562	Trypsin	P05362	TM	648.886	2	0.0044	K	LLGIETPLPKK	E	Thioacyl@11	Thioacyl@67	115.4	160118_LangoT_B1_BC1_01_1643.mgf	25450	57	67	54.97	4.3e-05	58587	Intercellular adhesion molecule 1
K562	Trypsin	P05362	TM	648.885	2	0.0025	K	LLGIETPLPKK	E	Thioacyl@10	Thioacyl@66	115.4	160118_LangoT_B1_BC1_01_1643.mgf	25467	57	67	48.1	0.0005	58587	Intercellular adhesion molecule 1
K562	Trypsin	P62807	nonTM	617.674	3	0.0045	R	LLLPGELAKHAVSEGTK	A	Thioacyl@9	Thioacyl@109	114.4	160118_LangoT_B1_BC1_01_1643.mgf	25239	101	117	51.31	2.2e-05	13898	Histone H2B type 1-C/E/F/G/I
K562	Trypsin	Q9Y4L1	nonTM	692.401	2	0.0034	K	LPATEKPVLLSK	D	Thioacyl@6	Thioacyl@883	102.1	160118_LangoT_B1_BC1_01_1643.mgf	22570	878	889	25.22	0.0049	111494	Hypoxia up-regulated protein 1
K562	Trypsin	P02786	TM	778.359	2	0.0039	R	LTTDFGNAEKTDR	F	Thioacyl@10	Thioacyl@665	75.9	160118_LangoT_B1_BC1_01_1643.mgf	16715	656	668	78.89	5.5e-06	85274	Transferrin receptor protein 1
K562	Trypsin	P02786	TM	666.386	2	0.004	K	LTVSNVLKEIK	I	Thioacyl@11	Thioacyl@385	118.6	160118_LangoT_B1_BC1_01_1643.mgf	26138	375	385	26.43	0.0057	85274	Transferrin receptor protein 1
K562	Trypsin	Q92692	TM	781.362	2	0.0033	K	MGPSFPSPKPGSER	L	Thioacyl@9	Thioacyl@97	88.8	160118_LangoT_B1_BC1_01_1643.mgf	19603	89	102	27.59	0.038	58162	Nectin-2
K562	Trypsin	Q13885	nonTM	671.305	3	0.0058	R	MSMKEVDEQMLNVQNK	N	Thioacyl@4	Thioacyl@324	107.5	160118_LangoT_B1_BC1_01_1643.mgf	23757	321	336	24.2	0.0061	50274	Tubulin beta-2A chain
K562	Trypsin	P02786	TM	605.794	2	0.0004	R	MVTSESKNVK	L	Thioacyl@7	Thioacyl@371	52.6	160118_LangoT_B1_BC1_01_1643.mgf	11339	365	374	63.83	9.8e-06	85274	Transferrin receptor protein 1
K562	Trypsin	P61247	nonTM	545.309	2	0.0033	R	NIGKTLVTR	T	Thioacyl@4	Thioacyl@46	80.1	160118_LangoT_B1_BC1_01_1643.mgf	17671	43	51	31.99	0.08	30154	40S ribosomal protein S3a
K562	Trypsin	P08195	TM	812.059	3	0.0063	K	NQKDDVAQTDLLQIDPNFGSK	E	Thioacyl@3	Thioacyl@269	119.7	160118_LangoT_B1_BC1_01_1643.mgf	26372	267	287	64.75	1.5e-05	68180	4F2 cell-surface antigen heavy chain
K562	Trypsin	P04843	TM	783.884	2	0.0025	R	NVESYTKLGNPTR	S	Thioacyl@7	Thioacyl@187	80.2	160118_LangoT_B1_BC1_01_1643.mgf	17683	181	193	58.23	3.9e-06	68641	Dolichyl-diphosphooligosaccharide--protein glycosyltransferase subunit 1
K562	Trypsin	Q93079	nonTM	583.797	2	-0.0012	M	PDPAKSAPAPK	K	Thioacyl@5	Thioacyl@6	51.7	160118_LangoT_B1_BC1_01_1643.mgf	11117	2	12	31.1	0.0012	13884	Histone H2B type 1-H
K562	Trypsin	P62807	nonTM	590.805	2	-0.0003	M	PEPAKSAPAPK	K	Thioacyl@5	Thioacyl@6	51.3	160118_LangoT_B1_BC1_01_1643.mgf	11026	2	12	40.63	0.00089	13898	Histone H2B type 1-C/E/F/G/I
K562	Trypsin	P62807	nonTM	573.786	2	-0.0004	K	SAPAPKKGSK	K	Thioacyl@6;Thioacyl@10	Thioacyl@12;Thioacyl@16	50.1	160118_LangoT_B1_BC1_01_1643.mgf	10725	7	16	34.91	0.00087	13898	Histone H2B type 1-C/E/F/G/I
K562	Trypsin	P11717	TM	825.896	2	0.0053	K	SDEKTWNLGLSNAK	L	Thioacyl@4	Thioacyl@687	102.5	160118_LangoT_B1_BC1_01_1643.mgf	22655	684	697	63.66	3e-05	281155	Cation-independent mannose-6-phosphate receptor
K562	Trypsin	P54709	TM	887.915	2	0.0021	R	SDPTSYAGYIEDLKK	F	Thioacyl@15	Thioacyl@112	118.2	160118_LangoT_B1_BC1_01_1643.mgf	26064	98	112	62.53	1.4e-06	31834	Sodium/potassium-transporting ATPase subunit beta-3
K562	Trypsin	P54709	TM	887.915	2	0.0032	R	SDPTSYAGYIEDLKK	F	Thioacyl@14	Thioacyl@111	118.3	160118_LangoT_B1_BC1_01_1643.mgf	26082	98	112	56.96	3.2e-05	31834	Sodium/potassium-transporting ATPase subunit beta-3
K562	Trypsin	P11717	TM	604.29	2	-0.0005	K	SDTSQVKAAGR	Y	Thioacyl@7	Thioacyl@393	45.5	160118_LangoT_B1_BC1_01_1643.mgf	9665	387	397	54.44	0.00016	281155	Cation-independent mannose-6-phosphate receptor
K562	Trypsin	P16402	nonTM	531.306	2	0.0028	R	SGVSLAALKK	A	Thioacyl@10	Thioacyl@65	97.7	160118_LangoT_B1_BC1_01_1643.mgf	21604	56	65	25.3	0.0061	22336	Histone H1.3
K562	Trypsin	Q6UWB1	TM	696.351	2	0.0009	R	SNKTQTVAVAAGR	S	Deamidated@2;Thioacyl@3	Deamidated@76;Thioacyl@77	66.7	160118_LangoT_B1_BC1_01_1643.mgf	14543	75	87	41.93	0.0043	70342	Interleukin-27 receptor subunit alpha
K562	Trypsin	O15031	TM	550.258	2	0.0006	K	SYGKNIDSK	L	Thioacyl@4	Thioacyl@747	54.3	160118_LangoT_B1_BC1_01_1643.mgf	11699	744	752	39.52	0.02	207734	Plexin-B2
K562	Trypsin	P60709	nonTM	664.301	2	0.0006	D	SYVGDEAQSKR	G	Thioacyl@10	Thioacyl@61	52.8	160118_LangoT_B1_BC1_01_1643.mgf	11374	52	62	58.37	0.00015	42052	Actin, cytoplasmic 1
K562	Trypsin	P16422	TM	624.835	2	0.0019	R	TALQKEITTR	Y	Thioacyl@5	Thioacyl@168	74.8	160118_LangoT_B1_BC1_01_1643.mgf	16463	164	173	63.29	0.00015	35594	Epithelial cell adhesion molecule
K562	Trypsin	P05556	TM	833.441	2	0.0049	K	TVMPYISTTPAKLR	N	Thioacyl@12	Thioacyl@202	110.6	160118_LangoT_B1_BC1_01_1643.mgf	24422	191	204	59.43	6.9e-06	91664	Integrin beta-1
K562	Trypsin	P43007	TM	840.382	3	0.0062	R	TYATDYKVVTQNSSSGNVTHEK	I	Thioacyl@7;Deamidated@12;Deamidated@17	Thioacyl@196;Deamidated@201;Deamidated@206	78.9	160118_LangoT_B1_BC1_01_1643.mgf	17383	190	211	43.56	0.00011	56087	Neutral amino acid transporter A
K562	Trypsin	Q7KZF4	nonTM	660.828	2	0.0033	R	VADISGDTQKAK	Q	Thioacyl@12	Thioacyl@515	56	160118_LangoT_B1_BC1_01_1643.mgf	12103	504	515	33.34	0.0068	102618	Staphylococcal nuclease domain-containing protein 1
K562	Trypsin	P51116	nonTM	724.811	2	0.0004	R	VEGDNDKKNPR	E	Thioacyl@7;Thioacyl@8;Deamidated@9	Thioacyl@334;Thioacyl@335;Deamidated@336	58.5	160118_LangoT_B1_BC1_01_1643.mgf	12672	328	338	23.33	0.0065	74520	Fragile X mental retardation syndrome-related protein 2
K562	Trypsin	P40200	TM	492.788	2	0.0018	R	VGPNKILR	S	Thioacyl@5	Thioacyl@255	79.8	160118_LangoT_B1_BC1_01_1643.mgf	17582	251	258	58.58	0.00013	66390	T-cell surface protein tactile
K562	Trypsin	Q12913	TM	884.01	2	0.0046	R	VIKVITEPIPVSDLR	V	Thioacyl@3	Thioacyl@202	123.2	160118_LangoT_B1_BC1_01_1643.mgf	27108	200	214	55.07	5.7e-05	147048	Receptor-type tyrosine-protein phosphatase eta
K562	Trypsin	P08575	TM	848.403	2	0.0042	R	VKDLQYSTDYTFK	A	Thioacyl@2	Thioacyl@540	97	160118_LangoT_B1_BC1_01_1643.mgf	21457	539	551	88.07	9.9e-07	148644	Receptor-type tyrosine-protein phosphatase C
K562	Trypsin	Q9UHN6	TM	574.803	2	-0.0003	R	VKIQAATDSK	D	Thioacyl@2	Thioacyl@1153	54.3	160118_LangoT_B1_BC1_01_1643.mgf	11710	1152	1161	43.86	0.0034	155702	Transmembrane protein 2
K562	Trypsin	P15151	TM	931.499	3	0.0039	R	VLAKPQNTAEVQKVQLTGEPVPMAR	C	Thioacyl@13	Thioacyl@153	101.9	160118_LangoT_B1_BC1_01_1643.mgf	22538	141	165	37.86	0.00061	45787	Poliovirus receptor
K562	Trypsin	P62280	nonTM	581.315	2	0.0035	R	VLLGETGKEK	L	Thioacyl@8	Thioacyl@30	73.4	160118_LangoT_B1_BC1_01_1643.mgf	16124	23	32	29.75	0.0086	18590	40S ribosomal protein S11
K562	Trypsin	P11717	TM	494.766	2	0.0002	R	VLQEGKAR	G	Thioacyl@6	Thioacyl@527	46.4	160118_LangoT_B1_BC1_01_1643.mgf	9873	522	529	23.42	0.13	281155	Cation-independent mannose-6-phosphate receptor
K562	Trypsin	P36578	nonTM	467.743	2	0.0008	R	VNTTQKR	Y	Thioacyl@6	Thioacyl@120	32.5	160118_LangoT_B1_BC1_01_1643.mgf	6776	115	121	27.31	0.035	47953	60S ribosomal protein L4
K562	Trypsin	P10809	nonTM	553.3	2	0.0008	K	VTKDGVTVAK	S	Thioacyl@3	Thioacyl@75	64.1	160118_LangoT_B1_BC1_01_1643.mgf	13955	73	82	37.25	0.0014	61187	60 kDa heat shock protein, mitochondrial
K562	Trypsin	P35268	nonTM	741.867	2	0.0013	R	VVANSKESYELR	Y	Thioacyl@6	Thioacyl@107	74.4	160118_LangoT_B1_BC1_01_1643.mgf	16374	102	113	37.18	0.0014	14835	60S ribosomal protein L22
K562	Trypsin	Q9P2B2	TM	681.838	2	0.0001	R	VVDTKSGEANVR	F	Thioacyl@5	Thioacyl@435	53.5	160118_LangoT_B1_BC1_01_1643.mgf	11542	431	442	27.69	0.013	99464	Prostaglandin F2 receptor negative regulator
K562	Trypsin	Q9H0X4	TM	998.473	2	0.0055	R	YKPDTLAVAVENGTGTDR	Q	Thioacyl@2;Deamidated@12	Thioacyl@379;Deamidated@389	103.2	160118_LangoT_B1_BC1_01_1643.mgf	22813	378	395	23.95	0.011	60249	Protein FAM234A
K562	Trypsin	O95154	nonTM	660.78	2	-0.0077	K	YKYEDKNGK	Q	Thioacyl@6;Thioacyl@9	Thioacyl@214;Thioacyl@217	56.2	160118_LangoT_B1_BC1_01_1643.mgf	12155	209	217	29.43	0.052	37582	Aflatoxin B1 aldehyde reductase member 3
K562	Trypsin	P68431	nonTM	669.859	2	0.0029	R	YQKSTELLIR	K	Thioacyl@3	Thioacyl@57	98.3	160118_LangoT_B1_BC1_01_1643.mgf	21737	55	64	39.97	0.0011	15509	Histone H3.1
K562	Trypsin	P68104	nonTM	445.741	2	-0.0019	K	AAGAGKVTK	S	Thioacyl@6	Thioacyl@450	37	160118_LangoT_B6_BC2_01_1654.mgf	7818	445	453	43.74	0.013	50451	Elongation factor 1-alpha 1
K562	Trypsin	P68104	nonTM	696.85	2	-0.0049	K	AAGAGKVTKSAQK	A	Thioacyl@6;Thioacyl@9	Thioacyl@450;Thioacyl@453	54.8	160118_LangoT_B6_BC2_01_1654.mgf	11994	445	457	41.02	0.00032	50451	Elongation factor 1-alpha 1
K562	Trypsin	P05141	TM	707.889	2	-0.0023	A	AAISKTAVAPIER	V	Thioacyl@5	Thioacyl@23	79.5	160118_LangoT_B6_BC2_01_1654.mgf	17810	19	31	25.85	0.0097	33059	ADP/ATP translocase 2
K562	Trypsin	Q16891	TM	726.328	2	-0.0023	K	AAMDNSEIAGEKK	S	Thioacyl@13	Thioacyl@270	57.7	160118_LangoT_B6_BC2_01_1654.mgf	12659	258	270	71.57	1e-06	84026	MICOS complex subunit MIC60
K562	Trypsin	Q99623	nonTM	564.288	3	-0.0034	R	AAQNISKTIATSQNR	I	Thioacyl@7	Thioacyl@262	63.6	160118_LangoT_B6_BC2_01_1654.mgf	14029	256	270	26.7	0.11	33276	Prohibitin-2
K562	Trypsin	P06576	nonTM	779.884	2	-0.0035	Y	AAQTSPSPKAGAATGR	I	Thioacyl@9	Thioacyl@55	46.8	160118_LangoT_B6_BC2_01_1654.mgf	10148	47	62	29.23	0.013	56525	ATP synthase subunit beta, mitochondrial
K562	Trypsin	Q9P2B2	TM	679.852	2	-0.0017	R	AAVPKNVSVAEGK	E	Thioacyl@5;Deamidated@6	Thioacyl@285;Deamidated@286	67.6	160118_LangoT_B6_BC2_01_1654.mgf	14973	281	293	34.72	0.0018	99464	Prostaglandin F2 receptor negative regulator
K562	Trypsin	P25705	nonTM	668.805	2	-0.0021	R	ADGKISEQSDAK	L	Thioacyl@4	Thioacyl@531	43	160118_LangoT_B6_BC2_01_1654.mgf	9273	528	539	49.39	0.0014	59828	ATP synthase subunit alpha, mitochondrial
K562	Trypsin	P07900	nonTM	852.452	2	-0.0036	K	ADLINNLGTIAKSGTK	A	Thioacyl@12	Thioacyl@112	100.1	160118_LangoT_B6_BC2_01_1654.mgf	22544	101	116	46.34	0.00012	85006	Heat shock protein HSP 90-alpha
K562	Trypsin	P16422	TM	576.261	2	-0.003	K	AEMNGSKLGR	R	Deamidated@4;Thioacyl@7	Deamidated@74;Thioacyl@77	58.6	160118_LangoT_B6_BC2_01_1654.mgf	12870	71	80	34.33	0.0061	35594	Epithelial cell adhesion molecule
K562	Trypsin	Q07021	nonTM	893.42	2	-0.0038	K	AFVDFLSDEIKEER	K	Thioacyl@11	Thioacyl@91	109.2	160118_LangoT_B6_BC2_01_1654.mgf	24555	81	94	41.51	0.00053	31742	Complement component 1 Q subcomponent-binding protein, mitochondrial
K562	Trypsin	Q07020	nonTM	931.489	2	-0.003	R	AGGKILTFDQLALDSPK	G	Thioacyl@4	Thioacyl@119	108.3	160118_LangoT_B6_BC2_01_1654.mgf	24356	116	132	45.3	0.017	21735	60S ribosomal protein L18
K562	Trypsin	P02786	TM	526.775	2	-0.0011	R	AGKITFAEK	V	Thioacyl@3	Thioacyl@261	71.6	160118_LangoT_B6_BC2_01_1654.mgf	15919	259	267	39.56	0.029	85274	Transferrin receptor protein 1
K562	Trypsin	P62424	nonTM	781.414	2	-0.0052	R	AGVNTVTTLVENKK	A	Thioacyl@14	Thioacyl@151	88.3	160118_LangoT_B6_BC2_01_1654.mgf	19884	138	151	30.65	0.0013	30148	60S ribosomal protein L7a
K562	Trypsin	P12277	nonTM	1058.55	2	-0.0045	R	AIEKLAVEALSSLDGDLAGR	Y	Thioacyl@4	Thioacyl@156	114.8	160118_LangoT_B6_BC2_01_1654.mgf	25809	153	172	50.9	8.8e-05	42902	Creatine kinase B-type
K562	Trypsin	P05141	TM	672.37	2	-0.0025	A	AISKTAVAPIER	V	Thioacyl@4	Thioacyl@23	77.1	160118_LangoT_B6_BC2_01_1654.mgf	17243	20	31	56.39	5.8e-05	33059	ADP/ATP translocase 2
K562	Trypsin	P11021	nonTM	800.878	2	-0.0019	R	AKFEELNMDLFR	S	Thioacyl@2	Thioacyl@326	109.5	160118_LangoT_B6_BC2_01_1654.mgf	24631	325	336	80.8	2e-06	72402	78 kDa glucose-regulated protein
K562	Trypsin	P09622	nonTM	669.803	2	-0.0039	R	AKTNADTDGMVK	I	Thioacyl@2	Thioacyl@430	51.4	160118_LangoT_B6_BC2_01_1654.mgf	11221	429	440	36.1	0.0029	54713	Dihydrolipoyl dehydrogenase, mitochondrial
K562	Trypsin	P05362	TM	853.965	2	-0.0039	R	AKVTLNGVPAQPLGPR	A	Thioacyl@2;Deamidated@6	Thioacyl@339;Deamidated@343	89	160118_LangoT_B6_BC2_01_1654.mgf	20039	338	353	63.05	5.6e-06	58587	Intercellular adhesion molecule 1
K562	Trypsin	P16403	nonTM	833.895	2	-0.0023	K	ALAAAGYDVEKNNSR	I	Thioacyl@11	Thioacyl@75	67.9	160118_LangoT_B6_BC2_01_1654.mgf	15041	65	79	36.79	0.0022	21352	Histone H1.2
K562	Trypsin	O00299	nonTM	1131.54	3	-0.0071	K	ALKVLDNYLTSPLPEEVDETSAEDEGVSQR	K	Thioacyl@3	Thioacyl@138	108.7	160118_LangoT_B6_BC2_01_1654.mgf	24453	136	165	37.93	0.00056	27248	Chloride intracellular channel protein 1
K562	Trypsin	P62937	nonTM	673.325	2	-0.0027	R	ALSTGEKGFGYK	G	Thioacyl@7	Thioacyl@44	73.1	160118_LangoT_B6_BC2_01_1654.mgf	16283	38	49	28.91	0.0025	18229	Peptidyl-prolyl cis-trans isomerase A
K562	Trypsin	P25705	nonTM	576.781	2	-0.0034	R	AMKQVAGTMK	L	Thioacyl@3	Thioacyl@427	59.9	160118_LangoT_B6_BC2_01_1654.mgf	13171	425	434	29.06	0.0056	59828	ATP synthase subunit alpha, mitochondrial
K562	Trypsin	P40926	nonTM	845.433	2	-0.004	R	ANTFVAELKGLDPAR	V	Thioacyl@9	Thioacyl@185	108.9	160118_LangoT_B6_BC2_01_1654.mgf	24502	177	191	42.94	0.00099	35937	Malate dehydrogenase, mitochondrial
K562	Trypsin	P14625	nonTM	742.344	3	-0.001	K	AQAYQTGKDISTNYYASQK	K	Thioacyl@8	Thioacyl@671	71.7	160118_LangoT_B6_BC2_01_1654.mgf	15944	664	682	40.6	0.00061	92696	Endoplasmin
K562	Trypsin	Q96DU3	TM	561.793	2	-0.0032	R	AQISTKTSAK	L	Thioacyl@6	Thioacyl@114	44.1	160118_LangoT_B6_BC2_01_1654.mgf	9543	109	118	55.07	2.2e-05	37664	SLAM family member 6
K562	Trypsin	Q9UIW2	TM	818.73	3	-0.0101	R	AQLTNPEVKYNYTEDPTILR	I	Thioacyl@9;Deamidated@11	Thioacyl@1041;Deamidated@1043	98.8	160118_LangoT_B6_BC2_01_1654.mgf	22249	1033	1052	28.3	0.0022	214126	Plexin-A1
K562	Trypsin	Q9NVI7	nonTM	590.791	2	-0.0034	R	AQYQDKLAR	Q	Thioacyl@6	Thioacyl@183	60.3	160118_LangoT_B6_BC2_01_1654.mgf	13254	178	186	35.74	0.0025	71610	ATPase family AAA domain-containing protein 3A
K562	Trypsin	Q9UI10	nonTM	766.87	2	-0.0051	K	ASPSTAGETPSGVKR	L	Thioacyl@14	Thioacyl@142	51	160118_LangoT_B6_BC2_01_1654.mgf	11134	129	143	34.96	0.00086	58035	Translation initiation factor eIF-2B subunit delta
K562	Trypsin	P50914	nonTM	564.296	2	-0.0027	K	ATGQKAAPAPK	A	Thioacyl@5	Thioacyl@187	40.8	160118_LangoT_B6_BC2_01_1654.mgf	8731	183	193	31.33	0.0045	23531	60S ribosomal protein L14
K562	Trypsin	P16403	nonTM	460.236	2	-0.0025	K	AVAASKER	S	Thioacyl@6	Thioacyl@52	36.2	160118_LangoT_B6_BC2_01_1654.mgf	7627	47	54	31.4	0.011	21352	Histone H1.2
K562	Trypsin	P50990	nonTM	811.913	2	-0.0013	R	AVDDGVNTFKVLTR	D	Thioacyl@10	Thioacyl@400	99.1	160118_LangoT_B6_BC2_01_1654.mgf	22322	391	404	64.08	4.2e-06	60153	T-complex protein 1 subunit theta
K562	Trypsin	P68104	nonTM	596.296	2	-0.0014	K	AVDKKAAGAGK	V	Thioacyl@4;Thioacyl@5	Thioacyl@443;Thioacyl@444	51.9	160118_LangoT_B6_BC2_01_1654.mgf	11316	440	450	33.01	0.064	50451	Elongation factor 1-alpha 1
K562	Trypsin	P54819	nonTM	839.457	2	-0.0037	R	AVLLGPPGAGKGTQAPR	L	Thioacyl@11	Thioacyl@28	82.1	160118_LangoT_B6_BC2_01_1654.mgf	18420	18	34	48.28	7.2e-05	26689	Adenylate kinase 2, mitochondrial
K562	Trypsin	O60814	nonTM	528.772	2	-0.0026	K	AVTKYTSAK	-	Thioacyl@4	Thioacyl@121	47.5	160118_LangoT_B6_BC2_01_1654.mgf	10317	118	126	24.84	0.0061	13882	Histone H2B type 1-K
K562	Trypsin	Q93079	nonTM	536.77	2	-0.002	K	AVTKYTSSK	-	Thioacyl@4	Thioacyl@121	44.8	160118_LangoT_B6_BC2_01_1654.mgf	9693	118	126	37.58	0.00051	13884	Histone H2B type 1-H
K562	Trypsin	Q13501	nonTM	647.826	2	-0.0021	K	AYLLGKEDAAR	E	Thioacyl@6	Thioacyl@13	79.9	160118_LangoT_B6_BC2_01_1654.mgf	17908	8	18	29.18	0.016	48455	Sequestosome-1
K562	Trypsin	P05141	TM	1073.07	2	0.001	K	DFLAGGVAAAISKTAVAPIER	V	Thioacyl@13	Thioacyl@23	111.9	160118_LangoT_B6_BC2_01_1654.mgf	25168	11	31	81.41	1.4e-07	33059	ADP/ATP translocase 2
K562	Trypsin	P60842	nonTM	652.275	3	0	R	DFTVSAMHGDMDQKER	D	Thioacyl@14	Thioacyl@309	78	160118_LangoT_B6_BC2_01_1654.mgf	17453	296	311	24.52	0.0058	46353	Eukaryotic initiation factor 4A-I
K562	Trypsin	P08195	TM	1206.07	2	-0.0016	R	DIENLKDASSFLAEWQNITK	G	Thioacyl@6;Deamidated@17	Thioacyl@354;Deamidated@365	114.8	160118_LangoT_B6_BC2_01_1654.mgf	25797	349	368	66.54	4.7e-06	68180	4F2 cell-surface antigen heavy chain
K562	Trypsin	Q08722	TM	1233.57	2	-0.0048	R	DIYTFDGALNKSTVPTDFSSAK	I	Deamidated@10;Thioacyl@11	Deamidated@73;Thioacyl@74	107	160118_LangoT_B6_BC2_01_1654.mgf	24071	64	85	25.58	0.01	35590	Leukocyte surface antigen CD47
K562	Trypsin	P06493	nonTM	633.679	3	-0.0042	R	DLKPQNLLIDDKGTIK	L	Thioacyl@3	Thioacyl@130	95.5	160118_LangoT_B6_BC2_01_1654.mgf	21517	128	143	27.68	0.0026	34131	Cyclin-dependent kinase 1
K562	Trypsin	P48960	TM	904.458	2	-0.0027	R	DSKTSSAEVTIQNVIK	L	Thioacyl@3	Thioacyl@290	96.8	160118_LangoT_B6_BC2_01_1654.mgf	21810	288	303	57.44	1.5e-05	94603	CD97 antigen
K562	Trypsin	P60709	nonTM	721.815	2	0.0002	K	DSYVGDEAQSKR	G	Thioacyl@11	Thioacyl@61	52.4	160118_LangoT_B6_BC2_01_1654.mgf	11455	51	62	31.43	0.018	42052	Actin, cytoplasmic 1
K562	Trypsin	Q71U36	nonTM	788.912	2	-0.0018	K	DVNAAIATIKTKR	T	Thioacyl@10;Thioacyl@12	Thioacyl@336;Thioacyl@338	102.6	160118_LangoT_B6_BC2_01_1654.mgf	23083	327	339	26.39	0.0049	50788	Tubulin alpha-1A chain
K562	Trypsin	P02786	TM	1150.04	2	-0.0014	R	EAGSQKDENLALYVENQFR	E	Thioacyl@6	Thioacyl@161	107.5	160118_LangoT_B6_BC2_01_1654.mgf	24175	156	174	33.64	0.0007	85274	Transferrin receptor protein 1
K562	Trypsin	P30101	nonTM	834.418	2	-0.0014	R	EATNPPVIQEEKPK	K	Thioacyl@14	Thioacyl@496	69.5	160118_LangoT_B6_BC2_01_1654.mgf	15426	483	496	23.88	0.059	57146	Protein disulfide-isomerase A3
K562	Trypsin	P30101	nonTM	834.419	2	-0.001	R	EATNPPVIQEEKPK	K	Thioacyl@12	Thioacyl@494	69.5	160118_LangoT_B6_BC2_01_1654.mgf	15425	483	496	28.65	0.0083	57146	Protein disulfide-isomerase A3
K562	Trypsin	P30101	nonTM	599.313	3	-0.0025	R	EATNPPVIQEEKPKK	K	Thioacyl@15	Thioacyl@497	57.3	160118_LangoT_B6_BC2_01_1654.mgf	12558	483	497	23.11	0.0081	57146	Protein disulfide-isomerase A3
K562	Trypsin	P22626	nonTM	548.268	3	-0.0031	R	EESGKPGAHVTVKK	L	Thioacyl@5;Thioacyl@14	Thioacyl@104;Thioacyl@113	60.5	160118_LangoT_B6_BC2_01_1654.mgf	13305	100	113	24.21	0.0054	37464	Heterogeneous nuclear ribonucleoproteins A2/B1
K562	Trypsin	P35232	nonTM	717.671	3	-0.0026	K	EFTEAVEAKQVAQQEAER	A	Thioacyl@9	Thioacyl@186	88.6	160118_LangoT_B6_BC2_01_1654.mgf	19940	178	195	30.23	0.0049	29843	Prohibitin
K562	Trypsin	P68431	nonTM	712.347	2	-0.0018	R	EIAQDFKTDLR	F	Thioacyl@7	Thioacyl@80	88.7	160118_LangoT_B6_BC2_01_1654.mgf	19969	74	84	38.37	0.0003	15509	Histone H3.1
K562	Trypsin	P26599	nonTM	717.337	2	-0.0016	K	ELKTDSSPNQAR	A	Thioacyl@3	Thioacyl@137	45.7	160118_LangoT_B6_BC2_01_1654.mgf	9900	135	146	37.88	0.0038	57357	Polypyrimidine tract-binding protein 1
K562	Trypsin	P04843	TM	716.378	2	-0.0017	K	ELVLKSAVEAER	L	Thioacyl@5	Thioacyl@564	92	160118_LangoT_B6_BC2_01_1654.mgf	20719	560	571	48.5	0.00033	68641	Dolichyl-diphosphooligosaccharide--protein glycosyltransferase subunit 1
K562	Trypsin	P07900	nonTM	587.985	3	-0.0016	R	EMLQQSKILKVIR	K	Thioacyl@7;Thioacyl@10	Thioacyl@407;Thioacyl@410	108.9	160118_LangoT_B6_BC2_01_1654.mgf	24491	401	413	25.01	0.0081	85006	Heat shock protein HSP 90-alpha
K562	Trypsin	P27797	nonTM	778.354	3	-0.007	A	EPAVYFKEQFLDGDGWTSR	W	Thioacyl@7	Thioacyl@24	110.8	160118_LangoT_B6_BC2_01_1654.mgf	24912	18	36	30.71	0.0025	48283	Calreticulin
K562	Trypsin	P68104	nonTM	528.275	2	-0.0019	K	EVSTYIKK	I	Thioacyl@8	Thioacyl@180	61.3	160118_LangoT_B6_BC2_01_1654.mgf	13492	173	180	36.96	0.046	50451	Elongation factor 1-alpha 1
K562	Trypsin	Q99623	nonTM	703.34	3	-0.0032	R	EYTAAVEAKQVAQQEAQR	A	Thioacyl@9	Thioacyl@200	82.5	160118_LangoT_B6_BC2_01_1654.mgf	18517	192	209	29.49	0.011	33276	Prohibitin-2
K562	Trypsin	Q71U36	nonTM	566.269	2	-0.0014	K	FDLMYAKR	A	Thioacyl@7	Thioacyl@401	92.3	160118_LangoT_B6_BC2_01_1654.mgf	20800	395	402	24.19	0.054	50788	Tubulin alpha-1A chain
K562	Trypsin	P68104	nonTM	614.271	2	-0.0028	K	FEKEAAEMGK	G	Thioacyl@3	Thioacyl@44	62.2	160118_LangoT_B6_BC2_01_1654.mgf	13704	42	51	28.54	0.23	50451	Elongation factor 1-alpha 1
K562	Trypsin	P27635	nonTM	894.879	2	-0.007	K	FNADEFEDMVAEKR	L	Thioacyl@13	Thioacyl@188	104.7	160118_LangoT_B6_BC2_01_1654.mgf	23540	176	189	30.71	0.0013	25044	60S ribosomal protein L10
K562	Trypsin	P13639	nonTM	613.788	2	-0.0025	K	FSKSATSPEGK	K	Thioacyl@3	Thioacyl@275	52.2	160118_LangoT_B6_BC2_01_1654.mgf	11413	273	283	43.87	0.0028	96246	Elongation factor 2
K562	Trypsin	P08575	TM	555.796	2	-0.0022	K	FTNASKIIK	T	Deamidated@3;Thioacyl@6	Deamidated@378;Thioacyl@381	75.9	160118_LangoT_B6_BC2_01_1654.mgf	16954	376	384	32.69	0.059	148644	Receptor-type tyrosine-protein phosphatase C
K562	Trypsin	P27797	nonTM	725.659	3	-0.0029	K	FYGDEEKDKGLQTSQDAR	F	Thioacyl@9	Thioacyl@64	62.7	160118_LangoT_B6_BC2_01_1654.mgf	13823	56	73	26.06	0.018	48283	Calreticulin
K562	Trypsin	O95816	nonTM	767.865	2	-0.004	K	GAGSKTLQQNAESR	F	Thioacyl@5	Thioacyl@200	47.6	160118_LangoT_B6_BC2_01_1654.mgf	10329	196	209	23.14	0.0072	23928	BAG family molecular chaperone regulator 2
K562	Trypsin	P23284	TM	692.811	2	-0.0021	R	GDGTGGKSIYGER	F	Thioacyl@7	Thioacyl@116	58.3	160118_LangoT_B6_BC2_01_1654.mgf	12792	110	122	37.27	0.002	23785	Peptidyl-prolyl cis-trans isomerase B
K562	Trypsin	P48960	TM	720.315	2	-0.0028	R	GDKNVTMGQSSAR	M	Thioacyl@3;Deamidated@4	Thioacyl@370;Deamidated@371	53.3	160118_LangoT_B6_BC2_01_1654.mgf	11654	368	380	69.86	1.3e-05	94603	CD97 antigen
K562	Trypsin	P14618	nonTM	639.343	3	-0.004	R	GDLGIEIPAEKVFLAQK	M	Thioacyl@11	Thioacyl@305	110.9	160118_LangoT_B6_BC2_01_1654.mgf	24942	295	311	24.72	0.0084	58470	Pyruvate kinase PKM
K562	Trypsin	Q71U36	nonTM	849.957	2	-0.0037	R	GDVVPKDVNAAIATIK	T	Thioacyl@6	Thioacyl@326	100.6	160118_LangoT_B6_BC2_01_1654.mgf	22645	321	336	35.46	0.011	50788	Tubulin alpha-1A chain
K562	Trypsin	P30101	nonTM	787.852	2	-0.0016	K	GEKFVMQEEFSR	D	Thioacyl@3	Thioacyl@335	90.3	160118_LangoT_B6_BC2_01_1654.mgf	20348	333	344	31.36	0.0066	57146	Protein disulfide-isomerase A3
K562	Trypsin	P51659	nonTM	870.89	2	-0.0014	R	GGKAVANYDSVEEGEK	V	Thioacyl@3	Thioacyl@68	63	160118_LangoT_B6_BC2_01_1654.mgf	13894	66	81	30.31	0.0014	80092	Peroxisomal multifunctional enzyme type 2
K562	Trypsin	P19338	nonTM	663.292	2	-0.0025	R	GGKNSTWSGESK	T	Thioacyl@3	Thioacyl@477	47.8	160118_LangoT_B6_BC2_01_1654.mgf	10402	475	486	47.76	0.0002	76625	Nucleolin
K562	Trypsin	P35613	TM	749.899	2	-0.0022	K	GGVVLKEDALPGQK	T	Thioacyl@6	Thioacyl@179	84.3	160118_LangoT_B6_BC2_01_1654.mgf	18933	174	187	57.95	4.1e-05	42573	Basigin
K562	Trypsin	P99999	nonTM	1112.54	2	-0.0014	K	GIIWGEDTLMEYLENPKK	Y	Thioacyl@18	Thioacyl@74	113.6	160118_LangoT_B6_BC2_01_1654.mgf	25535	57	74	31.8	0.001	11855	Cytochrome c
K562	Trypsin	Q9BQT8	TM	746.93	2	-0.0023	K	GILPPILAETPKR	A	Thioacyl@12	Thioacyl@86	108.4	160118_LangoT_B6_BC2_01_1654.mgf	24377	75	87	53.22	4.5e-05	33453	Mitochondrial 2-oxodicarboxylate carrier
K562	Trypsin	P18124	nonTM	558.297	2	-0.001	R	GINGVSPKVR	K	Deamidated@3;Thioacyl@8	Deamidated@99;Thioacyl@104	64.1	160118_LangoT_B6_BC2_01_1654.mgf	14149	97	106	37.86	0.0022	29264	60S ribosomal protein L7
K562	Trypsin	P08708	nonTM	695.355	2	-0.0018	R	GISIKLQEEER	E	Thioacyl@5	Thioacyl@72	80.5	160118_LangoT_B6_BC2_01_1654.mgf	18029	68	78	26.81	0.022	15597	40S ribosomal protein S17
K562	Trypsin	Q15233	nonTM	660.341	2	-0.0022	K	GIVEFSGKPAAR	K	Thioacyl@8	Thioacyl@198	81.5	160118_LangoT_B6_BC2_01_1654.mgf	18282	191	202	38.61	0.00047	54311	Non-POU domain-containing octamer-binding protein
K562	Trypsin	P60842	nonTM	639.316	3	-0.0033	R	GIYAYGFEKPSAIQQR	A	Thioacyl@9	Thioacyl@54	96.3	160118_LangoT_B6_BC2_01_1654.mgf	21695	46	61	24.74	0.029	46353	Eukaryotic initiation factor 4A-I
K562	Trypsin	P61604	nonTM	643.841	2	-0.0022	K	GKGGEIQPVSVK	V	Thioacyl@2	Thioacyl@56	65.9	160118_LangoT_B6_BC2_01_1654.mgf	14574	55	66	26.99	0.0029	10925	10 kDa heat shock protein, mitochondrial
K562	Trypsin	P14625	nonTM	616.285	2	-0.0032	R	GLFDEYGSKK	S	Thioacyl@10	Thioacyl@405	83.7	160118_LangoT_B6_BC2_01_1654.mgf	18793	396	405	43.4	0.00063	92696	Endoplasmin
K562	Trypsin	Q9UJS0	TM	868.012	2	-0.0025	R	GLLPQLLGVAPEKAIK	L	Thioacyl@16	Thioacyl@408	110.1	160118_LangoT_B6_BC2_01_1654.mgf	24760	393	408	34.89	0.00086	74528	Calcium-binding mitochondrial carrier protein Aralar2
K562	Trypsin	P12268	nonTM	645.622	3	-0.0013	R	GMGSLDAMDKHLSSQNR	Y	Thioacyl@10	Thioacyl@422	78	160118_LangoT_B6_BC2_01_1654.mgf	17441	413	429	27.96	0.0024	56226	Inosine-5'-monophosphate dehydrogenase 2
K562	Trypsin	O75390	nonTM	1084.02	2	-0.0021	R	GMKGLVYETSVLDPDEGIR	F	Thioacyl@3	Thioacyl@76	106.8	160118_LangoT_B6_BC2_01_1654.mgf	24007	74	92	61.16	1.2e-05	51908	Citrate synthase, mitochondrial
K562	Trypsin	P68104	nonTM	1302.13	2	-0.0014	R	GNVAGDSKNDPPMEAAGFTAQVIIL	N	Thioacyl@8	Thioacyl@330	113.8	160118_LangoT_B6_BC2_01_1654.mgf	25580	323	347	65.3	1.5e-06	50451	Elongation factor 1-alpha 1
K562	Trypsin	P11166	TM	678.634	3	-0.0025	R	GTADVTHDLQEMKEESR	Q	Thioacyl@13	Thioacyl@245	90.8	160118_LangoT_B6_BC2_01_1654.mgf	20454	233	249	40.59	0.00073	54391	Solute carrier family 2, facilitated glucose transporter member 1
K562	Trypsin	Q9Y230	nonTM	674.331	2	-0.0017	K	GTEVQVDDIKR	V	Thioacyl@10	Thioacyl@427	70.8	160118_LangoT_B6_BC2_01_1654.mgf	15720	418	428	44.33	0.00048	51296	RuvB-like 2
K562	Trypsin	P15880	nonTM	621.348	2	-0.0042	R	GTGIVSAPVPKK	L	Thioacyl@12	Thioacyl@212	72.9	160118_LangoT_B6_BC2_01_1654.mgf	16243	201	212	30.19	0.0098	31590	40S ribosomal protein S2
K562	Trypsin	P16403	nonTM	813.911	2	-0.0011	K	GTLVQTKGTGASGSFK	L	Thioacyl@7	Thioacyl@97	71.3	160118_LangoT_B6_BC2_01_1654.mgf	15845	91	106	54.84	4.7e-05	21352	Histone H1.2
K562	Trypsin	P35613	TM	811.413	2	-0.0025	N	GTSSKGSDQAIITLR	V	Thioacyl@5	Thioacyl@307	81.6	160118_LangoT_B6_BC2_01_1654.mgf	18308	303	317	35.95	0.0013	42573	Basigin
K562	Trypsin	P60842	nonTM	775.37	2	-0.0016	K	GVAINMVTEEDKR	T	Thioacyl@12	Thioacyl@381	80.9	160118_LangoT_B6_BC2_01_1654.mgf	18125	370	382	50.55	0.00034	46353	Eukaryotic initiation factor 4A-I
K562	Trypsin	P06576	nonTM	640.338	2	-0.0021	R	GVQKILQDYK	S	Thioacyl@4	Thioacyl@426	82.6	160118_LangoT_B6_BC2_01_1654.mgf	18536	423	432	51.91	0.0021	56525	ATP synthase subunit beta, mitochondrial
K562	Trypsin	P38159	nonTM	669.784	2	-0.0015	D	GYSTKDSYSSR	D	Thioacyl@5	Thioacyl@217	47	160118_LangoT_B6_BC2_01_1654.mgf	10200	213	223	39.25	0.0004	42306	RNA-binding motif protein, X chromosome
K562	Trypsin	P11717	TM	834.367	3	-0.0022	R	HAEPEQNWEAVDGSQTETEKK	H	Thioacyl@21	Thioacyl@512	64.3	160118_LangoT_B6_BC2_01_1654.mgf	14207	492	512	100.59	1.2e-08	281155	Cation-independent mannose-6-phosphate receptor
K562	Trypsin	P11717	TM	834.366	3	-0.0039	R	HAEPEQNWEAVDGSQTETEKK	H	Thioacyl@20	Thioacyl@511	64.4	160118_LangoT_B6_BC2_01_1654.mgf	14220	492	512	86.73	9.4e-08	281155	Cation-independent mannose-6-phosphate receptor
K562	Trypsin	P60709	nonTM	813.695	3	-0.004	R	HQGVMVGMGQKDSYVGDEAQSK	R	Thioacyl@11	Thioacyl@50	76.3	160118_LangoT_B6_BC2_01_1654.mgf	17063	40	61	33.58	0.00071	42052	Actin, cytoplasmic 1
K562	Trypsin	Q9UGP8	TM	813.395	2	-0.001	R	IAKAYAALTDEESR	K	Thioacyl@3	Thioacyl@147	81.1	160118_LangoT_B6_BC2_01_1654.mgf	18184	145	158	33.56	0.00071	88341	Translocation protein SEC63 homolog
K562	Trypsin	P68431	nonTM	647.826	2	-0.0017	E	IAQDFKTDLR	F	Thioacyl@6	Thioacyl@80	80.6	160118_LangoT_B6_BC2_01_1654.mgf	18075	75	84	72.17	9.3e-06	15509	Histone H3.1
K562	Trypsin	P08195	TM	1148.56	2	0.0017	D	IENLKDASSFLAEWQNITK	G	Thioacyl@5;Deamidated@16	Thioacyl@354;Deamidated@365	113.2	160118_LangoT_B6_BC2_01_1654.mgf	25460	350	368	28.88	0.002	68180	4F2 cell-surface antigen heavy chain
K562	Trypsin	Q08722	TM	794.933	2	-0.0031	K	IEVSQLLKGDASLK	M	Thioacyl@8	Thioacyl@93	104.9	160118_LangoT_B6_BC2_01_1654.mgf	23590	86	99	37.53	0.024	35590	Leukocyte surface antigen CD47
K562	Trypsin	P08195	TM	723.371	3	-0.0042	R	IGDLQAFQGHGAGNLAGLKGR	L	Thioacyl@19	Thioacyl@245	93.7	160118_LangoT_B6_BC2_01_1654.mgf	21121	227	247	54.14	1.4e-05	68180	4F2 cell-surface antigen heavy chain
K562	Trypsin	P17987	nonTM	629.825	2	-0.0034	W	IGLDLSNGKPR	D	Deamidated@7;Thioacyl@9	Deamidated@492;Thioacyl@494	85.1	160118_LangoT_B6_BC2_01_1654.mgf	19120	486	496	25.06	0.013	60819	T-complex protein 1 subunit alpha
K562	Trypsin	P54709	TM	633.864	2	-0.0033	R	IIGLKPEGVPR	I	Thioacyl@5	Thioacyl@182	89.5	160118_LangoT_B6_BC2_01_1654.mgf	20153	178	188	48.17	0.0018	31834	Sodium/potassium-transporting ATPase subunit beta-3
K562	Trypsin	P56192	nonTM	482.231	2	-0.0026	R	IKGSEADR	Q	Thioacyl@2	Thioacyl@729	34.3	160118_LangoT_B6_BC2_01_1654.mgf	7174	728	735	26.3	0.035	102249	Methionine--tRNA ligase, cytoplasmic
K562	Trypsin	P60709	nonTM	562.827	2	-0.0022	K	IKIIAPPER	K	Thioacyl@2	Thioacyl@328	81.7	160118_LangoT_B6_BC2_01_1654.mgf	18336	327	335	28.99	0.047	42052	Actin, cytoplasmic 1
K562	Trypsin	P14625	nonTM	663.83	2	-0.0016	R	IMKAQAYQTGK	D	Thioacyl@3	Thioacyl@663	57.3	160118_LangoT_B6_BC2_01_1654.mgf	12557	661	671	45.56	0.0024	92696	Endoplasmin
K562	Trypsin	P06576	nonTM	700.038	3	-0.003	R	IMNVIGEPIDERGPIKTK	Q	Thioacyl@18	Thioacyl@161	90.1	160118_LangoT_B6_BC2_01_1654.mgf	20292	144	161	29.55	0.034	56525	ATP synthase subunit beta, mitochondrial
K562	Trypsin	O95816	nonTM	530.763	2	-0.0021	K	INAKANEGR	F	Thioacyl@4	Thioacyl@9	38.7	160118_LangoT_B6_BC2_01_1654.mgf	8223	6	14	31.21	0.0049	23928	BAG family molecular chaperone regulator 2
K562	Trypsin	P68371	nonTM	966.468	2	-0.0035	R	INVYYNEATGGKYVPR	A	Thioacyl@12	Thioacyl@58	84.3	160118_LangoT_B6_BC2_01_1654.mgf	18935	47	62	38.92	0.00022	50255	Tubulin beta-4B chain
K562	Trypsin	P02786	TM	564.315	2	-0.0019	R	IPELNKVAR	A	Thioacyl@6	Thioacyl@585	78.6	160118_LangoT_B6_BC2_01_1654.mgf	17580	580	588	29.78	0.1	85274	Transferrin receptor protein 1
K562	Trypsin	P40926	nonTM	680.859	2	-0.0025	R	IQEAGTEVVKAK	A	Thioacyl@12	Thioacyl@241	59.4	160118_LangoT_B6_BC2_01_1654.mgf	13043	230	241	24.78	0.01	35937	Malate dehydrogenase, mitochondrial
K562	Trypsin	P10809	nonTM	965.812	3	-0.0066	R	IQEIIEQLDVTTSEYEKEKLNER	L	Thioacyl@19	Thioacyl@389	108	160118_LangoT_B6_BC2_01_1654.mgf	24290	371	393	26.33	0.071	61187	60 kDa heat shock protein, mitochondrial
K562	Trypsin	P02786	TM	922.992	2	-0.002	K	IQVKDSAQNSVIIVDK	N	Thioacyl@4	Thioacyl@193	84.7	160118_LangoT_B6_BC2_01_1654.mgf	19039	190	205	27.02	0.07	85274	Transferrin receptor protein 1
K562	Trypsin	P10809	nonTM	636.342	2	-0.0017	K	ISKGANPVEIR	R	Thioacyl@3	Thioacyl@133	72.2	160118_LangoT_B6_BC2_01_1654.mgf	16065	131	141	35.05	0.0023	61187	60 kDa heat shock protein, mitochondrial
K562	Trypsin	P05141	TM	636.851	2	-0.0027	A	ISKTAVAPIER	V	Thioacyl@3	Thioacyl@23	74.5	160118_LangoT_B6_BC2_01_1654.mgf	16620	21	31	56.6	9.5e-05	33059	ADP/ATP translocase 2
K562	Trypsin	P07437	nonTM	952.963	2	-0.0021	R	ISVYYNEATGGKYVPR	A	Thioacyl@12	Thioacyl@58	84.7	160118_LangoT_B6_BC2_01_1654.mgf	19027	47	62	35.01	0.00052	50095	Tubulin beta chain
K562	Trypsin	P35613	TM	921.398	2	-0.0015	K	ITDSEDKALMNGSESR	F	Thioacyl@7;Deamidated@11	Thioacyl@264;Deamidated@268	70.2	160118_LangoT_B6_BC2_01_1654.mgf	15591	258	273	121.25	2.3e-10	42573	Basigin
K562	Trypsin	P27824	TM	852.905	2	-0.0014	R	IVDDWANDGWGLKK	A	Thioacyl@14	Thioacyl@459	101.9	160118_LangoT_B6_BC2_01_1654.mgf	22931	446	459	24.95	0.0046	67982	Calnexin
K562	Trypsin	P35232	nonTM	639.323	2	-0.001	K	KAAIISAEGDSK	A	Thioacyl@1	Thioacyl@208	64.2	160118_LangoT_B6_BC2_01_1654.mgf	14186	208	219	56.5	0.0012	29843	Prohibitin
K562	Trypsin	P16403	nonTM	674.829	2	-0.0019	K	KAAKKAGGTPR	K	Thioacyl@1;Thioacyl@4;Thioacyl@5	Thioacyl@23;Thioacyl@26;Thioacyl@27	58	160118_LangoT_B6_BC2_01_1654.mgf	12736	23	33	25.21	0.13	21352	Histone H1.2
K562	Trypsin	P18124	nonTM	704.849	2	-0.0031	R	KAGNFYVPAEPK	L	Thioacyl@1	Thioacyl@77	77.6	160118_LangoT_B6_BC2_01_1654.mgf	17354	77	88	23.12	0.0068	29264	60S ribosomal protein L7
K562	Trypsin	P16403	nonTM	662.333	2	-0.0017	K	KALAAAGYDVEK	N	Thioacyl@1	Thioacyl@64	70.9	160118_LangoT_B6_BC2_01_1654.mgf	15750	64	75	58.61	0.00061	21352	Histone H1.2
K562	Trypsin	P16403	nonTM	598.964	3	-0.0038	K	KALAAAGYDVEKNNSR	I	Thioacyl@1	Thioacyl@64	63.9	160118_LangoT_B6_BC2_01_1654.mgf	14117	64	79	58.69	4.9e-05	21352	Histone H1.2
K562	Trypsin	P46782	nonTM	594.796	2	-0.0011	R	KAQCPIVER	L	Thioacyl@1;Carbamidomethyl@4	Thioacyl@63;Carbamidomethyl@66	55.5	160118_LangoT_B6_BC2_01_1654.mgf	12155	63	71	45.78	0.0028	23033	40S ribosomal protein S5
K562	Trypsin	P16403	nonTM	707.882	2	-0.0034	R	KASGPPVSELITK	A	Thioacyl@1	Thioacyl@34	84.9	160118_LangoT_B6_BC2_01_1654.mgf	19078	34	46	27.09	0.0048	21352	Histone H1.2
K562	Trypsin	P14625	nonTM	683.819	2	-0.0007	R	KEAESSPFVER	L	Thioacyl@1	Thioacyl@547	65.5	160118_LangoT_B6_BC2_01_1654.mgf	14501	547	557	27.71	0.12	92696	Endoplasmin
K562	Trypsin	P60842	nonTM	638.332	2	-0.0043	K	KEELTLEGIR	Q	Thioacyl@1	Thioacyl@238	89.2	160118_LangoT_B6_BC2_01_1654.mgf	20077	238	247	28.57	0.019	46353	Eukaryotic initiation factor 4A-I
K562	Trypsin	P02545	nonTM	630.322	2	-0.0041	K	KEGDLIAAQAR	L	Thioacyl@1	Thioacyl@123	66.9	160118_LangoT_B6_BC2_01_1654.mgf	14808	123	133	28.35	0.065	74380	Prelamin-A/C
K562	Trypsin	P05362	TM	621.335	2	-0.0034	K	KELLLPGNNR	K	Thioacyl@1	Thioacyl@67	85.6	160118_LangoT_B6_BC2_01_1654.mgf	19243	67	76	34.02	0.063	58587	Intercellular adhesion molecule 1
K562	Trypsin	P27797	nonTM	813.862	2	-0.0045	F	KEQFLDGDGWTSR	W	Thioacyl@1	Thioacyl@24	88.7	160118_LangoT_B6_BC2_01_1654.mgf	19979	24	36	46.17	0.00054	48283	Calreticulin
K562	Trypsin	Q93079	nonTM	677.322	2	-0.0036	R	KESYSVYVYK	V	Thioacyl@1	Thioacyl@35	75.1	160118_LangoT_B6_BC2_01_1654.mgf	16762	35	44	46.04	0.0013	13884	Histone H2B type 1-H
K562	Trypsin	P11021	nonTM	765.36	2	0	A	KFEELNMDLFR	S	Thioacyl@1	Thioacyl@326	108.8	160118_LangoT_B6_BC2_01_1654.mgf	24466	326	336	26.35	0.2	72402	78 kDa glucose-regulated protein
K562	Trypsin	O00264	TM	866.909	2	-0.0035	R	KFYGPEGPYGVFAGR	D	Thioacyl@1	Thioacyl@105	100.1	160118_LangoT_B6_BC2_01_1654.mgf	22535	105	119	26.12	0.024	21772	Membrane-associated progesterone receptor component 1
K562	Trypsin	Q15185	nonTM	610.279	2	-0.0021	R	KGESGQSWPR	L	Thioacyl@1	Thioacyl@79	55.1	160118_LangoT_B6_BC2_01_1654.mgf	12068	79	88	37.19	0.017	18971	Prostaglandin E synthase 3
K562	Trypsin	P78527	nonTM	823.913	2	-0.002	K	KGGSWIQEINVAEK	N	Thioacyl@1	Thioacyl@4023	96	160118_LangoT_B6_BC2_01_1654.mgf	21627	4023	4036	42.63	0.0013	473749	DNA-dependent protein kinase catalytic subunit
K562	Trypsin	P20674	nonTM	946.975	2	-0.0065	R	KGINTLVTYDMVPEPK	I	Thioacyl@1	Thioacyl@72	104.7	160118_LangoT_B6_BC2_01_1654.mgf	23538	72	87	55.01	1.4e-05	16923	Cytochrome c oxidase subunit 5A, mitochondrial
K562	Trypsin	Q9Y2Q3	nonTM	620.805	2	-0.0032	R	KGLYMANDLK	L	Thioacyl@1	Thioacyl@62	83.2	160118_LangoT_B6_BC2_01_1654.mgf	18685	62	71	33.73	0.0061	25594	Glutathione S-transferase kappa 1
K562	Trypsin	Q96KK5	nonTM	463.212	2	-0.0027	R	KGNYAER	V	Thioacyl@1	Thioacyl@37	35.1	160118_LangoT_B6_BC2_01_1654.mgf	7371	37	43	23.04	0.13	13898	Histone H2A type 1-H
K562	Trypsin	P13667	nonTM	649.295	2	-0.0012	K	KGQAVDYEGSR	T	Thioacyl@1	Thioacyl@145	47.1	160118_LangoT_B6_BC2_01_1654.mgf	10231	145	155	31.75	0.003	73229	Protein disulfide-isomerase A4
K562	Trypsin	O00232	nonTM	771.361	3	-0.0031	R	KGSLESPATDVFGSTEEGEKR	W	Thioacyl@1	Thioacyl@330	83.3	160118_LangoT_B6_BC2_01_1654.mgf	18705	330	350	38.01	0.002	53270	26S proteasome non-ATPase regulatory subunit 12
K562	Trypsin	Q9C0C4	TM	483.237	3	-0.003	K	KGTNFTHLVADR	V	Thioacyl@1;Deamidated@4	Thioacyl@416;Deamidated@419	80.5	160118_LangoT_B6_BC2_01_1654.mgf	18046	416	427	39.23	0.00021	93761	Semaphorin-4C
K562	Trypsin	P60842	nonTM	559.948	3	-0.0017	R	KGVAINMVTEEDKR	T	Thioacyl@1	Thioacyl@369	76.3	160118_LangoT_B6_BC2_01_1654.mgf	17040	369	382	61.24	9.5e-05	46353	Eukaryotic initiation factor 4A-I
K562	Trypsin	P07900	nonTM	589.29	2	-0.0023	R	KHGLEVIYM	I	Thioacyl@1	Thioacyl@513	100.1	160118_LangoT_B6_BC2_01_1654.mgf	22534	513	521	28.82	0.011	85006	Heat shock protein HSP 90-alpha
K562	Trypsin	Q99623	nonTM	496.757	2	-0.0016	R	KISSPTGSK	D	Thioacyl@1	Thioacyl@89	41.6	160118_LangoT_B6_BC2_01_1654.mgf	8928	89	97	32.49	0.0087	33276	Prohibitin-2
K562	Trypsin	P11021	nonTM	581.329	3	-0.0044	K	KKELEEIVQPIISK	L	Thioacyl@2	Thioacyl@621	96	160118_LangoT_B6_BC2_01_1654.mgf	21628	620	633	29.91	0.0055	72402	78 kDa glucose-regulated protein
K562	Trypsin	P68104	nonTM	437.72	2	-0.0019	K	KLEDGPK	F	Thioacyl@1	Thioacyl@386	41.6	160118_LangoT_B6_BC2_01_1654.mgf	8932	386	392	36.08	0.075	50451	Elongation factor 1-alpha 1
K562	Trypsin	P09651	nonTM	1001	2	-0.0042	R	KLFIGGLSFETTDESLR	S	Thioacyl@1	Thioacyl@15	110.3	160118_LangoT_B6_BC2_01_1654.mgf	24809	15	31	32.94	0.014	38837	Heterogeneous nuclear ribonucleoprotein A1
K562	Trypsin	P08670	nonTM	574.784	2	-0.0017	R	KLLEGEESR	I	Thioacyl@1	Thioacyl@402	61.7	160118_LangoT_B6_BC2_01_1654.mgf	13584	402	410	35.05	0.12	53676	Vimentin
K562	Trypsin	O75396	TM	580.79	2	0.0002	R	KLNEQSPTR	C	Thioacyl@1	Thioacyl@43	42.6	160118_LangoT_B6_BC2_01_1654.mgf	9175	43	51	46.51	0.0033	24806	Vesicle-trafficking protein SEC22b
K562	Trypsin	Q9Y639	TM	601.251	2	-0.0018	R	KNASNMEYR	I	Thioacyl@1;Deamidated@2	Thioacyl@196;Deamidated@197	50.2	160118_LangoT_B6_BC2_01_1654.mgf	10942	196	204	35.56	0.0026	44702	Neuroplastin
K562	Trypsin	P50454	nonTM	635.825	2	-0.003	K	KPAAAAAPGTAEK	L	Thioacyl@1	Thioacyl@23	46.5	160118_LangoT_B6_BC2_01_1654.mgf	10081	23	35	27.16	0.0058	46525	Serpin H1
K562	Trypsin	P10809	nonTM	818.448	3	-0.0029	R	KPLVIIAEDVDGEALSTLVLNR	L	Thioacyl@1	Thioacyl@269	115.6	160118_LangoT_B6_BC2_01_1654.mgf	25977	269	290	26.1	0.0036	61187	60 kDa heat shock protein, mitochondrial
K562	Trypsin	P11717	TM	760.363	2	-0.0024	R	KPWTAVDTSVDGR	K	Thioacyl@1	Thioacyl@1104	81.5	160118_LangoT_B6_BC2_01_1654.mgf	18275	1104	1116	42.66	0.0033	281155	Cation-independent mannose-6-phosphate receptor
K562	Trypsin	P68431	nonTM	581.806	2	-0.0022	R	KQLATKAAR	K	Thioacyl@1;Thioacyl@6	Thioacyl@19;Thioacyl@24	63.3	160118_LangoT_B6_BC2_01_1654.mgf	13960	19	27	44.12	0.0059	15509	Histone H3.1
K562	Trypsin	P02786	TM	814.379	2	-0.0025	R	KQNNGAFNETLFR	N	Thioacyl@1;Deamidated@8	Thioacyl@720;Deamidated@727	91.5	160118_LangoT_B6_BC2_01_1654.mgf	20598	720	732	30.07	0.01	85274	Transferrin receptor protein 1
K562	Trypsin	P02786	TM	814.871	2	-0.0023	R	KQNNGAFNETLFR	N	Thioacyl@1;Deamidated@4;Deamidated@8	Thioacyl@720;Deamidated@723;Deamidated@727	93.3	160118_LangoT_B6_BC2_01_1654.mgf	21014	720	732	26.94	0.016	85274	Transferrin receptor protein 1
K562	Trypsin	P08575	TM	691	3	-0.0046	K	KRDPPSEPSPLEAEFQR	L	Thioacyl@1	Thioacyl@932	78.9	160118_LangoT_B6_BC2_01_1654.mgf	17653	932	948	43.3	0.00019	148644	Receptor-type tyrosine-protein phosphatase C
K562	Trypsin	P11021	nonTM	838.928	2	-0.0032	K	KSDIDEIVLVGGSTR	I	Thioacyl@1	Thioacyl@353	97.2	160118_LangoT_B6_BC2_01_1654.mgf	21887	353	367	86.82	1.3e-06	72402	78 kDa glucose-regulated protein
K562	Trypsin	P13639	nonTM	569.78	2	-0.003	K	KSDPVVSYR	E	Thioacyl@1	Thioacyl@572	63	160118_LangoT_B6_BC2_01_1654.mgf	13890	572	580	24.55	0.095	96246	Elongation factor 2
K562	Trypsin	P99999	nonTM	548.926	3	-0.0042	R	KTGQAPGYSYTAANK	N	Thioacyl@1	Thioacyl@40	53.7	160118_LangoT_B6_BC2_01_1654.mgf	11757	40	54	32.67	0.0042	11855	Cytochrome c
K562	Trypsin	P61247	nonTM	478.569	3	-0.0031	R	KTSYAQHQQVR	Q	Thioacyl@1	Thioacyl@152	37	160118_LangoT_B6_BC2_01_1654.mgf	7821	152	162	31.33	0.0012	30154	40S ribosomal protein S3a
K562	Trypsin	P05783	nonTM	631.823	2	-0.0024	R	KVIDDTNITR	L	Thioacyl@1	Thioacyl@187	68.1	160118_LangoT_B6_BC2_01_1654.mgf	15103	187	196	28.75	0.01	48029	Keratin, type I cytoskeletal 18
K562	Trypsin	P49411	nonTM	790.848	2	-0.0013	K	KYEEIDNAPEER	A	Thioacyl@1	Thioacyl@91	59.3	160118_LangoT_B6_BC2_01_1654.mgf	13033	91	102	66.96	2.3e-06	49852	Elongation factor Tu, mitochondrial
K562	Trypsin	P12268	nonTM	954.99	2	-0.0038	K	KYEQGFITDPVVLSPK	D	Thioacyl@1	Thioacyl@109	103.2	160118_LangoT_B6_BC2_01_1654.mgf	23216	109	124	38.44	0.0017	56226	Inosine-5'-monophosphate dehydrogenase 2
K562	Trypsin	P05141	TM	623.315	2	-0.0028	R	LAADVGKAGAER	E	Thioacyl@7	Thioacyl@147	58.3	160118_LangoT_B6_BC2_01_1654.mgf	12783	141	152	57.63	0.00066	33059	ADP/ATP translocase 2
K562	Trypsin	P12236	TM	646.319	2	-0.0004	R	LAADVGKSGTER	E	Thioacyl@7	Thioacyl@147	55.1	160118_LangoT_B6_BC2_01_1654.mgf	12079	141	152	62.53	6.3e-05	33073	ADP/ATP translocase 3
K562	Trypsin	P08195	TM	627.342	2	-0.0036	R	LDYLSSLKVK	G	Thioacyl@10	Thioacyl@257	98.8	160118_LangoT_B6_BC2_01_1654.mgf	22248	248	257	28.58	0.0021	68180	4F2 cell-surface antigen heavy chain
K562	Trypsin	P05362	TM	592.34	2	-0.0036	L	LGIETPLPKK	E	Thioacyl@10	Thioacyl@67	87.9	160118_LangoT_B6_BC2_01_1654.mgf	19776	58	67	42.9	0.00094	58587	Intercellular adhesion molecule 1
K562	Trypsin	P62979	nonTM	717.874	2	-0.001	R	LIFAGKQLEDGR	T	Thioacyl@6	Thioacyl@48	93.3	160118_LangoT_B6_BC2_01_1654.mgf	21031	43	54	74.97	1.6e-05	18296	Ubiquitin-40S ribosomal protein S27a
K562	Trypsin	P07237	nonTM	545.78	2	-0.0023	K	LKAEGSEIR	L	Thioacyl@2	Thioacyl@71	52.9	160118_LangoT_B6_BC2_01_1654.mgf	11569	70	78	47.74	0.0068	57480	Protein disulfide-isomerase
K562	Trypsin	Q02487	TM	581.299	2	-0.0015	R	LKAINDTAAR	L	Thioacyl@2;Deamidated@5	Thioacyl@626;Deamidated@629	62.8	160118_LangoT_B6_BC2_01_1654.mgf	13860	625	634	32.82	0.0099	101324	Desmocollin-2
K562	Trypsin	P51572	TM	546.783	2	-0.0027	K	LKDELASTK	Q	Thioacyl@2	Thioacyl@192	59.6	160118_LangoT_B6_BC2_01_1654.mgf	13094	191	199	26.5	0.029	28031	B-cell receptor-associated protein 31
K562	Trypsin	P07900	nonTM	820.877	2	-0.0004	H	LKEDQTEYLEER	R	Thioacyl@2	Thioacyl@191	68.8	160118_LangoT_B6_BC2_01_1654.mgf	15253	190	201	50.06	0.00057	85006	Heat shock protein HSP 90-alpha
K562	Trypsin	P35637	nonTM	875.421	2	-0.0008	K	LKGEATVSFDDPPSAK	A	Thioacyl@2	Thioacyl@334	78.4	160118_LangoT_B6_BC2_01_1654.mgf	17541	333	348	30.53	0.0062	53622	RNA-binding protein FUS
K562	Trypsin	P08195	TM	675.377	2	-0.0038	R	LKLEPHEGLLL	R	Thioacyl@2	Thioacyl@615	107.7	160118_LangoT_B6_BC2_01_1654.mgf	24213	614	624	33.91	0.019	68180	4F2 cell-surface antigen heavy chain
K562	Trypsin	P08195	TM	502.621	3	-0.0024	R	LKLEPHEGLLLR	F	Thioacyl@2	Thioacyl@615	93	160118_LangoT_B6_BC2_01_1654.mgf	20954	614	625	42.4	0.00019	68180	4F2 cell-surface antigen heavy chain
K562	Trypsin	P04843	TM	691.308	2	0.0009	R	LKTEGSDLCDR	V	Thioacyl@2;Carbamidomethyl@9	Thioacyl@538;Carbamidomethyl@545	55.5	160118_LangoT_B6_BC2_01_1654.mgf	12157	537	547	29.84	0.011	68641	Dolichyl-diphosphooligosaccharide--protein glycosyltransferase subunit 1
K562	Trypsin	P05362	TM	648.882	2	-0.0024	K	LLGIETPLPKK	E	Thioacyl@11	Thioacyl@67	102	160118_LangoT_B6_BC2_01_1654.mgf	22948	57	67	35.32	0.0016	58587	Intercellular adhesion molecule 1
K562	Trypsin	Q93079	nonTM	617.671	3	-0.0048	R	LLLPGELAKHAVSEGTK	A	Thioacyl@9	Thioacyl@109	101	160118_LangoT_B6_BC2_01_1654.mgf	22730	101	117	73.89	2.1e-06	13884	Histone H2B type 1-H
K562	Trypsin	Q92878	nonTM	922.484	2	0.0017	R	LLNQEKSELLVEQGR	L	Thioacyl@6	Thioacyl@343	91.7	160118_LangoT_B6_BC2_01_1654.mgf	20660	338	352	23.75	0.0059	154823	DNA repair protein RAD50
K562	Trypsin	Q9Y4L1	nonTM	692.399	2	-0.0019	K	LPATEKPVLLSK	D	Thioacyl@6	Thioacyl@883	90.8	160118_LangoT_B6_BC2_01_1654.mgf	20453	878	889	64.22	3.8e-06	111494	Hypoxia up-regulated protein 1
K562	Trypsin	P27824	TM	687.365	2	-0.005	K	LPGDKGLVLMSR	A	Thioacyl@5	Thioacyl@118	98.6	160118_LangoT_B6_BC2_01_1654.mgf	22211	114	125	36.08	0.0015	67982	Calnexin
K562	Trypsin	P68104	nonTM	1035.57	2	-0.0034	R	LPLQDVYKIGGIGTVPVGR	V	Thioacyl@8	Thioacyl@255	108.8	160118_LangoT_B6_BC2_01_1654.mgf	24463	248	266	25.64	0.0039	50451	Elongation factor 1-alpha 1
K562	Trypsin	Q01082	nonTM	617.64	3	-0.0023	R	LQAAYAGDKADDIQKR	E	Thioacyl@9	Thioacyl@1878	64.1	160118_LangoT_B6_BC2_01_1654.mgf	14151	1870	1885	25.66	0.0051	275237	Spectrin beta chain, non-erythrocytic 1
K562	Trypsin	P08670	nonTM	911.908	2	-0.0053	R	LQDEIQNMKEEMAR	H	Thioacyl@9	Thioacyl@373	98.2	160118_LangoT_B6_BC2_01_1654.mgf	22108	365	378	61.05	7.9e-06	53676	Vimentin
K562	Trypsin	Q9P0L0	TM	826.875	2	-0.0019	R	LQGEMMKLSEENR	H	Thioacyl@7	Thioacyl@188	79	160118_LangoT_B6_BC2_01_1654.mgf	17692	182	194	41.98	0.00029	28103	Vesicle-associated membrane protein-associated protein A
K562	Trypsin	Q71U36	nonTM	499.254	2	-0.0018	R	LSVDYGKK	S	Thioacyl@8	Thioacyl@164	63.5	160118_LangoT_B6_BC2_01_1654.mgf	14018	157	164	39.5	0.026	50788	Tubulin alpha-1A chain
K562	Trypsin	P49207	nonTM	671.823	2	-0.0038	R	LSYNTASNKTR	L	Thioacyl@9	Thioacyl@19	53.1	160118_LangoT_B6_BC2_01_1654.mgf	11609	11	21	43.12	0.0011	13513	60S ribosomal protein L34
K562	Trypsin	Q9UHN6	TM	832.438	2	-0.0045	R	LTEKTVFPLADVSR	I	Thioacyl@4	Thioacyl@1262	105.7	160118_LangoT_B6_BC2_01_1654.mgf	23770	1259	1272	27.85	0.021	155702	Transmembrane protein 2
K562	Trypsin	P45880	nonTM	822.9	2	-0.001	K	LTFDTTFSPNTGKK	S	Thioacyl@14	Thioacyl@121	89.7	160118_LangoT_B6_BC2_01_1654.mgf	20202	108	121	42.64	0.00048	32060	Voltage-dependent anion-selective channel protein 2
K562	Trypsin	P02786	TM	778.357	2	0.0002	R	LTTDFGNAEKTDR	F	Thioacyl@10	Thioacyl@665	68.8	160118_LangoT_B6_BC2_01_1654.mgf	15252	656	668	52.59	0.00016	85274	Transferrin receptor protein 1
K562	Trypsin	P02786	TM	666.382	2	-0.0034	K	LTVSNVLKEIK	I	Thioacyl@11	Thioacyl@385	104.2	160118_LangoT_B6_BC2_01_1654.mgf	23444	375	385	26.43	0.0047	85274	Transferrin receptor protein 1
K562	Trypsin	P30519	TM	761.877	2	-0.0025	R	MADLSELLKEGTK	E	Thioacyl@9	Thioacyl@38	106.2	160118_LangoT_B6_BC2_01_1654.mgf	23887	30	42	48.04	0.00015	36181	Heme oxygenase 2
K562	Trypsin	P07237	nonTM	764.371	3	-0.0059	K	MDSTANEVEAVKVHSFPTLK	F	Thioacyl@12	Thioacyl@436	102.7	160118_LangoT_B6_BC2_01_1654.mgf	23099	425	444	47.04	3.9e-05	57480	Protein disulfide-isomerase
K562	Trypsin	Q9UIB8	TM	898.066	3	-0.0037	R	MEDAGDYKADINTQADPYTTTKR	Y	Thioacyl@22	Thioacyl@122	72	160118_LangoT_B6_BC2_01_1654.mgf	16031	101	123	73.69	3.8e-07	39100	SLAM family member 5
K562	Trypsin	P62820	nonTM	781.869	2	-0.0002	R	MGPGATAGGAEKSNVK	I	Thioacyl@12	Thioacyl@187	53.1	160118_LangoT_B6_BC2_01_1654.mgf	11599	176	191	39.11	0.00072	22891	Ras-related protein Rab-1A
K562	Trypsin	P06748	nonTM	717.359	2	-0.0018	K	MQASIEKGGSLPK	V	Thioacyl@7	Thioacyl@257	72.6	160118_LangoT_B6_BC2_01_1654.mgf	16168	251	263	24.96	0.0046	32726	Nucleophosmin
K562	Trypsin	P62979	nonTM	677.365	2	-0.0041	-	MQIFVKTLTGK	T	Thioacyl@6	Thioacyl@6	104.3	160118_LangoT_B6_BC2_01_1654.mgf	23461	1	11	49.16	0.00088	18296	Ubiquitin-40S ribosomal protein S27a
K562	Trypsin	P60709	nonTM	818.909	2	-0.0002	R	MQKEITALAPSTMK	I	Thioacyl@3	Thioacyl@315	91.8	160118_LangoT_B6_BC2_01_1654.mgf	20669	313	326	60.36	3.1e-05	42052	Actin, cytoplasmic 1
K562	Trypsin	P07437	nonTM	1006.45	2	-0.0035	R	MSMKEVDEQMLNVQNK	N	Thioacyl@4	Thioacyl@324	95.2	160118_LangoT_B6_BC2_01_1654.mgf	21443	321	336	46.31	7.8e-05	50095	Tubulin beta chain
K562	Trypsin	Q9NZI8	nonTM	644.331	3	-0.0091	R	MVIITGPPEAQFKAQGR	I	Thioacyl@13	Thioacyl@465	97.5	160118_LangoT_B6_BC2_01_1654.mgf	21959	453	469	46.6	4.4e-05	63783	Insulin-like growth factor 2 mRNA-binding protein 1
K562	Trypsin	P0DMV8	nonTM	680.982	3	-0.0034	R	MVQEAEKYKAEDEVQR	E	Thioacyl@7	Thioacyl@524	62.5	160118_LangoT_B6_BC2_01_1654.mgf	13773	518	533	27.02	0.013	70294	Heat shock 70 kDa protein 1A
K562	Trypsin	P02786	TM	605.793	2	-0.0026	R	MVTSESKNVK	L	Thioacyl@7	Thioacyl@371	49	160118_LangoT_B6_BC2_01_1654.mgf	10675	365	374	41.55	0.00051	85274	Transferrin receptor protein 1
K562	Trypsin	Q96QV6	nonTM	694.844	2	0.0076	R	NDEELNKLLGGV	T	Thioacyl@7	Thioacyl@96	93.8	160118_LangoT_B6_BC2_01_1654.mgf	21128	90	101	38	0.0013	14225	Histone H2A type 1-A
K562	Trypsin	Q96KK5	nonTM	680.841	2	-0.0027	R	NDEELNKLLGK	V	Thioacyl@7	Thioacyl@96	91.9	160118_LangoT_B6_BC2_01_1654.mgf	20705	90	100	43.74	0.00038	13898	Histone H2A type 1-H
K562	Trypsin	P07437	nonTM	640.308	2	-0.002	Y	NEATGGKYVPR	A	Thioacyl@7	Thioacyl@58	57.5	160118_LangoT_B6_BC2_01_1654.mgf	12601	52	62	41.1	0.0003	50095	Tubulin beta chain
K562	Trypsin	P07237	nonTM	778.337	2	-0.0025	R	NGDTASPKEYTAGR	E	Deamidated@1;Thioacyl@8	Deamidated@107;Thioacyl@114	59.8	160118_LangoT_B6_BC2_01_1654.mgf	13138	107	120	54.22	4.7e-05	57480	Protein disulfide-isomerase
K562	Trypsin	P11021	nonTM	702.847	2	-0.003	K	NKITITNDQNR	L	Thioacyl@2	Thioacyl@523	61.5	160118_LangoT_B6_BC2_01_1654.mgf	13544	522	532	31.61	0.016	72402	78 kDa glucose-regulated protein
K562	Trypsin	P35580	nonTM	839.891	2	-0.0034	R	NKQEVMISDLEER	L	Thioacyl@2	Thioacyl@1031	89.8	160118_LangoT_B6_BC2_01_1654.mgf	20220	1030	1042	38.7	0.0011	229827	Myosin-10
K562	Trypsin	P26373	nonTM	781.88	2	-0.0054	R	NKSTESLQANVQR	L	Thioacyl@2	Thioacyl@105	58.3	160118_LangoT_B6_BC2_01_1654.mgf	12807	104	116	39.8	0.0094	24304	60S ribosomal protein L13
K562	Trypsin	Q9BV40	TM	579.597	3	-0.0039	R	NKTEDLEATSEHFK	T	Thioacyl@2	Thioacyl@47	73	160118_LangoT_B6_BC2_01_1654.mgf	16262	46	59	44.46	0.0006	11488	Vesicle-associated membrane protein 8
K562	Trypsin	P14625	nonTM	589.968	3	-0.0038	K	NLGTIAKSGTSEFLNK	M	Thioacyl@7	Thioacyl@168	95.4	160118_LangoT_B6_BC2_01_1654.mgf	21501	162	177	28.31	0.0022	92696	Endoplasmin
K562	Trypsin	O95816	nonTM	542.266	3	-0.0009	R	NPQQQESLKHATR	I	Thioacyl@9	Thioacyl@111	46	160118_LangoT_B6_BC2_01_1654.mgf	9966	103	115	49.55	0.00041	23928	BAG family molecular chaperone regulator 2
K562	Trypsin	P11021	nonTM	510.244	2	-0.0021	K	NQIGDKEK	L	Thioacyl@8	Thioacyl@581	41.2	160118_LangoT_B6_BC2_01_1654.mgf	8846	574	581	23.81	0.077	72402	78 kDa glucose-regulated protein
K562	Trypsin	P08195	TM	812.055	3	-0.0045	K	NQKDDVAQTDLLQIDPNFGSK	E	Thioacyl@3	Thioacyl@269	104.6	160118_LangoT_B6_BC2_01_1654.mgf	23533	267	287	40.59	0.0023	68180	4F2 cell-surface antigen heavy chain
K562	Trypsin	P08195	TM	917.691	4	-0.0014	K	NQKDDVAQTDLLQIDPNFGSKEDFDSLLQSAK	K	Thioacyl@3	Thioacyl@269	109.1	160118_LangoT_B6_BC2_01_1654.mgf	24539	267	298	75.75	5.1e-07	68180	4F2 cell-surface antigen heavy chain
K562	Trypsin	P30519	TM	732.831	2	-0.0016	K	NSGALEKENQMR	M	Thioacyl@7	Thioacyl@24	58.3	160118_LangoT_B6_BC2_01_1654.mgf	12787	18	29	25.7	0.016	36181	Heme oxygenase 2
K562	Trypsin	P38646	nonTM	495.767	2	-0.0022	R	NTTIPTKK	S	Thioacyl@8	Thioacyl@468	53.6	160118_LangoT_B6_BC2_01_1654.mgf	11731	461	468	37.55	0.0045	73920	Stress-70 protein, mitochondrial
K562	Trypsin	Q96HS1	TM	679.312	3	-0.0047	R	NVESGEEELASKLDHYK	A	Thioacyl@12	Thioacyl@88	97.1	160118_LangoT_B6_BC2_01_1654.mgf	21878	77	93	35.26	0.00049	32213	Serine/threonine-protein phosphatase PGAM5, mitochondrial
K562	Trypsin	P04843	TM	783.882	2	-0.0015	R	NVESYTKLGNPTR	S	Thioacyl@7	Thioacyl@187	72.3	160118_LangoT_B6_BC2_01_1654.mgf	16095	181	193	70.81	1.7e-06	68641	Dolichyl-diphosphooligosaccharide--protein glycosyltransferase subunit 1
K562	Trypsin	P05556	TM	1025.04	2	-0.005	K	NVLSLTNKGEVFNELVGK	Q	Thioacyl@8	Thioacyl@228	111.7	160118_LangoT_B6_BC2_01_1654.mgf	25124	221	238	23.55	0.0062	91664	Integrin beta-1
K562	Trypsin	O95782	nonTM	553.258	2	-0.0048	M	PAVSKGDGMR	G	Thioacyl@5	Thioacyl@6	51.7	160118_LangoT_B6_BC2_01_1654.mgf	11278	2	11	43.62	0.00048	108561	AP-2 complex subunit alpha-1
K562	Trypsin	Q93079	nonTM	583.796	2	-0.0018	M	PDPAKSAPAPK	K	Thioacyl@5	Thioacyl@6	48.2	160118_LangoT_B6_BC2_01_1654.mgf	10495	2	12	41.54	0.00083	13884	Histone H2B type 1-H
K562	Trypsin	O60814	nonTM	590.804	2	-0.0028	M	PEPAKSAPAPK	K	Thioacyl@5	Thioacyl@6	47.8	160118_LangoT_B6_BC2_01_1654.mgf	10398	2	12	41.52	0.0024	13882	Histone H2B type 1-K
K562	Trypsin	O60814	nonTM	698.852	2	-0.0004	M	PEPAKSAPAPKK	G	Thioacyl@5;Thioacyl@12	Thioacyl@6;Thioacyl@13	58.7	160118_LangoT_B6_BC2_01_1654.mgf	12896	2	13	29.56	0.012	13882	Histone H2B type 1-K
K562	Trypsin	P08670	nonTM	495.235	3	-0.0044	R	QAKQESTEYRR	Q	Thioacyl@3	Thioacyl@313	35.3	160118_LangoT_B6_BC2_01_1654.mgf	7424	311	321	24.22	0.069	53676	Vimentin
K562	Trypsin	P38646	nonTM	687.344	2	-0.0034	K	QAKVLENAEGAR	T	Thioacyl@3	Thioacyl@76	60.9	160118_LangoT_B6_BC2_01_1654.mgf	13389	74	85	35.35	0.013	73920	Stress-70 protein, mitochondrial
K562	Trypsin	P38646	nonTM	586.975	3	-0.0069	R	QATKDAGQISGLNVLR	V	Thioacyl@4	Thioacyl@206	91.5	160118_LangoT_B6_BC2_01_1654.mgf	20607	203	218	26.94	0.0031	73920	Stress-70 protein, mitochondrial
K562	Trypsin	P11021	nonTM	867.436	2	-0.0031	R	QATKDAGTIAGLNVMR	I	Thioacyl@4	Thioacyl@185	91.6	160118_LangoT_B6_BC2_01_1654.mgf	20636	182	197	42.52	0.00095	72402	78 kDa glucose-regulated protein
K562	Trypsin	P30040	nonTM	593.295	3	-0.0048	K	QGQDNLSSVKETQKK	W	Thioacyl@15	Thioacyl@197	53.5	160118_LangoT_B6_BC2_01_1654.mgf	11707	183	197	34.15	0.00086	29032	Endoplasmic reticulum resident protein 29
K562	Trypsin	O60762	nonTM	769.866	2	-0.001	K	QKEGNFDIVSGTR	Y	Thioacyl@2	Thioacyl@136	77.8	160118_LangoT_B6_BC2_01_1654.mgf	17403	135	147	26.38	0.0047	29673	Dolichol-phosphate mannosyltransferase subunit 1
K562	Trypsin	P07910	nonTM	752.387	2	-0.0049	K	QKVDSLLENLEK	I	Thioacyl@2	Thioacyl@206	103.8	160118_LangoT_B6_BC2_01_1654.mgf	23361	205	216	35.43	0.0067	33707	Heterogeneous nuclear ribonucleoproteins C1/C2
K562	Trypsin	Q71U36	nonTM	835.072	3	-0.0026	R	QLFHPEQLITGKEDAANNYAR	G	Thioacyl@12	Thioacyl@96	100.1	160118_LangoT_B6_BC2_01_1654.mgf	22532	85	105	40.04	0.0003	50788	Tubulin alpha-1A chain
K562	Trypsin	P36542	nonTM	761.883	2	-0.0019	K	QMKSEVATLTAAGK	E	Thioacyl@3	Thioacyl@115	79.4	160118_LangoT_B6_BC2_01_1654.mgf	17768	113	126	58.85	4.6e-06	33032	ATP synthase subunit gamma, mitochondrial
K562	Trypsin	P68104	nonTM	708.399	2	-0.0012	R	QTVAVGVIKAVDK	K	Thioacyl@13	Thioacyl@443	89.9	160118_LangoT_B6_BC2_01_1654.mgf	20250	431	443	35.68	0.0036	50451	Elongation factor 1-alpha 1
K562	Trypsin	P52272	nonTM	714.034	3	-0.0057	K	RGEIIAKQGGGGGGGSVPGIER	M	Thioacyl@7	Thioacyl@388	73.2	160118_LangoT_B6_BC2_01_1654.mgf	16309	382	403	24.61	0.0049	77749	Heterogeneous nuclear ribonucleoprotein M
K562	Trypsin	P61604	nonTM	860.434	2	-0.0049	R	SAAETVTKGGIMLPEK	S	Thioacyl@8	Thioacyl@28	88.6	160118_LangoT_B6_BC2_01_1654.mgf	19951	21	36	58.29	1.2e-05	10925	10 kDa heat shock protein, mitochondrial
K562	Trypsin	P22102	nonTM	761.355	3	-0.0045	R	SAGVQCFGPTAEAAQLESSKR	F	Carbamidomethyl@6;Thioacyl@20	Carbamidomethyl@93;Thioacyl@107	89.7	160118_LangoT_B6_BC2_01_1654.mgf	20193	88	108	44.84	0.00011	108953	Trifunctional purine biosynthetic protein adenosine-3
K562	Trypsin	Q93079	nonTM	573.784	2	-0.0034	K	SAPAPKKGSK	K	Thioacyl@6;Thioacyl@7	Thioacyl@12;Thioacyl@13	47	160118_LangoT_B6_BC2_01_1654.mgf	10208	7	16	47.4	0.00028	13884	Histone H2B type 1-H
K562	Trypsin	P60842	nonTM	797.396	2	-0.0006	L	SATMPSDVLEVTKK	F	Thioacyl@14	Thioacyl@226	91.7	160118_LangoT_B6_BC2_01_1654.mgf	20646	213	226	66.85	4.4e-06	46353	Eukaryotic initiation factor 4A-I
K562	Trypsin	P11717	TM	825.893	2	-0.0002	K	SDEKTWNLGLSNAK	L	Thioacyl@4	Thioacyl@687	91.2	160118_LangoT_B6_BC2_01_1654.mgf	20534	684	697	29.08	0.012	281155	Cation-independent mannose-6-phosphate receptor
K562	Trypsin	P27797	nonTM	680.333	2	-0.0032	K	SDFGKFVLSSGK	F	Thioacyl@5	Thioacyl@48	96.8	160118_LangoT_B6_BC2_01_1654.mgf	21813	44	55	35.03	0.00052	48283	Calreticulin
K562	Trypsin	P54709	TM	592.277	3	-0.0047	R	SDPTSYAGYIEDLKK	F	Thioacyl@15	Thioacyl@112	103.8	160118_LangoT_B6_BC2_01_1654.mgf	23360	98	112	32.02	0.0071	31834	Sodium/potassium-transporting ATPase subunit beta-3
K562	Trypsin	P54709	TM	887.912	2	-0.0029	R	SDPTSYAGYIEDLKK	F	Thioacyl@14	Thioacyl@111	103.8	160118_LangoT_B6_BC2_01_1654.mgf	23358	98	112	65.78	4e-06	31834	Sodium/potassium-transporting ATPase subunit beta-3
K562	Trypsin	P11717	TM	604.29	2	-0.0014	K	SDTSQVKAAGR	Y	Thioacyl@7	Thioacyl@393	42.7	160118_LangoT_B6_BC2_01_1654.mgf	9204	387	397	48.01	0.0016	281155	Cation-independent mannose-6-phosphate receptor
K562	Trypsin	Q15758	TM	1123.58	2	0	K	SELPLDPLPVPTEEGNPLLK	H	Thioacyl@20	Thioacyl@522	114.9	160118_LangoT_B6_BC2_01_1654.mgf	25833	503	522	32.79	0.0054	57018	Neutral amino acid transporter B(0)
K562	Trypsin	Q15758	TM	901.466	3	-0.0009	K	SELPLDPLPVPTEEGNPLLKHYR	G	Thioacyl@20	Thioacyl@522	109.3	160118_LangoT_B6_BC2_01_1654.mgf	24585	503	525	34.91	0.0015	57018	Neutral amino acid transporter B(0)
K562	Trypsin	P68104	nonTM	1028.47	3	-0.0028	K	SGDAAIVDMVPGKPMCVESFSDYPPLGR	F	Thioacyl@13;Carbamidomethyl@16	Thioacyl@408;Carbamidomethyl@411	110.6	160118_LangoT_B6_BC2_01_1654.mgf	24866	396	423	91.99	1.2e-08	50451	Elongation factor 1-alpha 1
K562	Trypsin	P33681	TM	849.864	2	-0.0041	M	SGDMNIWPEYKNR	T	Thioacyl@11;Deamidated@12	Thioacyl@88;Deamidated@89	93.8	160118_LangoT_B6_BC2_01_1654.mgf	21130	78	90	25.07	0.011	33597	T-lymphocyte activation antigen CD80
K562	Trypsin	Q04837	nonTM	794.363	3	-0.0074	R	SGDSEVYQLGDVSQKTTWHR	I	Thioacyl@15	Thioacyl@81	88.8	160118_LangoT_B6_BC2_01_1654.mgf	19989	67	86	39.89	0.00049	17249	Single-stranded DNA-binding protein, mitochondrial
K562	Trypsin	P68104	nonTM	617.792	2	-0.0034	R	SGKKLEDGPK	F	Thioacyl@3;Thioacyl@4	Thioacyl@385;Thioacyl@386	61.8	160118_LangoT_B6_BC2_01_1654.mgf	13605	383	392	38.87	0.0022	50451	Elongation factor 1-alpha 1
K562	Trypsin	P16403	nonTM	531.303	2	-0.0035	R	SGVSLAALKK	A	Thioacyl@10	Thioacyl@64	87.3	160118_LangoT_B6_BC2_01_1654.mgf	19637	55	64	47	0.00019	21352	Histone H1.2
K562	Trypsin	Q15084	nonTM	586.26	2	-0.0025	R	SGGYSSGKQGR	S	Thioacyl@8	Thioacyl@150	33.7	160118_LangoT_B6_BC2_01_1654.mgf	7051	143	153	54.44	8.7e-05	48490	Protein disulfide-isomerase A6
K562	Trypsin	O15479	nonTM	641.62	3	-0.0065	K	SHQGEKNASSSQASTSTK	S	Thioacyl@6	Thioacyl@92	29.3	160118_LangoT_B6_BC2_01_1654.mgf	6097	87	104	37.19	0.0036	35426	Melanoma-associated antigen B2
K562	Trypsin	P62244	nonTM	510.25	2	-0.0019	K	SINNAEKR	G	Thioacyl@7	Thioacyl@19	37.6	160118_LangoT_B6_BC2_01_1654.mgf	7956	13	20	37.86	0.0058	14944	40S ribosomal protein S15a
K562	Trypsin	Q92878	nonTM	532.263	2	-0.0018	K	SKEINQTR	D	Thioacyl@2	Thioacyl@585	40.8	160118_LangoT_B6_BC2_01_1654.mgf	8750	584	591	43.32	0.017	154823	DNA repair protein RAD50
K562	Trypsin	P08648	TM	892.418	2	0.0011	L	SKNLNNSQSDVVSFR	L	Thioacyl@2;Deamidated@5	Thioacyl@770;Deamidated@773	78.9	160118_LangoT_B6_BC2_01_1654.mgf	17656	769	783	37.72	0.0029	115605	Integrin alpha-5
K562	Trypsin	P48047	nonTM	617.808	2	-0.0005	K	SLNDITAKER	F	Thioacyl@8	Thioacyl@98	68.6	160118_LangoT_B6_BC2_01_1654.mgf	15199	91	100	26.24	0.0058	23377	ATP synthase subunit O, mitochondrial
K562	Trypsin	P06748	nonTM	564.592	3	-0.0028	K	SNQNGKDSKPSSTPR	S	Deamidated@4;Thioacyl@6	Deamidated@210;Thioacyl@212	32.8	160118_LangoT_B6_BC2_01_1654.mgf	6867	207	221	29.42	0.0031	32726	Nucleophosmin
K562	Trypsin	P62820	nonTM	644.847	2	-0.0052	K	SNVKIQSTPVK	Q	Thioacyl@4	Thioacyl@191	60.3	160118_LangoT_B6_BC2_01_1654.mgf	13269	188	198	28.35	0.092	22891	Ras-related protein Rab-1A
K562	Trypsin	P09651	nonTM	858.894	2	0.0001	R	SSGPYGGGGQYFAKPR	N	Thioacyl@14	Thioacyl@350	78	160118_LangoT_B6_BC2_01_1654.mgf	17454	337	352	39.36	0.0002	38837	Heterogeneous nuclear ribonucleoprotein A1
K562	Trypsin	P00387	TM	995.02	2	-0.0024	R	STPAITLESPDIKYPLR	L	Thioacyl@13	Thioacyl@42	106	160118_LangoT_B6_BC2_01_1654.mgf	23840	30	46	46.12	0.0035	34441	NADH-cytochrome b5 reductase 3
K562	Trypsin	P25705	nonTM	545.307	2	-0.0013	R	STVAQLVKR	L	Thioacyl@8	Thioacyl@261	74.8	160118_LangoT_B6_BC2_01_1654.mgf	16689	254	262	51.17	0.0017	59828	ATP synthase subunit alpha, mitochondrial
K562	Trypsin	P07437	nonTM	896.422	2	-0.0003	I	SVYYNEATGGKYVPR	A	Thioacyl@11	Thioacyl@58	75.6	160118_LangoT_B6_BC2_01_1654.mgf	16882	48	62	51.03	1.6e-05	50095	Tubulin beta chain
K562	Trypsin	O15031	TM	550.257	2	-0.0025	K	SYGKNIDSK	L	Thioacyl@4	Thioacyl@747	50.6	160118_LangoT_B6_BC2_01_1654.mgf	11026	744	752	40.18	0.0021	207734	Plexin-B2
K562	Trypsin	P05787	nonTM	585.284	2	-0.0018	K	SYKVSTSGPR	A	Thioacyl@3	Thioacyl@11	52.5	160118_LangoT_B6_BC2_01_1654.mgf	11471	9	18	35.73	0.0043	53671	Keratin, type II cytoskeletal 8
K562	Trypsin	P60709	nonTM	664.3	2	-0.0026	D	SYVGDEAQSKR	G	Thioacyl@10	Thioacyl@61	49.1	160118_LangoT_B6_BC2_01_1654.mgf	10704	52	62	63.46	9.5e-05	42052	Actin, cytoplasmic 1
K562	Trypsin	P42704	nonTM	701.332	2	-0.0006	K	SYVSEKDVTSAK	A	Thioacyl@6	Thioacyl@1332	60.4	160118_LangoT_B6_BC2_01_1654.mgf	13286	1327	1338	26.67	0.0032	159003	Leucine-rich PPR motif-containing protein, mitochondrial
K562	Trypsin	Q9NZI8	nonTM	694.697	3	-0.0046	K	TADEVPLKILAHNNFVGR	L	Thioacyl@8	Thioacyl@280	106.8	160118_LangoT_B6_BC2_01_1654.mgf	24019	273	290	26	0.072	63783	Insulin-like growth factor 2 mRNA-binding protein 1
K562	Trypsin	P16422	TM	624.834	2	-0.0013	R	TALQKEITTR	Y	Thioacyl@5	Thioacyl@168	68	160118_LangoT_B6_BC2_01_1654.mgf	15060	164	173	36.82	0.0038	35594	Epithelial cell adhesion molecule
K562	Trypsin	Q92900	nonTM	696.855	2	-0.0021	R	TEAANVEKITTK	L	Thioacyl@12	Thioacyl@790	64.3	160118_LangoT_B6_BC2_01_1654.mgf	14199	779	790	37.04	0.0057	125578	Regulator of nonsense transcripts 1
K562	Trypsin	O15031	TM	865.064	3	-0.0035	R	TEAGAFEYVPDPTFENFTGGVKK	Q	Deamidated@16;Thioacyl@23	Deamidated@1099;Thioacyl@1106	108.4	160118_LangoT_B6_BC2_01_1654.mgf	24369	1084	1106	26.61	0.0033	207734	Plexin-B2
K562	Trypsin	P60709	nonTM	649.829	2	-0.0022	L	TEAPLNPKANR	E	Thioacyl@8	Thioacyl@113	61.4	160118_LangoT_B6_BC2_01_1654.mgf	13522	106	116	46.32	0.00033	42052	Actin, cytoplasmic 1
K562	Trypsin	P07237	nonTM	1285.62	3	-0.0056	R	TGPAATTLPDGAAAESLVESSEVAVIGFFKDVESDSAK	Q	Thioacyl@30	Thioacyl@162	122.2	160118_LangoT_B6_BC2_01_1654.mgf	27357	133	170	60.01	3.8e-06	57480	Protein disulfide-isomerase
K562	Trypsin	P99999	nonTM	586.941	3	-0.0042	K	TGQAPGYSYTAANKNK	G	Thioacyl@16	Thioacyl@56	56.4	160118_LangoT_B6_BC2_01_1654.mgf	12373	41	56	31.45	0.0071	11855	Cytochrome c
K562	Trypsin	P68104	nonTM	566.94	3	-0.0033	R	TIEKFEKEAAEMGK	G	Thioacyl@7	Thioacyl@44	74.9	160118_LangoT_B6_BC2_01_1654.mgf	16710	38	51	69.56	1.5e-06	50451	Elongation factor 1-alpha 1
K562	Trypsin	P68104	nonTM	566.94	3	-0.0024	R	TIEKFEKEAAEMGK	G	Thioacyl@4	Thioacyl@41	82.4	160118_LangoT_B6_BC2_01_1654.mgf	18487	38	51	56.07	3.6e-05	50451	Elongation factor 1-alpha 1
K562	Trypsin	Q71U36	nonTM	862.393	3	-0.007	K	TIGGGDDSFNTFFSETGAGKHVPR	A	Thioacyl@20	Thioacyl@60	102.1	160118_LangoT_B6_BC2_01_1654.mgf	22978	41	64	187.19	1.4e-17	50788	Tubulin alpha-1A chain
K562	Trypsin	P62491	nonTM	852.922	2	0.0001	K	TIKAQIWDTAGQER	Y	Thioacyl@3	Thioacyl@61	92.8	160118_LangoT_B6_BC2_01_1654.mgf	20909	59	72	56.78	5.7e-05	24492	Ras-related protein Rab-11A
K562	Trypsin	P62820	nonTM	582.965	3	-0.004	K	TIKLQIWDTAGQER	F	Thioacyl@3	Thioacyl@61	103.7	160118_LangoT_B6_BC2_01_1654.mgf	23322	59	72	30.91	0.42	22891	Ras-related protein Rab-1A
K562	Trypsin	P07900	nonTM	495.264	2	-0.0023	K	TKPIWTR	N	Thioacyl@2	Thioacyl@294	73.9	160118_LangoT_B6_BC2_01_1654.mgf	16461	293	299	29.64	0.071	85006	Heat shock protein HSP 90-alpha
K562	Trypsin	P05787	nonTM	648.799	2	-0.0022	R	TKTEISEMNR	N	Thioacyl@2	Thioacyl@304	58.9	160118_LangoT_B6_BC2_01_1654.mgf	12927	303	312	38.43	0.013	53671	Keratin, type II cytoskeletal 8
K562	Trypsin	P62263	nonTM	686.355	2	-0.0015	R	TKTPGPGAQSALR	A	Thioacyl@2	Thioacyl@106	57.8	160118_LangoT_B6_BC2_01_1654.mgf	12676	105	117	27.31	0.014	16434	40S ribosomal protein S14
K562	Trypsin	P43487	nonTM	878.894	2	0.0033	K	TLEEDEEELFKMR	A	Thioacyl@11	Thioacyl@50	103.4	160118_LangoT_B6_BC2_01_1654.mgf	23260	40	52	40.9	0.00055	23467	Ran-specific GTPase-activating protein
K562	Trypsin	P10809	nonTM	1005.98	2	-0.0007	K	TLNDELEIIEGMKFDR	G	Thioacyl@13	Thioacyl@218	112.3	160118_LangoT_B6_BC2_01_1654.mgf	25250	206	221	32.55	0.066	61187	60 kDa heat shock protein, mitochondrial
K562	Trypsin	Q07020	nonTM	747.89	2	-0.0012	R	TNSTFNQVVLKR	L	Thioacyl@11	Thioacyl@49	83.6	160118_LangoT_B6_BC2_01_1654.mgf	18781	39	50	39.78	0.00019	21735	60S ribosomal protein L18
K562	Trypsin	P61247	nonTM	653.836	2	-0.0025	R	TQGTKIASDGLK	G	Thioacyl@5	Thioacyl@56	62.2	160118_LangoT_B6_BC2_01_1654.mgf	13695	52	63	38.01	0.0003	30154	40S ribosomal protein S3a
K562	Trypsin	P61247	nonTM	804.395	2	-0.0043	R	TQGTKIASDGLKGR	V	Thioacyl@5;Thioacyl@12	Thioacyl@56;Thioacyl@63	75	160118_LangoT_B6_BC2_01_1654.mgf	16731	52	65	30.81	0.0016	30154	40S ribosomal protein S3a
K562	Trypsin	P16284	TM	598.296	2	-0.0029	K	TSKVLENSTK	N	Thioacyl@3;Deamidated@7	Thioacyl@449;Deamidated@453	55.3	160118_LangoT_B6_BC2_01_1654.mgf	12106	447	456	47.47	0.00017	83396	Platelet endothelial cell adhesion molecule
K562	Trypsin	P30101	nonTM	766.359	2	-0.003	K	TVAYTEQKMTSGK	I	Thioacyl@8	Thioacyl@226	62.5	160118_LangoT_B6_BC2_01_1654.mgf	13783	219	231	46.69	4.4e-05	57146	Protein disulfide-isomerase A3
K562	Trypsin	Q16891	TM	545.78	2	-0.0026	R	TVEGALKER	R	Thioacyl@7	Thioacyl@282	59.4	160118_LangoT_B6_BC2_01_1654.mgf	13042	276	284	24.68	0.79	84026	MICOS complex subunit MIC60
K562	Trypsin	P10809	nonTM	880.964	2	-0.0041	R	TVIIEQSWGSPKVTK	D	Thioacyl@15	Thioacyl@75	90.3	160118_LangoT_B6_BC2_01_1654.mgf	20335	61	75	65.02	0.00019	61187	60 kDa heat shock protein, mitochondrial
K562	Trypsin	P05556	TM	833.437	2	-0.0033	K	TVMPYISTTPAKLR	N	Thioacyl@12	Thioacyl@202	97.8	160118_LangoT_B6_BC2_01_1654.mgf	22024	191	204	59.89	7e-06	91664	Integrin beta-1
K562	Trypsin	P62805	nonTM	777.903	2	-0.0027	K	TVTAMDVVYALKR	Q	Thioacyl@12	Thioacyl@92	111.1	160118_LangoT_B6_BC2_01_1654.mgf	24978	81	93	85.26	2.7e-07	11360	Histone H4
K562	Trypsin	P11021	nonTM	717.69	3	-0.0023	R	TWNDPSVQQDIKFLPFK	V	Thioacyl@12	Thioacyl@113	110.7	160118_LangoT_B6_BC2_01_1654.mgf	24901	102	118	67.57	6.2e-07	72402	78 kDa glucose-regulated protein
K562	Trypsin	P43007	TM	840.379	3	-0.0034	R	TYATDYKVVTQNSSSGNVTHEK	I	Thioacyl@7;Deamidated@12;Deamidated@17	Thioacyl@196;Deamidated@201;Deamidated@206	70.9	160118_LangoT_B6_BC2_01_1654.mgf	15761	190	211	32.33	0.0012	56087	Neutral amino acid transporter A
K562	Trypsin	P27824	TM	495.733	2	-0.0017	K	TYFTDKK	T	Thioacyl@7	Thioacyl@234	61.5	160118_LangoT_B6_BC2_01_1654.mgf	13531	228	234	23.37	0.09	67982	Calnexin
K562	Trypsin	P02545	nonTM	613.795	2	-0.0002	K	TYSAKLDNAR	Q	Thioacyl@5	Thioacyl@270	58.8	160118_LangoT_B6_BC2_01_1654.mgf	12910	266	275	48.75	0.00018	74380	Prelamin-A/C
K562	Trypsin	Q7KZF4	nonTM	660.826	2	-0.0016	R	VADISGDTQKAK	Q	Thioacyl@12	Thioacyl@515	51.8	160118_LangoT_B6_BC2_01_1654.mgf	11307	504	515	34.71	0.0038	102618	Staphylococcal nuclease domain-containing protein 1
K562	Trypsin	Q9P0L0	TM	579.273	3	-0.0016	K	VAHSDKPGSTSTASFR	D	Thioacyl@6	Thioacyl@211	54.6	160118_LangoT_B6_BC2_01_1654.mgf	11953	206	221	29.24	0.0019	28103	Vesicle-associated membrane protein-associated protein A
K562	Trypsin	P42766	nonTM	538.791	2	-0.0014	R	VAKVTGGAASK	L	Thioacyl@3	Thioacyl@35	43.3	160118_LangoT_B6_BC2_01_1654.mgf	9342	33	43	27.13	0.053	14543	60S ribosomal protein L35
K562	Trypsin	P60709	nonTM	795.085	3	-0.0037	R	VAPEEHPVLLTEAPLNPKANR	E	Thioacyl@18	Thioacyl@113	94.6	160118_LangoT_B6_BC2_01_1654.mgf	21316	96	116	38.12	0.0014	42052	Actin, cytoplasmic 1
K562	Trypsin	P49257	TM	537.29	2	-0.0041	R	VAPSLKSQR	G	Thioacyl@6	Thioacyl@87	55.6	160118_LangoT_B6_BC2_01_1654.mgf	12175	82	90	31.56	0.0063	57798	Protein ERGIC-53
K562	Trypsin	P78371	nonTM	592.825	2	-0.002	R	VDNIIKAAPR	K	Thioacyl@6	Thioacyl@522	73.6	160118_LangoT_B6_BC2_01_1654.mgf	16405	517	526	45.4	5.5e-05	57794	T-complex protein 1 subunit beta
K562	Trypsin	P05362	TM	736.399	3	-0.0052	R	VELAPLPSWQPVGKNLTLR	C	Thioacyl@14;Deamidated@15	Thioacyl@129;Deamidated@130	111.1	160118_LangoT_B6_BC2_01_1654.mgf	24976	116	134	63.62	7.4e-06	58587	Intercellular adhesion molecule 1
K562	Trypsin	Q9NZI8	nonTM	459.246	2	-0.0025	K	VELQGKR	L	Thioacyl@6	Thioacyl@66	51.5	160118_LangoT_B6_BC2_01_1654.mgf	11230	61	67	28.31	0.062	63783	Insulin-like growth factor 2 mRNA-binding protein 1
K562	Trypsin	P68104	nonTM	709.373	2	-0.0037	R	VETGVLKPGMVVT	F	Thioacyl@7	Thioacyl@273	102.6	160118_LangoT_B6_BC2_01_1654.mgf	23092	267	279	51.29	0.00075	50451	Elongation factor 1-alpha 1
K562	Trypsin	O00264	TM	505.26	2	-0.0017	K	VFDVTKGR	K	Thioacyl@6	Thioacyl@102	70.3	160118_LangoT_B6_BC2_01_1654.mgf	15611	97	104	24.21	0.053	21772	Membrane-associated progesterone receptor component 1
K562	Trypsin	P10809	nonTM	859.955	2	-0.0039	K	VGEVIVTKDDAMLLK	G	Thioacyl@8	Thioacyl@352	104.8	160118_LangoT_B6_BC2_01_1654.mgf	23570	345	359	35.29	0.0067	61187	60 kDa heat shock protein, mitochondrial
K562	Trypsin	P10809	nonTM	574.277	3	-0.0021	K	VGGTSDVEVNEKKDR	V	Thioacyl@13	Thioacyl@418	49.4	160118_LangoT_B6_BC2_01_1654.mgf	10763	406	420	49.77	0.00025	61187	60 kDa heat shock protein, mitochondrial
K562	Trypsin	Q71U36	nonTM	766.074	3	-0.0056	K	VGINYQPPTVVPGGDLAKVQR	A	Thioacyl@18	Thioacyl@370	99.4	160118_LangoT_B6_BC2_01_1654.mgf	22385	353	373	54.11	3.5e-05	50788	Tubulin alpha-1A chain
K562	Trypsin	O00571	nonTM	827.073	3	-0.0072	R	VGSTSENITQKVVWVEESDKR	S	Thioacyl@11	Thioacyl@418	100.9	160118_LangoT_B6_BC2_01_1654.mgf	22721	408	428	24.27	0.0055	73597	ATP-dependent RNA helicase DDX3X
K562	Trypsin	P08708	nonTM	636.836	2	-0.001	R	VIIEKYYTR	L	Thioacyl@5	Thioacyl@19	82.2	160118_LangoT_B6_BC2_01_1654.mgf	18439	15	23	30.69	0.075	15597	40S ribosomal protein S17
K562	Trypsin	P07900	nonTM	701.685	3	-0.0017	K	VILHLKEDQTEYLEER	R	Thioacyl@6	Thioacyl@191	89.9	160118_LangoT_B6_BC2_01_1654.mgf	20251	186	201	42.67	0.00052	85006	Heat shock protein HSP 90-alpha
K562	Trypsin	Q9Y4L1	nonTM	721.684	3	-0.004	K	VINETWAWKNATLAEQAK	L	Deamidated@3;Thioacyl@9;Deamidated@10	Deamidated@862;Thioacyl@868;Deamidated@869	106.4	160118_LangoT_B6_BC2_01_1654.mgf	23924	860	877	32.14	0.0019	111494	Hypoxia up-regulated protein 1
K562	Trypsin	P61981	nonTM	897.433	2	0.0008	R	VISSIEQKTSADGNEK	K	Thioacyl@8	Thioacyl@69	67	160118_LangoT_B6_BC2_01_1654.mgf	14827	62	77	35.23	0.0023	28456	14-3-3 protein gamma
K562	Trypsin	P08575	TM	848.398	2	-0.0043	R	VKDLQYSTDYTFK	A	Thioacyl@2	Thioacyl@540	86.2	160118_LangoT_B6_BC2_01_1654.mgf	19395	539	551	47.22	0.0035	148644	Receptor-type tyrosine-protein phosphatase C
K562	Trypsin	P15151	TM	757.405	2	-0.0015	R	VLAKPQNTAEVQK	V	Thioacyl@4	Thioacyl@144	61.6	160118_LangoT_B6_BC2_01_1654.mgf	13569	141	153	27.6	0.075	45787	Poliovirus receptor
K562	Trypsin	P15151	TM	931.498	3	-0.0007	R	VLAKPQNTAEVQKVQLTGEPVPMAR	C	Thioacyl@13	Thioacyl@153	90.1	160118_LangoT_B6_BC2_01_1654.mgf	20290	141	165	35.73	0.0013	45787	Poliovirus receptor
K562	Trypsin	P15151	TM	960.831	3	-0.001	R	VLAKPQNTAEVQKVQLTGEPVPMAR	C	Thioacyl@4;Thioacyl@13	Thioacyl@144;Thioacyl@153	103.3	160118_LangoT_B6_BC2_01_1654.mgf	23247	141	165	36.96	0.00069	45787	Poliovirus receptor
K562	Trypsin	P06576	nonTM	1004.05	2	-0.0036	K	VLDSGAPIKIPVGPETLGR	I	Thioacyl@9	Thioacyl@133	106.5	160118_LangoT_B6_BC2_01_1654.mgf	23950	125	143	26.09	0.0089	56525	ATP synthase subunit beta, mitochondrial
K562	Trypsin	P11021	nonTM	859.44	3	-0.0078	K	VLEDSDLKKSDIDEIVLVGGSTR	I	Thioacyl@9	Thioacyl@353	105	160118_LangoT_B6_BC2_01_1654.mgf	23608	345	367	43.69	0.001	72402	78 kDa glucose-regulated protein
K562	Trypsin	P62280	nonTM	581.312	2	-0.0021	R	VLLGETGKEK	L	Thioacyl@10	Thioacyl@32	66.8	160118_LangoT_B6_BC2_01_1654.mgf	14793	23	32	26.2	0.017	18590	40S ribosomal protein S11
K562	Trypsin	P11717	TM	494.765	2	-0.0016	R	VLQEGKAR	G	Thioacyl@6	Thioacyl@527	43.9	160118_LangoT_B6_BC2_01_1654.mgf	9502	522	529	26.65	0.065	281155	Cation-independent mannose-6-phosphate receptor
K562	Trypsin	Q13263	nonTM	951.473	2	-0.0005	R	VLVNDAQKVTEGQQER	L	Thioacyl@8	Thioacyl@319	68.6	160118_LangoT_B6_BC2_01_1654.mgf	15218	312	327	26.04	0.0036	90261	Transcription intermediary factor 1-beta
K562	Trypsin	Q71U36	nonTM	609.349	2	-0.0016	D	VNAAIATIKTK	R	Thioacyl@11	Thioacyl@338	75.6	160118_LangoT_B6_BC2_01_1654.mgf	16881	328	338	27.48	0.0092	50788	Tubulin alpha-1A chain
K562	Trypsin	Q99832	nonTM	537.267	2	-0.0027	R	VPEEDLKR	T	Thioacyl@7	Thioacyl@320	57.5	160118_LangoT_B6_BC2_01_1654.mgf	12611	314	321	42.62	0.015	59842	T-complex protein 1 subunit eta
K562	Trypsin	Q14697	nonTM	748.333	3	-0.0032	R	VSQGSKDPAEGDGAQPEETPR	D	Thioacyl@6	Thioacyl@191	52.8	160118_LangoT_B6_BC2_01_1654.mgf	11537	186	206	39.72	0.00031	107263	Neutral alpha-glucosidase AB
K562	Trypsin	P10809	nonTM	553.299	2	-0.0011	K	VTKDGVTVAK	S	Thioacyl@3	Thioacyl@75	58.7	160118_LangoT_B6_BC2_01_1654.mgf	12879	73	82	29.56	0.024	61187	60 kDa heat shock protein, mitochondrial
K562	Trypsin	P22234	nonTM	500.248	3	-0.0036	R	VTSAHKGPDETLR	I	Thioacyl@6	Thioacyl@304	50.9	160118_LangoT_B6_BC2_01_1654.mgf	11100	299	311	27.91	0.0024	47790	Multifunctional protein ADE2
K562	Trypsin	P35268	nonTM	741.865	2	-0.002	R	VVANSKESYELR	Y	Thioacyl@6	Thioacyl@107	67.5	160118_LangoT_B6_BC2_01_1654.mgf	14946	102	113	45.54	5.4e-05	14835	60S ribosomal protein L22
K562	Trypsin	Q9P2B2	TM	681.836	2	-0.0027	R	VVDTKSGEANVR	F	Thioacyl@5	Thioacyl@435	49.7	160118_LangoT_B6_BC2_01_1654.mgf	10839	431	442	53.49	2.1e-05	99464	Prostaglandin F2 receptor negative regulator
K562	Trypsin	P35613	TM	642.687	3	-0.0058	R	WLKGGVVLKEDALPGQK	T	Thioacyl@3	Thioacyl@173	95	160118_LangoT_B6_BC2_01_1654.mgf	21410	171	187	42.84	0.00043	42573	Basigin
K562	Trypsin	P08575	TM	962.453	2	-0.005	K	YANITVDYLYNKETK	L	Deamidated@3;Thioacyl@15	Deamidated@232;Thioacyl@244	100.1	160118_LangoT_B6_BC2_01_1654.mgf	22541	230	244	56.26	0.00022	148644	Receptor-type tyrosine-protein phosphatase C
K562	Trypsin	P68104	nonTM	844.925	2	-0.0029	R	YEEIVKEVSTYIK	K	Thioacyl@6	Thioacyl@172	105.2	160118_LangoT_B6_BC2_01_1654.mgf	23655	167	179	70.82	4.4e-05	50451	Elongation factor 1-alpha 1
K562	Trypsin	P68104	nonTM	606.316	3	-0.0058	R	YEEIVKEVSTYIKK	I	Thioacyl@6	Thioacyl@172	97.3	160118_LangoT_B6_BC2_01_1654.mgf	21914	167	180	23.82	0.006	50451	Elongation factor 1-alpha 1
K562	Trypsin	P68104	nonTM	635.65	3	-0.0027	R	YEEIVKEVSTYIKK	I	Thioacyl@6;Thioacyl@14	Thioacyl@172;Thioacyl@180	108.2	160118_LangoT_B6_BC2_01_1654.mgf	24338	167	180	49.37	5.5e-05	50451	Elongation factor 1-alpha 1
K562	Trypsin	P11717	TM	797.71	3	-0.0044	K	YEKDQGSFTEVVSISNLGMAK	T	Thioacyl@3	Thioacyl@836	106.8	160118_LangoT_B6_BC2_01_1654.mgf	24006	834	854	31.46	0.017	281155	Cation-independent mannose-6-phosphate receptor
K562	Trypsin	Q9H0X4	TM	998.471	2	0.0022	R	YKPDTLAVAVENGTGTDR	Q	Thioacyl@2;Deamidated@12	Thioacyl@379;Deamidated@389	91.7	160118_LangoT_B6_BC2_01_1654.mgf	20658	378	395	47.53	0.00018	60249	Protein FAM234A
K562	Trypsin	P68431	nonTM	669.856	2	-0.0037	R	YQKSTELLIR	K	Thioacyl@3	Thioacyl@57	87.8	160118_LangoT_B6_BC2_01_1654.mgf	19771	55	64	52.05	0.00026	15509	Histone H3.1
HL60	Trypsin	G3V0E5	nonTM	1046.09	3	0.0039	R	AAAEKLFGNMEGDCPSDWKTDSTCR	M	CAMthiopropanoyl@5;Carbamidomethyl@14;CAMthiopropanoyl@19;Carbamidomethyl@24	CAMthiopropanoyl@263;Carbamidomethyl@272;CAMthiopropanoyl@277;Carbamidomethyl@282	57.9	TTK_fekete_1_2.5%_RB3_01_537.mgf	13458	259	283	35.68	0.00045	76259	Transferrin receptor
HL60	Trypsin	P35613-2	TM	903.19	4	-0.0046	G	AAGTVFTTVEDLGSKILLTCSLNDSATEVTGHR	W	CAMthiopropanoyl@15;Carbamidomethyl@20;Deamidated@23	CAMthiopropanoyl@36;Carbamidomethyl@41;Deamidated@44	77.9	TTK_fekete_1_2.5%_RB3_01_537.mgf	17797	22	54	101.15	8.3e-10	29431	Basigin
HL60	Trypsin	E9PFD9	nonTM	752.711	3	-0.0046	R	AANYTSSLNLPDKTLQFVK	D	Deamidated@3;CAMthiopropanoyl@13	Deamidated@379;CAMthiopropanoyl@389	62.7	TTK_fekete_1_2.5%_RB3_01_537.mgf	14536	377	395	26.23	0.0047	62372	Semaphorin-4D
HL60	Trypsin	A0A0G2JNW2	nonTM	1304.06	2	-0.0057	K	ADTTICLKWKNIETFTCDT	Q	Carbamidomethyl@6;CAMthiopropanoyl@8;CAMthiopropanoyl@10;Carbamidomethyl@17	Carbamidomethyl@272;CAMthiopropanoyl@274;CAMthiopropanoyl@276;Carbamidomethyl@283	72.2	TTK_fekete_1_2.5%_RB3_01_537.mgf	16604	267	285	24.27	0.0053	58961	Receptor-type tyrosine-protein phosphatase C
HL60	Trypsin	A0A0G2JNW2	nonTM	1128.5	3	-0.0064	K	ADTTICLKWKNIETFTCDTQNITYR	F	Carbamidomethyl@6;CAMthiopropanoyl@8;CAMthiopropanoyl@10;Carbamidomethyl@17;Deamidated@21	Carbamidomethyl@272;CAMthiopropanoyl@274;CAMthiopropanoyl@276;Carbamidomethyl@283;Deamidated@287	70.3	TTK_fekete_1_2.5%_RB3_01_537.mgf	16195	267	291	119.1	1.4e-11	58961	Receptor-type tyrosine-protein phosphatase C
HL60	Trypsin	P20701	TM	640.638	3	0.0012	R	ALSCNVSSPIFKAGHSV	A	Carbamidomethyl@4;Deamidated@5;CAMthiopropanoyl@12	Carbamidomethyl@861;Deamidated@862;CAMthiopropanoyl@869	52.5	TTK_fekete_1_2.5%_RB3_01_537.mgf	12176	858	874	27.58	0.0026	129814	Integrin alpha-L
HL60	Trypsin	Q9UIW2	TM	837.739	3	-0.0045	R	AQLTNPEVKYNYTEDPTILR	I	CAMthiopropanoyl@9;Deamidated@11	CAMthiopropanoyl@1041;Deamidated@1043	55.3	TTK_fekete_1_2.5%_RB3_01_537.mgf	12834	1033	1052	33.9	0.0028	214126	Plexin-A1
HL60	Trypsin	P01730	TM	1152.55	2	-0.0012	R	ATQLQKNLTCEVWGPTSPK	L	CAMthiopropanoyl@6;Deamidated@7;Carbamidomethyl@10	CAMthiopropanoyl@324;Deamidated@325;Carbamidomethyl@328	55	TTK_fekete_1_2.5%_RB3_01_537.mgf	12777	319	337	35.7	0.00069	51705	T-cell surface glycoprotein CD4
HL60	Trypsin	P35613-2	TM	651.971	3	-0.0023	R	CNGTSSKGSDQAIITLR	V	Carbamidomethyl@1;Deamidated@2;CAMthiopropanoyl@7	Carbamidomethyl@185;Deamidated@186;CAMthiopropanoyl@191	45.7	TTK_fekete_1_2.5%_RB3_01_537.mgf	10517	185	201	61.55	2.7e-06	29431	Basigin
HL60	Trypsin	Q08722	TM	841.724	3	-0.0008	R	DIYTFDGALNKSTVPTDFSSAK	I	Deamidated@10;CAMthiopropanoyl@11	Deamidated@73;CAMthiopropanoyl@74	63.3	TTK_fekete_1_2.5%_RB3_01_537.mgf	14658	64	85	45.13	0.00027	35590	Leukocyte surface antigen CD47
HL60	Trypsin	P08648	TM	905.77	3	-0.0016	R	DLDGNGYPDLIVGSFGVDKAVVYR	G	Deamidated@5;CAMthiopropanoyl@19	Deamidated@469;CAMthiopropanoyl@483	74.8	TTK_fekete_1_2.5%_RB3_01_537.mgf	17138	465	488	26.42	0.0033	119979	Integrin alpha-5
HL60	Trypsin	P48960	TM	932.97	2	-0.0004	R	DSKTSSAEVTIQNVIK	L	CAMthiopropanoyl@3	CAMthiopropanoyl@290	53.7	TTK_fekete_1_2.5%_RB3_01_537.mgf	12469	288	303	47.64	6.5e-05	71068	CD97 antigen
HL60	Trypsin	P35613-2	TM	921.437	3	-0.001	V	EDLGSKILLTCSLNDSATEVTGHR	W	CAMthiopropanoyl@6;Carbamidomethyl@11;Deamidated@14	CAMthiopropanoyl@36;Carbamidomethyl@41;Deamidated@44	60.6	TTK_fekete_1_2.5%_RB3_01_537.mgf	14056	31	54	184.39	2.2e-16	29431	Basigin
HL60	Trypsin	P54709	TM	751.345	3	-0.002	L	EEQKNLTVCPDGALFEQK	G	CAMthiopropanoyl@4;Deamidated@5;Carbamidomethyl@9	CAMthiopropanoyl@123;Deamidated@124;Carbamidomethyl@128	53.1	TTK_fekete_1_2.5%_RB3_01_537.mgf	12327	120	137	44.85	0.00012	31834	Sodium/potassium-transporting ATPase subunit beta-3
HL60	Trypsin	P61769	nonTM	895.872	2	0.0009	T	EFTPTEKDEYACR	V	CAMthiopropanoyl@7;Carbamidomethyl@12	CAMthiopropanoyl@95;Carbamidomethyl@100	40.2	TTK_fekete_1_2.5%_RB3_01_537.mgf	9188	89	101	62.82	7.8e-06	15888	Beta-2-microglobulin
HL60	Trypsin	A0A0G2JNW2	nonTM	755.331	2	-0.0004	K	ETEKDCLNLDK	N	CAMthiopropanoyl@4;Carbamidomethyl@6	CAMthiopropanoyl@382;Carbamidomethyl@384	38.5	TTK_fekete_1_2.5%_RB3_01_537.mgf	8765	379	389	25.4	0.061	58961	Receptor-type tyrosine-protein phosphatase C
HL60	Trypsin	Q08722	TM	1015.97	2	-0.0006	T	FDGALNKSTVPTDFSSAK	I	Deamidated@6;CAMthiopropanoyl@7	Deamidated@73;CAMthiopropanoyl@74	51.3	TTK_fekete_1_2.5%_RB3_01_537.mgf	11898	68	85	38.77	0.0012	35590	Leukocyte surface antigen CD47
HL60	Trypsin	A0A0G2JI36	nonTM	813.848	2	0.0004	R	FDSDAASQKMEPR	A	CAMthiopropanoyl@9	CAMthiopropanoyl@68	38.5	TTK_fekete_1_2.5%_RB3_01_537.mgf	8784	60	72	59.65	1.9e-05	34423	HLA class I histocompatibility antigen, A-3 alpha chain
HL60	Trypsin	P48960	TM	685.331	2	-0.0026	R	FFDKVQDLGR	D	CAMthiopropanoyl@4	CAMthiopropanoyl@281	50.8	TTK_fekete_1_2.5%_RB3_01_537.mgf	11764	278	287	25.66	0.025	71068	CD97 antigen
HL60	Trypsin	Q9UFM8	nonTM	1001.99	2	-0.003	R	FFIINKENYTELNIV	N	CAMthiopropanoyl@6;Deamidated@8	CAMthiopropanoyl@257;Deamidated@259	76.3	TTK_fekete_1_2.5%_RB3_01_537.mgf	17473	252	266	64.85	2.1e-06	35136	Neuroplastin
HL60	Trypsin	A0A0G2JNW2	nonTM	584.307	2	-0.0009	K	FTNASKIIK	T	Deamidated@3;CAMthiopropanoyl@6	Deamidated@330;CAMthiopropanoyl@333	40.9	TTK_fekete_1_2.5%_RB3_01_537.mgf	9346	328	336	29.59	0.083	58961	Receptor-type tyrosine-protein phosphatase C
HL60	Trypsin	P48960	TM	748.827	2	-0.0006	R	GDKNVTMGQSSAR	M	CAMthiopropanoyl@3;Deamidated@4	CAMthiopropanoyl@370;Deamidated@371	30.8	TTK_fekete_1_2.5%_RB3_01_537.mgf	6888	368	380	64.09	1.6e-05	71068	CD97 antigen
HL60	Trypsin	Q08722	TM	683.855	2	-0.0002	E	GETIIELKYR	V	CAMthiopropanoyl@8	CAMthiopropanoyl@130	49.7	TTK_fekete_1_2.5%_RB3_01_537.mgf	11499	123	132	27.2	0.064	35590	Leukocyte surface antigen CD47
HL60	Trypsin	P48960	TM	993.412	3	-0.0069	R	GGHWATEGCQVLGSKNGSTTCQCSHL	S	Carbamidomethyl@9;CAMthiopropanoyl@15;Deamidated@16;Carbamidomethyl@21;Carbamidomethyl@23	Carbamidomethyl@513;CAMthiopropanoyl@519;Deamidated@520;Carbamidomethyl@525;Carbamidomethyl@527	44.2	TTK_fekete_1_2.5%_RB3_01_537.mgf	10164	505	530	34	0.00065	71068	CD97 antigen
HL60	Trypsin	P62805	nonTM	760.86	2	-0.0012	K	GGKGLGKGGAKR	H	CAMthiopropanoyl@3;CAMthiopropanoyl@7;CAMthiopropanoyl@11	CAMthiopropanoyl@9;CAMthiopropanoyl@13;CAMthiopropanoyl@17	32.9	TTK_fekete_1_2.5%_RB3_01_537.mgf	7401	7	18	25.59	0.024	11360	Histone H4
HL60	Trypsin	P35613-2	TM	778.41	2	-0.0014	K	GGVVLKEDALPGQK	T	CAMthiopropanoyl@6	CAMthiopropanoyl@63	45.6	TTK_fekete_1_2.5%_RB3_01_537.mgf	10483	58	71	85.82	2.7e-07	29431	Basigin
HL60	Trypsin	P10319	TM	807.33	2	-0.0002	R	GHDQSAYDGKDYI	A	CAMthiopropanoyl@10	CAMthiopropanoyl@145	42.4	TTK_fekete_1_2.5%_RB3_01_537.mgf	9717	136	148	31.93	0.001	40597	HLA class I histocompatibility antigen, B-58 alpha chain
HL60	Trypsin	P10319	TM	899.39	2	-0.0019	R	GHDQSAYDGKDYIAL	N	CAMthiopropanoyl@10	CAMthiopropanoyl@145	51.6	TTK_fekete_1_2.5%_RB3_01_537.mgf	11972	136	150	71.14	2.2e-07	40597	HLA class I histocompatibility antigen, B-58 alpha chain
HL60	Trypsin	P10319	TM	964.936	4	-0.0127	R	GHDQSAYDGKDYIALNEDLSSWTAADTAAQITQR	K	CAMthiopropanoyl@10	CAMthiopropanoyl@145	64.2	TTK_fekete_1_2.5%_RB3_01_537.mgf	14863	136	169	37.49	0.00031	40597	HLA class I histocompatibility antigen, B-58 alpha chain
HL60	Trypsin	P54709	TM	549.292	2	-0.0005	I	GLKPEGVPR	I	CAMthiopropanoyl@3	CAMthiopropanoyl@182	36.6	TTK_fekete_1_2.5%_RB3_01_537.mgf	8318	180	188	30.19	0.04	31834	Sodium/potassium-transporting ATPase subunit beta-3
HL60	Trypsin	P08195	TM	835.923	2	-0.0027	A	GLQASDLPASASLPAK	A	CAMthiopropanoyl@16	CAMthiopropanoyl@592	47.5	TTK_fekete_1_2.5%_RB3_01_537.mgf	10953	577	592	26.68	0.05	61408	4F2 cell-surface antigen heavy chain
HL60	Trypsin	P08195	TM	991.257	4	-0.0127	A	GLQASDLPASASLPAKADLLLSTQPGREEGSPLELER	L	CAMthiopropanoyl@16	CAMthiopropanoyl@592	68.1	TTK_fekete_1_2.5%_RB3_01_537.mgf	15714	577	613	32.57	0.0027	61408	4F2 cell-surface antigen heavy chain
HL60	Trypsin	P35613-2	TM	749.899	2	-0.0027	G	GVVLKEDALPGQK	T	CAMthiopropanoyl@5	CAMthiopropanoyl@63	45.3	TTK_fekete_1_2.5%_RB3_01_537.mgf	10422	59	71	34.82	0.017	29431	Basigin
HL60	Trypsin	P61769	nonTM	947.914	2	-0.0011	R	HPAENGKSNFLNCYV	S	CAMthiopropanoyl@7;Carbamidomethyl@13	CAMthiopropanoyl@39;Carbamidomethyl@45	51.3	TTK_fekete_1_2.5%_RB3_01_537.mgf	11876	33	47	63.34	3.6e-06	15888	Beta-2-microglobulin
HL60	Trypsin	P61769	nonTM	948.404	2	-0.0045	R	HPAENGKSNFLNCYV	S	Deamidated@5;CAMthiopropanoyl@7;Carbamidomethyl@13	Deamidated@37;CAMthiopropanoyl@39;Carbamidomethyl@45	53.3	TTK_fekete_1_2.5%_RB3_01_537.mgf	12357	33	47	48.3	3.5e-05	15888	Beta-2-microglobulin
HL60	Trypsin	P54709	TM	570.782	4	0.0012	K	IDGSANLKSQDDRDKFLGR	V	CAMthiopropanoyl@8	CAMthiopropanoyl@259	40.3	TTK_fekete_1_2.5%_RB3_01_537.mgf	9203	252	270	48.6	0.00012	31834	Sodium/potassium-transporting ATPase subunit beta-3
HL60	Trypsin	P20701	TM	1006.81	3	0.0027	V	IEGTSKQDLTSFNMELSSSGISADLSR	G	CAMthiopropanoyl@6	CAMthiopropanoyl@339	63.5	TTK_fekete_1_2.5%_RB3_01_537.mgf	14714	334	360	55.25	2.7e-05	129814	Integrin alpha-L
HL60	Trypsin	Q08722	TM	823.445	2	-0.0004	K	IEVSQLLKGDASLK	M	CAMthiopropanoyl@8	CAMthiopropanoyl@93	57.2	TTK_fekete_1_2.5%_RB3_01_537.mgf	13281	86	99	47.76	0.0025	35590	Leukocyte surface antigen CD47
HL60	Trypsin	P08195	TM	742.379	3	-0.0026	R	IGDLQAFQGHGAGNLAGLKGR	L	CAMthiopropanoyl@19	CAMthiopropanoyl@245	50.8	TTK_fekete_1_2.5%_RB3_01_537.mgf	11761	227	247	60.53	2.7e-06	61408	4F2 cell-surface antigen heavy chain
HL60	Trypsin	P54709	TM	605.834	2	-0.0003	I	IGLKPEGVPR	I	CAMthiopropanoyl@4	CAMthiopropanoyl@182	42.7	TTK_fekete_1_2.5%_RB3_01_537.mgf	9780	179	188	40.35	0.01	31834	Sodium/potassium-transporting ATPase subunit beta-3
HL60	Trypsin	P54709	TM	662.376	2	-0.001	R	IIGLKPEGVPR	I	CAMthiopropanoyl@5	CAMthiopropanoyl@182	47.4	TTK_fekete_1_2.5%_RB3_01_537.mgf	10942	178	188	44.85	0.017	31834	Sodium/potassium-transporting ATPase subunit beta-3
HL60	Trypsin	P05556	TM	948.984	2	-0.0016	V	ILENGKLSEGVTISYK	S	Deamidated@4;CAMthiopropanoyl@6	Deamidated@386;CAMthiopropanoyl@388	52.4	TTK_fekete_1_2.5%_RB3_01_537.mgf	12161	383	398	26.04	0.0036	75702	Integrin beta-1
HL60	Trypsin	P35613-2	TM	949.908	2	-0.001	K	ITDSEDKALMNGSESR	F	CAMthiopropanoyl@7;Deamidated@11	CAMthiopropanoyl@148;Deamidated@152	40	TTK_fekete_1_2.5%_RB3_01_537.mgf	9141	142	157	133.03	4.7e-11	29431	Basigin
HL60	Trypsin	P35613-2	TM	957.905	2	-0.002	K	ITDSEDKALMNGSESR	F	CAMthiopropanoyl@7;Oxidation@10;Deamidated@11	CAMthiopropanoyl@148;Oxidation@151;Deamidated@152	34.4	TTK_fekete_1_2.5%_RB3_01_537.mgf	7780	142	157	111.74	8.4e-10	29431	Basigin
HL60	Trypsin	Q08722	TM	1204.57	2	-0.0044	D	IYTFDGALNKSTVPTDFSSAK	I	Deamidated@9;CAMthiopropanoyl@10	Deamidated@73;CAMthiopropanoyl@74	59.2	TTK_fekete_1_2.5%_RB3_01_537.mgf	13742	65	85	29.11	0.0024	35590	Leukocyte surface antigen CD47
HL60	Trypsin	A0A087WTK0	TM	913.893	2	-0.0006	R	KAALSWSNGNGTASCR	V	CAMthiopropanoyl@1;Deamidated@8;Deamidated@10;Carbamidomethyl@15	CAMthiopropanoyl@222;Deamidated@229;Deamidated@231;Carbamidomethyl@236	41.9	TTK_fekete_1_2.5%_RB3_01_537.mgf	9599	222	237	30.51	0.0076	147179	Receptor-type tyrosine-protein phosphatase eta
HL60	Trypsin	Q13433	TM	725.634	3	-0.0028	R	KALCPDHDSDSSGKDPR	N	CAMthiopropanoyl@1;Carbamidomethyl@4;CAMthiopropanoyl@14	CAMthiopropanoyl@143;Carbamidomethyl@146;CAMthiopropanoyl@156	31.5	TTK_fekete_1_2.5%_RB3_01_537.mgf	7064	143	159	28.37	0.026	85449	Zinc transporter ZIP6
HL60	Trypsin	P16402	nonTM	736.394	2	-0.0018	R	KASGPPVSELITK	A	CAMthiopropanoyl@1	CAMthiopropanoyl@35	45.4	TTK_fekete_1_2.5%_RB3_01_537.mgf	10438	35	47	36.01	0.0044	22336	Histone H1.3
HL60	Trypsin	P61769	nonTM	543.72	2	-0.0014	E	KDEYACR	V	CAMthiopropanoyl@1;Carbamidomethyl@6	CAMthiopropanoyl@95;Carbamidomethyl@100	22.9	TTK_fekete_1_2.5%_RB3_01_537.mgf	5020	95	101	27.05	0.074	15888	Beta-2-microglobulin
HL60	Trypsin	Q8NBI5	TM	964.085	3	-0.0002	F	KDLCGPDAGPIGNATGQADCKAQDER	F	Carbamidomethyl@4;Deamidated@13;Carbamidomethyl@20;CAMthiopropanoyl@21	Carbamidomethyl@47;Deamidated@56;Carbamidomethyl@63;CAMthiopropanoyl@64	41	TTK_fekete_1_2.5%_RB3_01_537.mgf	9386	44	69	99.31	1.4e-09	55063	Solute carrier family 43 member 3
HL60	Trypsin	A0A0G2JNW2	nonTM	827.375	2	-0.0028	V	KDLQYSTDYTFK	A	CAMthiopropanoyl@1	CAMthiopropanoyl@492	46.5	TTK_fekete_1_2.5%_RB3_01_537.mgf	10726	492	503	37.97	0.0025	58961	Receptor-type tyrosine-protein phosphatase C
HL60	Trypsin	P35613-2	TM	565.779	2	0.0004	L	KEDALPGQK	T	CAMthiopropanoyl@1	CAMthiopropanoyl@63	29.4	TTK_fekete_1_2.5%_RB3_01_537.mgf	6550	63	71	45.64	0.00074	29431	Basigin
HL60	Trypsin	P08195	TM	483.934	3	-0.0008	L	KLEPHEGLLLR	F	CAMthiopropanoyl@1	CAMthiopropanoyl@615	42.9	TTK_fekete_1_2.5%_RB3_01_537.mgf	9848	615	625	47.25	0.00011	61408	4F2 cell-surface antigen heavy chain
HL60	Trypsin	P01730	TM	903.435	2	-0.0006	E	KLTGSGELWWQAER	A	CAMthiopropanoyl@1	CAMthiopropanoyl@231	53.6	TTK_fekete_1_2.5%_RB3_01_537.mgf	12431	231	244	31.65	0.0049	51705	T-cell surface glycoprotein CD4
HL60	Trypsin	Q9UFM8	nonTM	629.763	2	0.0004	R	KNASNMEYR	I	CAMthiopropanoyl@1;Deamidated@2	CAMthiopropanoyl@159;Deamidated@160	29.4	TTK_fekete_1_2.5%_RB3_01_537.mgf	6566	159	167	32.56	0.01	35136	Neuroplastin
HL60	Trypsin	H0YDJ9	TM	975.145	3	-0.0058	V	KQFYDQALQQAVVDDDANNAKAVVK	T	CAMthiopropanoyl@21	CAMthiopropanoyl@133	51.6	TTK_fekete_1_2.5%_RB3_01_537.mgf	11961	113	137	43.91	0.00092	24994	Tetraspanin
HL60	Trypsin	Q13740	TM	539.266	2	-0.0001	K	KTDPSGLSK	T	CAMthiopropanoyl@1	CAMthiopropanoyl@423	27.3	TTK_fekete_1_2.5%_RB3_01_537.mgf	6041	423	431	24.05	0.14	65745	CD166 antigen
HL60	Trypsin	A0A0G2JI36	nonTM	490.57	3	0.0003	R	KWEAVHAAEQR	R	CAMthiopropanoyl@1	CAMthiopropanoyl@170	33.2	TTK_fekete_1_2.5%_RB3_01_537.mgf	7474	170	180	56.13	0.0007	34423	HLA class I histocompatibility antigen, A-3 alpha chain
HL60	Trypsin	P08648	TM	867.428	3	-0.0022	D	LDGNGYPDLIVGSFGVDKAVVYR	G	Deamidated@4;CAMthiopropanoyl@18	Deamidated@469;CAMthiopropanoyl@483	71.2	TTK_fekete_1_2.5%_RB3_01_537.mgf	16378	466	488	52.15	1.7e-05	119979	Integrin alpha-5
HL60	Trypsin	P08195	TM	655.854	2	-0.0016	R	LDYLSSLKVK	G	CAMthiopropanoyl@10	CAMthiopropanoyl@257	53	TTK_fekete_1_2.5%_RB3_01_537.mgf	12287	248	257	46.11	0.0026	61408	4F2 cell-surface antigen heavy chain
HL60	Trypsin	P62805	nonTM	538.77	2	-0.0016	G	LGKGGAKR	H	CAMthiopropanoyl@3;CAMthiopropanoyl@7	CAMthiopropanoyl@13;CAMthiopropanoyl@17	26.7	TTK_fekete_1_2.5%_RB3_01_537.mgf	5916	11	18	30.17	0.041	11360	Histone H4
HL60	Trypsin	D6RDX7	TM	1143.03	2	-0.0041	K	LKITQLLEEDGESYWCR	A	CAMthiopropanoyl@2;Carbamidomethyl@16	CAMthiopropanoyl@169;Carbamidomethyl@183	67.9	TTK_fekete_1_2.5%_RB3_01_537.mgf	15678	168	184	41.52	0.00095	31254	Embigin
HL60	Trypsin	P05556	TM	722.065	3	0.0012	K	LKPEDITQIQPQQLVLR	L	CAMthiopropanoyl@2	CAMthiopropanoyl@107	61.1	TTK_fekete_1_2.5%_RB3_01_537.mgf	14178	106	122	41.22	0.002	75702	Integrin beta-1
HL60	Trypsin	P20701	TM	794.047	3	-0.0016	M	LKPHSQIPVSCEELPEESR	L	CAMthiopropanoyl@2;Carbamidomethyl@11	CAMthiopropanoyl@836;Carbamidomethyl@845	42.4	TTK_fekete_1_2.5%_RB3_01_537.mgf	9719	835	853	29.38	0.0039	129814	Integrin alpha-L
HL60	Trypsin	B2R4S9	nonTM	653.862	2	-0.0012	R	LLLPGELAKHA	V	CAMthiopropanoyl@9	CAMthiopropanoyl@109	53.8	TTK_fekete_1_2.5%_RB3_01_537.mgf	12487	101	111	29.88	0.0017	13898	Histone H2B
HL60	Trypsin	M0QYR6	nonTM	1032.12	3	-0.0057	R	LWEEGEELELVEKSCTHSEKTNR	T	CAMthiopropanoyl@13;Carbamidomethyl@15;CAMthiopropanoyl@20;Deamidated@22	CAMthiopropanoyl@40;Carbamidomethyl@42;CAMthiopropanoyl@47;Deamidated@49	54.8	TTK_fekete_1_2.5%_RB3_01_537.mgf	12728	28	50	63.44	3.8e-05	26441	Urokinase plasminogen activator surface receptor
HL60	Trypsin	P61769	nonTM	815.364	3	-0.0002	Y	LLYYTEFTPTEKDEYACR	V	CAMthiopropanoyl@12;Carbamidomethyl@17	CAMthiopropanoyl@95;Carbamidomethyl@100	56.2	TTK_fekete_1_2.5%_RB3_01_537.mgf	13056	84	101	31.31	0.0012	15888	Beta-2-microglobulin
HL60	Trypsin	P61769	nonTM	777.67	3	0.0008	L	LYYTEFTPTEKDEYACR	V	CAMthiopropanoyl@11;Carbamidomethyl@16	CAMthiopropanoyl@95;Carbamidomethyl@100	51.9	TTK_fekete_1_2.5%_RB3_01_537.mgf	12032	85	101	36.64	0.00037	15888	Beta-2-microglobulin
HL60	Trypsin	P05556	TM	544.779	2	-0.0004	F	NELVGKQR	I	CAMthiopropanoyl@6	CAMthiopropanoyl@238	29	TTK_fekete_1_2.5%_RB3_01_537.mgf	6452	233	240	29.93	0.064	75702	Integrin beta-1
HL60	Trypsin	A0A0G2JI36	nonTM	666.793	2	0.001	R	NMKAHSQTDR	A	CAMthiopropanoyl@3	CAMthiopropanoyl@92	18.6	TTK_fekete_1_2.5%_RB3_01_537.mgf	4055	90	99	26.58	0.023	34423	HLA class I histocompatibility antigen, A-3 alpha chain
HL60	Trypsin	P10319	TM	657.8	2	-0.0002	R	NMKASAQTYR	E	CAMthiopropanoyl@3	CAMthiopropanoyl@92	29.8	TTK_fekete_1_2.5%_RB3_01_537.mgf	6645	90	99	51.85	0.00087	40597	HLA class I histocompatibility antigen, B-58 alpha chain
HL60	Trypsin	D3DSM0	TM	755.339	3	-0.0008	R	NPCPNKEKECQPPFAFR	H	Carbamidomethyl@3;CAMthiopropanoyl@8;Carbamidomethyl@10	Carbamidomethyl@134;CAMthiopropanoyl@139;Carbamidomethyl@141	42.2	TTK_fekete_1_2.5%_RB3_01_537.mgf	9673	132	148	33.04	0.0008	81553	Integrin beta
HL60	Trypsin	D3DSM0	TM	803.678	3	-0.0041	R	NPCPNKEKECQPPFAFR	H	Carbamidomethyl@3;CAMthiopropanoyl@6;CAMthiopropanoyl@8;Carbamidomethyl@10	Carbamidomethyl@134;CAMthiopropanoyl@137;CAMthiopropanoyl@139;Carbamidomethyl@141	49.1	TTK_fekete_1_2.5%_RB3_01_537.mgf	11350	132	148	25.43	0.0074	81553	Integrin beta
HL60	Trypsin	P08195	TM	831.063	3	-0.0016	K	NQKDDVAQTDLLQIDPNFGSK	E	CAMthiopropanoyl@3	CAMthiopropanoyl@269	59.3	TTK_fekete_1_2.5%_RB3_01_537.mgf	13763	267	287	30.89	0.0075	61408	4F2 cell-surface antigen heavy chain
HL60	Trypsin	P08195	TM	931.945	4	-0.005	K	NQKDDVAQTDLLQIDPNFGSKEDFDSLLQSAK	K	CAMthiopropanoyl@3	CAMthiopropanoyl@269	67.6	TTK_fekete_1_2.5%_RB3_01_537.mgf	15625	267	298	72.27	1.4e-06	61408	4F2 cell-surface antigen heavy chain
HL60	Trypsin	P23527	nonTM	612.308	2	-0.0011	M	PDPAKSAPAPK	K	CAMthiopropanoyl@5	CAMthiopropanoyl@6	28.1	TTK_fekete_1_2.5%_RB3_01_537.mgf	6247	2	12	39.18	0.0023	13898	Histone H2B type 1-O
HL60	Trypsin	B2R4S9	nonTM	619.315	2	-0.0009	M	PEPAKSAPAPK	K	CAMthiopropanoyl@5	CAMthiopropanoyl@6	27.6	TTK_fekete_1_2.5%_RB3_01_537.mgf	6121	2	12	40.57	0.0019	13898	Histone H2B
HL60	Trypsin	B4DEB1	nonTM	584.277	2	-0.0006	A	QDFKTDLR	F	CAMthiopropanoyl@4	CAMthiopropanoyl@80	39.3	TTK_fekete_1_2.5%_RB3_01_537.mgf	8954	77	84	30.81	0.085	14158	Histone H3
HL60	Trypsin	P48960	TM	950.42	2	-0.0038	R	QELLCAFWKSDSDR	G	Carbamidomethyl@5;CAMthiopropanoyl@9	Carbamidomethyl@495;CAMthiopropanoyl@499	59.9	TTK_fekete_1_2.5%_RB3_01_537.mgf	13901	491	504	51.63	0.00014	71068	CD97 antigen
HL60	Trypsin	B4DEB1	nonTM	616.837	2	-0.0001	Y	QKSTELLIR	K	CAMthiopropanoyl@2	CAMthiopropanoyl@57	42.1	TTK_fekete_1_2.5%_RB3_01_537.mgf	9654	56	64	47.58	0.0044	14158	Histone H3
HL60	Trypsin	B4DEB1	nonTM	502.271	2	-0.0012	K	QLATKAAR	K	CAMthiopropanoyl@5	CAMthiopropanoyl@24	25.6	TTK_fekete_1_2.5%_RB3_01_537.mgf	5650	20	27	25.07	0.15	14158	Histone H3
HL60	Trypsin	P08648	TM	522.269	2	0	R	QLPQKER	Q	CAMthiopropanoyl@5	CAMthiopropanoyl@978	26.9	TTK_fekete_1_2.5%_RB3_01_537.mgf	5958	974	980	24.22	0.086	119979	Integrin alpha-5
HL60	Trypsin	P08195	TM	875.425	3	-0.0065	V	RDIENLKDASSFLAEWQNITK	G	CAMthiopropanoyl@7;Deamidated@18	CAMthiopropanoyl@354;Deamidated@365	68.7	TTK_fekete_1_2.5%_RB3_01_537.mgf	15859	348	368	63.22	4.3e-05	61408	4F2 cell-surface antigen heavy chain
HL60	Trypsin	H0YFX9	nonTM	525.271	3	-0.0031	I	RNDEELNKLLGK	V	CAMthiopropanoyl@8	CAMthiopropanoyl@59	44.3	TTK_fekete_1_2.5%_RB3_01_537.mgf	10175	52	63	39.59	0.0015	9970	Histone H2A
HL60	Trypsin	P08195	TM	795.046	3	-0.002	V	SANMTVKGQSEDPGSLLSLFR	R	Deamidated@3;CAMthiopropanoyl@7	Deamidated@506;CAMthiopropanoyl@510	68.7	TTK_fekete_1_2.5%_RB3_01_537.mgf	15860	504	524	43.39	0.00015	61408	4F2 cell-surface antigen heavy chain
HL60	Trypsin	A0A0G2JI36	nonTM	682.8	2	-0.0007	D	SDAASQKMEPR	A	CAMthiopropanoyl@7	CAMthiopropanoyl@68	29.2	TTK_fekete_1_2.5%_RB3_01_537.mgf	6493	62	72	72.85	5.3e-06	34423	HLA class I histocompatibility antigen, A-3 alpha chain
HL60	Trypsin	P08195	TM	898.958	4	-0.006	A	SDLPASASLPAKADLLLSTQPGREEGSPLELER	L	CAMthiopropanoyl@12	CAMthiopropanoyl@592	66.5	TTK_fekete_1_2.5%_RB3_01_537.mgf	15369	581	613	57.8	9.5e-06	61408	4F2 cell-surface antigen heavy chain
HL60	Trypsin	P54709	TM	611.285	3	-0.0011	R	SDPTSYAGYIEDLKK	F	CAMthiopropanoyl@15	CAMthiopropanoyl@112	57.6	TTK_fekete_1_2.5%_RB3_01_537.mgf	13369	98	112	63.89	2.6e-05	31834	Sodium/potassium-transporting ATPase subunit beta-3
HL60	Trypsin	P08195	TM	668.058	4	-0.0024	L	SDSGSTGEHTKSLVTQYLNATGNR	W	CAMthiopropanoyl@11;Deamidated@19	CAMthiopropanoyl@416;Deamidated@424	52.4	TTK_fekete_1_2.5%_RB3_01_537.mgf	12162	406	429	30.14	0.0079	61408	4F2 cell-surface antigen heavy chain
HL60	Trypsin	P35613-2	TM	1013.47	4	-0.007	R	SELHIENLNMEADPGQYRCNGTSSKGSDQAIITLR	V	Carbamidomethyl@19;Deamidated@20;CAMthiopropanoyl@25	Carbamidomethyl@185;Deamidated@186;CAMthiopropanoyl@191	55.1	TTK_fekete_1_2.5%_RB3_01_537.mgf	12814	167	201	45.03	0.00013	29431	Basigin
HL60	Trypsin	Q6PEY2	nonTM	642.311	2	-0.0018	F	SETGAGKHVPR	A	CAMthiopropanoyl@7	CAMthiopropanoyl@60	23.7	TTK_fekete_1_2.5%_RB3_01_537.mgf	5217	54	64	27.68	0.0072	50568	Tubulin alpha-3E chain
HL60	Trypsin	P54709	TM	642.957	3	-0.0005	V	SFAPNNTGKEVTVECK	I	Deamidated@6;CAMthiopropanoyl@9;Carbamidomethyl@15	Deamidated@241;CAMthiopropanoyl@244;Carbamidomethyl@250	41.3	TTK_fekete_1_2.5%_RB3_01_537.mgf	9447	236	251	43.86	0.00075	31834	Sodium/potassium-transporting ATPase subunit beta-3
HL60	Trypsin	P54709	TM	963.932	2	0.0002	V	SFAPNNTGKEVTVECK	I	Deamidated@5;CAMthiopropanoyl@9;Carbamidomethyl@15	Deamidated@240;CAMthiopropanoyl@244;Carbamidomethyl@250	41.4	TTK_fekete_1_2.5%_RB3_01_537.mgf	9477	236	251	99.19	4.8e-09	31834	Sodium/potassium-transporting ATPase subunit beta-3
HL60	Trypsin	P61769	nonTM	720.012	3	-0.0007	V	SGFHPSDIEVDLLKNGER	I	CAMthiopropanoyl@14	CAMthiopropanoyl@61	54.8	TTK_fekete_1_2.5%_RB3_01_537.mgf	12719	48	65	28.43	0.0069	15888	Beta-2-microglobulin
HL60	Trypsin	P61769	nonTM	720.341	3	-0.0003	V	SGFHPSDIEVDLLKNGER	I	CAMthiopropanoyl@14;Deamidated@15	CAMthiopropanoyl@61;Deamidated@62	55.2	TTK_fekete_1_2.5%_RB3_01_537.mgf	12831	48	65	49.31	0.00053	15888	Beta-2-microglobulin
HL60	Trypsin	P16402	nonTM	559.815	2	-0.0018	R	SGVSLAALKK	A	CAMthiopropanoyl@10	CAMthiopropanoyl@65	44.9	TTK_fekete_1_2.5%_RB3_01_537.mgf	10327	56	65	44.88	0.0019	22336	Histone H1.3
HL60	Trypsin	Q9NPY3	TM	452.883	3	0.0013	K	SKEEAQHVQR	V	CAMthiopropanoyl@2	CAMthiopropanoyl@66	20.3	TTK_fekete_1_2.5%_RB3_01_537.mgf	4438	65	74	39.85	0.0014	70967	Complement component C1q receptor
HL60	Trypsin	Q9H0C2	TM	608.82	2	-0.0022	V	SKTAVAPIER	V	CAMthiopropanoyl@2	CAMthiopropanoyl@35	34.5	TTK_fekete_1_2.5%_RB3_01_537.mgf	7791	34	43	36.26	0.0063	35285	ADP/ATP translocase 4
HL60	Trypsin	P48960	TM	875.455	2	-0.0032	D	SKTSSAEVTIQNVIK	L	CAMthiopropanoyl@2	CAMthiopropanoyl@290	49.6	TTK_fekete_1_2.5%_RB3_01_537.mgf	11478	289	303	23.88	0.0058	71068	CD97 antigen
HL60	Trypsin	G3V0E5	nonTM	546.761	2	-0.0001	V	SPKESPFR	H	CAMthiopropanoyl@3	CAMthiopropanoyl@612	33.6	TTK_fekete_1_2.5%_RB3_01_537.mgf	7577	610	617	32.92	0.0059	76259	Transferrin receptor
HL60	Trypsin	P35613-2	TM	899.659	4	-0.0029	K	SSEHINEGETAMLVCKSESVPPVTDWAWYK	I	Carbamidomethyl@15;CAMthiopropanoyl@16	Carbamidomethyl@126;CAMthiopropanoyl@127	64.8	TTK_fekete_1_2.5%_RB3_01_537.mgf	15008	112	141	51.33	1.8e-05	29431	Basigin
HL60	Trypsin	Q13740	TM	812.366	3	-0.0003	R	SSTKKSVQYDDVPEYKDR	L	CAMthiopropanoyl@4;CAMthiopropanoyl@5	CAMthiopropanoyl@75;CAMthiopropanoyl@76	39.7	TTK_fekete_1_2.5%_RB3_01_537.mgf	9055	72	89	42.31	0.00025	65745	CD166 antigen
HL60	Trypsin	P08195	TM	711.369	2	-0.0002	F	STQVDTVATKVK	D	CAMthiopropanoyl@12	CAMthiopropanoyl@331	36.6	TTK_fekete_1_2.5%_RB3_01_537.mgf	8319	320	331	24.17	0.021	61408	4F2 cell-surface antigen heavy chain
HL60	Trypsin	A0A0G2JI36	nonTM	565.604	3	-0.0001	R	SWTAADMAAQITKR	K	CAMthiopropanoyl@13	CAMthiopropanoyl@168	53.6	TTK_fekete_1_2.5%_RB3_01_537.mgf	12447	156	169	52.86	0.00011	34423	HLA class I histocompatibility antigen, A-3 alpha chain
HL60	Trypsin	A0A0G2JI36	nonTM	855.899	2	-0.002	R	SWTAADMAAQITKR	K	Oxidation@7;CAMthiopropanoyl@13	Oxidation@162;CAMthiopropanoyl@168	43.5	TTK_fekete_1_2.5%_RB3_01_537.mgf	9996	156	169	35.32	0.0012	34423	HLA class I histocompatibility antigen, A-3 alpha chain
HL60	Trypsin	I3L4N8	nonTM	692.811	2	-0.0008	D	SYVGDEAQSKR	G	CAMthiopropanoyl@10	CAMthiopropanoyl@52	29	TTK_fekete_1_2.5%_RB3_01_537.mgf	6463	43	53	24.69	0.0055	27031	Actin, cytoplasmic 2
HL60	Trypsin	E7EUT5	nonTM	717.848	2	-0.0002	I	TATQKTVDGPSGK	L	CAMthiopropanoyl@5	CAMthiopropanoyl@111	26.5	TTK_fekete_1_2.5%_RB3_01_537.mgf	5845	107	119	24.91	0.013	28024	Glyceraldehyde-3-phosphate dehydrogenase
HL60	Trypsin	I3L4N8	nonTM	764.381	2	0.0004	L	TDYLMKILTER	G	CAMthiopropanoyl@6	CAMthiopropanoyl@182	64.4	TTK_fekete_1_2.5%_RB3_01_537.mgf	14915	177	187	25.48	0.0041	27031	Actin, cytoplasmic 2
HL60	Trypsin	H0Y6J7	nonTM	884.071	3	-0.0046	R	TEAGAFEYVPDPTFENFTGGVKK	Q	Deamidated@16;CAMthiopropanoyl@23	Deamidated@117;CAMthiopropanoyl@124	64.4	TTK_fekete_1_2.5%_RB3_01_537.mgf	14910	102	124	26.31	0.0067	21152	Plexin-B2
HL60	Trypsin	I3L4N8	nonTM	678.34	2	-0.0007	L	TEAPLNPKANR	E	CAMthiopropanoyl@8	CAMthiopropanoyl@104	33.6	TTK_fekete_1_2.5%_RB3_01_537.mgf	7566	97	107	33.46	0.0095	27031	Actin, cytoplasmic 2
HL60	Trypsin	P20701	TM	776.343	2	0.0012	K	TEFDFSDYVKR	K	CAMthiopropanoyl@10	CAMthiopropanoyl@213	54.2	TTK_fekete_1_2.5%_RB3_01_537.mgf	12588	204	214	34.22	0.00081	129814	Integrin alpha-L
HL60	Trypsin	P35613-2	TM	975.887	2	-0.0032	K	TEFKVDSDDQWGEYS	C	CAMthiopropanoyl@4	CAMthiopropanoyl@75	55.4	TTK_fekete_1_2.5%_RB3_01_537.mgf	12863	72	86	51.14	7.6e-05	29431	Basigin
HL60	Trypsin	P35613-2	TM	1105.44	2	-0.0024	K	TEFKVDSDDQWGEYSCV	F	CAMthiopropanoyl@4;Carbamidomethyl@16	CAMthiopropanoyl@75;Carbamidomethyl@87	59.4	TTK_fekete_1_2.5%_RB3_01_537.mgf	13781	72	88	32.74	0.00085	29431	Basigin
HL60	Trypsin	P35613-2	TM	1028.1	3	-0.0047	K	TEFKVDSDDQWGEYSCVFLPEPMGT	A	CAMthiopropanoyl@4;Carbamidomethyl@16	CAMthiopropanoyl@75;Carbamidomethyl@87	75.7	TTK_fekete_1_2.5%_RB3_01_537.mgf	17348	72	96	66.72	5.5e-07	29431	Basigin
HL60	Trypsin	P35613-2	TM	1127.48	3	-0.0101	K	TEFKVDSDDQWGEYSCVFLPEPMGTANI	Q	CAMthiopropanoyl@4;Carbamidomethyl@16	CAMthiopropanoyl@75;Carbamidomethyl@87	78.4	TTK_fekete_1_2.5%_RB3_01_537.mgf	17905	72	99	36.79	0.00037	29431	Basigin
HL60	Trypsin	P35613-2	TM	1042.22	4	-0.0051	K	TEFKVDSDDQWGEYSCVFLPEPMGTANIQLHGPPR	V	CAMthiopropanoyl@4;Carbamidomethyl@16	CAMthiopropanoyl@75;Carbamidomethyl@87	67.6	TTK_fekete_1_2.5%_RB3_01_537.mgf	15613	72	106	68.83	3.5e-07	29431	Basigin
HL60	Trypsin	P61769	nonTM	946.395	2	-0.0008	Y	TEFTPTEKDEYACR	V	CAMthiopropanoyl@8;Carbamidomethyl@13	CAMthiopropanoyl@95;Carbamidomethyl@100	41	TTK_fekete_1_2.5%_RB3_01_537.mgf	9374	88	101	77.87	2.2e-07	15888	Beta-2-microglobulin
HL60	Trypsin	P61769	nonTM	669.654	3	-0.0031	V	TLSQPKIVKWDRDM	-	CAMthiopropanoyl@6;CAMthiopropanoyl@9	CAMthiopropanoyl@111;CAMthiopropanoyl@114	55.3	TTK_fekete_1_2.5%_RB3_01_537.mgf	12835	106	119	27.45	0.044	15888	Beta-2-microglobulin
HL60	Trypsin	P61769	nonTM	618.823	2	-0.0007	R	TPKIQVYSR	H	CAMthiopropanoyl@3	CAMthiopropanoyl@26	38	TTK_fekete_1_2.5%_RB3_01_537.mgf	8640	24	32	32.08	0.026	15888	Beta-2-microglobulin
HL60	Trypsin	P35613-2	TM	1021.82	3	-0.0023	F	TTVEDLGSKILLTCSLNDSATEVTGHR	W	CAMthiopropanoyl@9;Carbamidomethyl@14;Deamidated@17	CAMthiopropanoyl@36;Carbamidomethyl@41;Deamidated@44	64.8	TTK_fekete_1_2.5%_RB3_01_537.mgf	14997	28	54	43.39	0.0002	29431	Basigin
HL60	Trypsin	P35613-2	TM	988.141	3	-0.0033	T	TVEDLGSKILLTCSLNDSATEVTGHR	W	CAMthiopropanoyl@8;Carbamidomethyl@13;Deamidated@16	CAMthiopropanoyl@36;Carbamidomethyl@41;Deamidated@44	62.7	TTK_fekete_1_2.5%_RB3_01_537.mgf	14515	29	54	180.27	1.4e-15	29431	Basigin
HL60	Trypsin	P35613-2	TM	954.459	3	-0.0042	T	VEDLGSKILLTCSLNDSATEVTGHR	W	CAMthiopropanoyl@7;Carbamidomethyl@12;Deamidated@15	CAMthiopropanoyl@36;Carbamidomethyl@41;Deamidated@44	60.9	TTK_fekete_1_2.5%_RB3_01_537.mgf	14144	30	54	123.87	3.9e-11	29431	Basigin
HL60	Trypsin	P61769	nonTM	996.426	2	-0.0025	K	VEHSDLSFSKDWSFY	L	CAMthiopropanoyl@10	CAMthiopropanoyl@78	62.9	TTK_fekete_1_2.5%_RB3_01_537.mgf	14574	69	83	24.27	0.025	15888	Beta-2-microglobulin
HL60	Trypsin	P01730	TM	1017.49	2	-0.0075	T	VEKLTGSGELWWQAER	A	CAMthiopropanoyl@3	CAMthiopropanoyl@231	56.5	TTK_fekete_1_2.5%_RB3_01_537.mgf	13131	229	244	23.74	0.01	51705	T-cell surface glycoprotein CD4
HL60	Trypsin	P32942	TM	1184.87	3	-0.0089	R	VEPQNPVLSAGGSLFVNCSTDCPSSEKIALET	S	Deamidated@17;Carbamidomethyl@18;Carbamidomethyl@22;CAMthiopropanoyl@27	Deamidated@52;Carbamidomethyl@53;Carbamidomethyl@57;CAMthiopropanoyl@62	70.9	TTK_fekete_1_2.5%_RB3_01_537.mgf	16314	36	67	86.82	7.2e-09	62788	Intercellular adhesion molecule 3
HL60	Trypsin	A0A0G2JNW2	nonTM	876.91	2	-0.0019	R	VKDLQYSTDYTFK	A	CAMthiopropanoyl@2	CAMthiopropanoyl@492	48.1	TTK_fekete_1_2.5%_RB3_01_537.mgf	11122	491	503	99.12	2.4e-08	58961	Receptor-type tyrosine-protein phosphatase C
HL60	Trypsin	P20701	TM	886.792	3	-0.0029	K	VLIIITDGEATDSGNIDAAKDIIR	Y	CAMthiopropanoyl@20	CAMthiopropanoyl@277	65	TTK_fekete_1_2.5%_RB3_01_537.mgf	15035	258	281	64.8	9e-07	129814	Integrin alpha-L
HL60	Trypsin	P61769	nonTM	740.403	2	-0.0007	R	VNHVTLSQPKIV	K	CAMthiopropanoyl@10	CAMthiopropanoyl@111	45.6	TTK_fekete_1_2.5%_RB3_01_537.mgf	10495	102	113	65.75	2.3e-05	15888	Beta-2-microglobulin
HL60	Trypsin	Q13740	TM	746.875	2	-0.0011	D	VPQNLMFGKWK	Y	CAMthiopropanoyl@11	CAMthiopropanoyl@57	54.7	TTK_fekete_1_2.5%_RB3_01_537.mgf	12689	47	57	23.25	0.016	65745	CD166 antigen
HL60	Trypsin	P48960	TM	1216.82	3	-0.0039	K	VSCGKFSDCWNTEGSYDCVCSPGYEPVSGAK	T	Carbamidomethyl@3;CAMthiopropanoyl@5;Carbamidomethyl@9;Carbamidomethyl@18;Carbamidomethyl@20	Carbamidomethyl@76;CAMthiopropanoyl@78;Carbamidomethyl@82;Carbamidomethyl@91;Carbamidomethyl@93	53.7	TTK_fekete_1_2.5%_RB3_01_537.mgf	12473	74	104	58.31	3.4e-06	71068	CD97 antigen
HL60	Trypsin	P08195	TM	1261.92	3	-0.0112	L	WDESSFPDIPGAVSANMTVKGQSEDPGSLLSLFR	R	Deamidated@16;CAMthiopropanoyl@20	Deamidated@506;CAMthiopropanoyl@510	82.6	TTK_fekete_1_2.5%_RB3_01_537.mgf	18787	491	524	28.34	0.0024	61408	4F2 cell-surface antigen heavy chain
HL60	Trypsin	A0A0G2JLV7	TM	992.962	2	-0.0035	K	WSEQSDYLELLVKET	S	CAMthiopropanoyl@13	CAMthiopropanoyl@121	74	TTK_fekete_1_2.5%_RB3_01_537.mgf	16976	109	123	60	6e-05	31737	Leukocyte-associated immunoglobulin-like receptor 1
HL60	Trypsin	A0A0G2JNW2	nonTM	990.965	2	-0.003	K	YANITVDYLYNKETK	L	Deamidated@3;CAMthiopropanoyl@12	Deamidated@184;CAMthiopropanoyl@193	55.1	TTK_fekete_1_2.5%_RB3_01_537.mgf	12796	182	196	35.91	0.0012	58961	Receptor-type tyrosine-protein phosphatase C
HL60	Trypsin	J3KRF1	nonTM	742.321	2	-0.0006	R	YCYKVFSSER	L	Carbamidomethyl@2;CAMthiopropanoyl@4	Carbamidomethyl@117;CAMthiopropanoyl@119	43.4	TTK_fekete_1_2.5%_RB3_01_537.mgf	9963	116	125	47.64	5.4e-05	17975	C-type mannose receptor 2
HL60	Trypsin	A0A0G2JI36	nonTM	915.421	2	-0.0025	A	YDGKDYIALNEDLR	S	CAMthiopropanoyl@4	CAMthiopropanoyl@145	52.8	TTK_fekete_1_2.5%_RB3_01_537.mgf	12249	142	155	58.84	0.00031	34423	HLA class I histocompatibility antigen, A-3 alpha chain
HL60	Trypsin	H0YDJ9	TM	840.738	3	-0.0052	F	YDQALQQAVVDDDANNAKAVVK	T	CAMthiopropanoyl@18	CAMthiopropanoyl@133	49.7	TTK_fekete_1_2.5%_RB3_01_537.mgf	11509	116	137	43.39	0.00015	24994	Tetraspanin
HL60	Trypsin	A0A0G2JI36	nonTM	748.856	2	-0.0005	R	YLENGKETLQR	T	Deamidated@4;CAMthiopropanoyl@6	Deamidated@198;CAMthiopropanoyl@200	38.1	TTK_fekete_1_2.5%_RB3_01_537.mgf	8670	195	205	24.35	0.034	34423	HLA class I histocompatibility antigen, A-3 alpha chain
HL60	Trypsin	B4DEB1	nonTM	698.368	2	-0.0013	R	YQKSTELLIR	K	CAMthiopropanoyl@3	CAMthiopropanoyl@57	45.6	TTK_fekete_1_2.5%_RB3_01_537.mgf	10496	55	64	46.34	0.00061	14158	Histone H3
HL60	Trypsin	H0Y2P0	TM	594.279	2	-0.0001	R	YVQKGEYR	T	CAMthiopropanoyl@4	CAMthiopropanoyl@118	28.7	TTK_fekete_1_2.5%_RB3_01_537.mgf	6383	115	122	33.18	0.01	31332	CD44 antigen
HL60	Trypsin	Q13740	TM	1039.83	3	-0.003	R	YYSKIIISPEENVTLTCTAENQLER	T	CAMthiopropanoyl@4;Deamidated@12;Carbamidomethyl@17	CAMthiopropanoyl@472;Deamidated@480;Carbamidomethyl@485	63.6	TTK_fekete_1_2.5%_RB3_01_537.mgf	14723	469	493	55.72	2.3e-05	65745	CD166 antigen
HL60	Trypsin	E9PFD9	nonTM	733.704	3	-0.003	R	AANYTSSLNLPDKTLQFVK	D	Deamidated@9;Thioacyl@13	Deamidated@385;Thioacyl@389	65.7	TTK_fekete_2_2.5%_RB4_01_538.mgf	15079	377	395	46.8	0.00012	62372	Semaphorin-4D
HL60	Trypsin	E9PFD9	nonTM	733.704	3	-0.0041	R	AANYTSSLNLPDKTLQFVK	D	Deamidated@3;Thioacyl@13	Deamidated@379;Thioacyl@389	65.6	TTK_fekete_2_2.5%_RB4_01_538.mgf	15062	377	395	27.9	0.005	62372	Semaphorin-4D
HL60	Trypsin	K7EL50	nonTM	978.435	2	-0.007	Y	AEEFGNETWGVTKAAEK	Q	Deamidated@6;Thioacyl@13	Deamidated@129;Thioacyl@136	52.1	TTK_fekete_2_2.5%_RB4_01_538.mgf	11835	124	140	29.27	0.0018	19187	Calreticulin
HL60	Trypsin	A0A0A0MSA9	TM	971.001	2	0.0026	T	AEVQKVQLTGEPVPMAR	C	Thioacyl@5	Thioacyl@153	52.7	TTK_fekete_2_2.5%_RB4_01_538.mgf	11966	149	165	30.44	0.0019	43425	Poliovirus receptor
HL60	Trypsin	P15144	TM	609.823	2	-0.0011	R	ALEQALEKTK	A	Thioacyl@10	Thioacyl@945	41.5	TTK_fekete_2_2.5%_RB4_01_538.mgf	9255	936	945	31.66	0.01	109870	Aminopeptidase N
HL60	Trypsin	Q08722	TM	822.715	3	-0.0067	R	DIYTFDGALNKSTVPTDFSSAK	I	Deamidated@10;Thioacyl@11	Deamidated@73;Thioacyl@74	66.4	TTK_fekete_2_2.5%_RB4_01_538.mgf	15254	64	85	31.2	0.0027	35590	Leukocyte surface antigen CD47
HL60	Trypsin	P63261	nonTM	849.924	2	-0.0026	R	DLTDYLMKILTER	G	Thioacyl@8	Thioacyl@191	87.2	TTK_fekete_2_2.5%_RB4_01_538.mgf	19785	184	196	44.25	0.0012	45114	Actin, cytoplasmic 2
HL60	Trypsin	Q08722	TM	987.461	2	-0.0011	T	FDGALNKSTVPTDFSSAK	I	Deamidated@6;Thioacyl@7	Deamidated@73;Thioacyl@74	54.6	TTK_fekete_2_2.5%_RB4_01_538.mgf	12431	68	85	65.06	0.00084	35590	Leukocyte surface antigen CD47
HL60	Trypsin	P48960	TM	583.287	2	-0.0011	F	FDKVQDLGR	D	Thioacyl@3	Thioacyl@281	43.9	TTK_fekete_2_2.5%_RB4_01_538.mgf	9837	279	287	35.61	0.0048	71068	CD97 antigen
HL60	Trypsin	A0A0G2JI36	nonTM	785.337	2	-0.0009	R	FDSDAASQKMEPR	A	Thioacyl@9	Thioacyl@68	40.8	TTK_fekete_2_2.5%_RB4_01_538.mgf	9092	60	72	99.36	1.2e-07	34423	HLA class I histocompatibility antigen, A-3 alpha chain
HL60	Trypsin	P20701-3	TM	846.923	2	-0.0032	V	GAVGAKDWAGGFLDLK	A	Thioacyl@6	Thioacyl@288	66.4	TTK_fekete_2_2.5%_RB4_01_538.mgf	15243	283	298	28.6	0.014	120175	Integrin alpha-L
HL60	Trypsin	P48960	TM	720.315	2	-0.002	R	GDKNVTMGQSSAR	M	Thioacyl@3;Deamidated@4	Thioacyl@370;Deamidated@371	33.2	TTK_fekete_2_2.5%_RB4_01_538.mgf	7284	368	380	52.86	0.0007	71068	CD97 antigen
HL60	Trypsin	A0A087X2B5	nonTM	749.899	2	-0.0018	K	GGVVLKEDALPGQK	T	Thioacyl@6	Thioacyl@60	48.3	TTK_fekete_2_2.5%_RB4_01_538.mgf	10899	55	68	79.47	1.1e-06	24109	Basigin
HL60	Trypsin	P20701-3	TM	719.369	3	-0.004	R	GHAVVGAVGAKDWAGGFLDLK	A	Thioacyl@11	Thioacyl@288	63.9	TTK_fekete_2_2.5%_RB4_01_538.mgf	14669	278	298	34.12	0.0058	120175	Integrin alpha-L
HL60	Trypsin	P10319	TM	778.819	2	-0.001	R	GHDQSAYDGKDYI	A	Thioacyl@10	Thioacyl@145	45.6	TTK_fekete_2_2.5%_RB4_01_538.mgf	10261	136	148	47.49	0.00023	40597	HLA class I histocompatibility antigen, B-58 alpha chain
HL60	Trypsin	P10319	TM	870.879	2	-0.0026	R	GHDQSAYDGKDYIAL	N	Thioacyl@10	Thioacyl@145	55.2	TTK_fekete_2_2.5%_RB4_01_538.mgf	12573	136	150	80.82	3.6e-08	40597	HLA class I histocompatibility antigen, B-58 alpha chain
HL60	Trypsin	P10319	TM	950.682	4	-0.0068	R	GHDQSAYDGKDYIALNEDLSSWTAADTAAQITQR	K	Thioacyl@10	Thioacyl@145	66.3	TTK_fekete_2_2.5%_RB4_01_538.mgf	15212	136	169	79.58	4.3e-05	40597	HLA class I histocompatibility antigen, B-58 alpha chain
HL60	Trypsin	E7EUT5	nonTM	572.306	2	-0.0023	V	GKVIPELNGK	L	Thioacyl@2;Deamidated@8	Thioacyl@144;Deamidated@150	47.7	TTK_fekete_2_2.5%_RB4_01_538.mgf	10755	143	152	26.22	0.076	28024	Glyceraldehyde-3-phosphate dehydrogenase
HL60	Trypsin	P62805	nonTM	510.259	2	-0.0013	K	GLGKGGAKR	H	Thioacyl@4;Thioacyl@8	Thioacyl@13;Thioacyl@17	33.2	TTK_fekete_2_2.5%_RB4_01_538.mgf	7290	10	18	30.24	0.018	11360	Histone H4
HL60	Trypsin	J3KPF3	TM	977.005	4	0.0024	A	GLQASDLPASASLPAKADLLLSTQPGREEGSPLELER	L	Thioacyl@16	Thioacyl@593	70.6	TTK_fekete_2_2.5%_RB4_01_538.mgf	16209	578	614	25.57	0.013	68230	4F2 cell-surface antigen heavy chain
HL60	Trypsin	P20138	TM	511.237	2	0	R	GSTKYSYK	S	Thioacyl@4	Thioacyl@126	29.1	TTK_fekete_2_2.5%_RB4_01_538.mgf	6342	123	130	34.37	0.0006	39859	Myeloid cell surface antigen CD33
HL60	Trypsin	P20701-3	TM	987.798	3	-0.0017	V	IEGTSKQDLTSFNMELSSSGISADLSR	G	Thioacyl@6	Thioacyl@256	66	TTK_fekete_2_2.5%_RB4_01_538.mgf	15146	251	277	29.87	0.0022	120175	Integrin alpha-L
HL60	Trypsin	Q08722	TM	794.934	2	-0.0013	K	IEVSQLLKGDASLK	M	Thioacyl@8	Thioacyl@93	59.8	TTK_fekete_2_2.5%_RB4_01_538.mgf	13687	86	99	62.01	0.00021	35590	Leukocyte surface antigen CD47
HL60	Trypsin	C9JA36	nonTM	577.323	2	-0.0008	I	IGLKPEGVPR	I	Thioacyl@4	Thioacyl@125	45.6	TTK_fekete_2_2.5%_RB4_01_538.mgf	10262	122	131	36.45	0.0064	15187	Sodium/potassium-transporting ATPase subunit beta-3
HL60	Trypsin	C9JA36	nonTM	633.864	2	-0.0022	R	IIGLKPEGVPR	I	Thioacyl@5	Thioacyl@125	50.4	TTK_fekete_2_2.5%_RB4_01_538.mgf	11416	121	131	47.13	0.0085	15187	Sodium/potassium-transporting ATPase subunit beta-3
HL60	Trypsin	P05556	TM	920.473	2	-0.0023	V	ILENGKLSEGVTISYK	S	Deamidated@4;Thioacyl@6	Deamidated@386;Thioacyl@388	55.1	TTK_fekete_2_2.5%_RB4_01_538.mgf	12563	383	398	46.45	4.8e-05	75702	Integrin beta-1
HL60	Trypsin	G3V0E5	nonTM	564.315	2	-0.0015	R	IPELNKVAR	A	Thioacyl@6	Thioacyl@504	44.5	TTK_fekete_2_2.5%_RB4_01_538.mgf	9976	499	507	35.36	0.08	76259	Transferrin receptor
HL60	Trypsin	A0A087X2B5	nonTM	921.397	2	-0.0016	K	ITDSEDKALMNGSESR	F	Thioacyl@7;Deamidated@11	Thioacyl@145;Deamidated@149	42.5	TTK_fekete_2_2.5%_RB4_01_538.mgf	9498	139	154	116.75	2e-10	24109	Basigin
HL60	Trypsin	A0A087X2B5	nonTM	929.394	2	-0.003	K	ITDSEDKALMNGSESR	F	Thioacyl@7;Oxidation@10;Deamidated@11	Thioacyl@145;Oxidation@148;Deamidated@149	36.4	TTK_fekete_2_2.5%_RB4_01_538.mgf	8040	139	154	127.43	8.6e-11	24109	Basigin
HL60	Trypsin	P16402	nonTM	707.884	2	-0.0013	R	KASGPPVSELITK	A	Thioacyl@1	Thioacyl@35	47.6	TTK_fekete_2_2.5%_RB4_01_538.mgf	10739	35	47	49.95	0.0008	22336	Histone H1.3
HL60	Trypsin	J3KPF3	TM	913.933	2	-0.0031	L	KDASSFLAEWQNITK	G	Thioacyl@1;Deamidated@12	Thioacyl@355;Deamidated@366	69.5	TTK_fekete_2_2.5%_RB4_01_538.mgf	15950	355	369	47.73	3.3e-05	68230	4F2 cell-surface antigen heavy chain
HL60	Trypsin	A0A075B788	TM	798.867	2	0.0008	V	KDLQYSTDYTFK	A	Thioacyl@1	Thioacyl@494	49.2	TTK_fekete_2_2.5%_RB4_01_538.mgf	11125	494	505	27.6	0.094	86109	Receptor-type tyrosine-protein phosphatase C
HL60	Trypsin	E9PFD9	nonTM	769.879	2	-0.002	K	KDVNYTQIVVDR	T	Thioacyl@1;Deamidated@4	Thioacyl@416;Deamidated@419	51.2	TTK_fekete_2_2.5%_RB4_01_538.mgf	11618	416	427	59.61	3.9e-05	62372	Semaphorin-4D
HL60	Trypsin	A0A087X2B5	nonTM	537.268	2	-0.0012	L	KEDALPGQK	T	Thioacyl@1	Thioacyl@60	31.9	TTK_fekete_2_2.5%_RB4_01_538.mgf	6984	60	68	33.05	0.016	24109	Basigin
HL60	Trypsin	J3KPF3	TM	464.927	3	-0.0015	L	KLEPHEGLLLR	F	Thioacyl@1	Thioacyl@616	45.2	TTK_fekete_2_2.5%_RB4_01_538.mgf	10164	616	626	37.74	0.0018	68230	4F2 cell-surface antigen heavy chain
HL60	Trypsin	Q5TFQ8	TM	662.855	2	-0.0016	A	KPSAPVVSGPAAR	A	Thioacyl@1	Thioacyl@146	38.2	TTK_fekete_2_2.5%_RB4_01_538.mgf	8454	146	158	53.49	0.0011	43674	Signal-regulatory protein beta-1 isoform 3
HL60	Trypsin	Q86XP0	nonTM	724.868	2	-0.0016	R	KQVVAKALKQA	L	Thioacyl@1;Thioacyl@6;Thioacyl@9;Deamidated@10	Thioacyl@298;Thioacyl@303;Thioacyl@306;Deamidated@307	43.2	TTK_fekete_2_2.5%_RB4_01_538.mgf	9664	298	308	25.24	0.024	92636	Cytosolic phospholipase A2 delta
HL60	Trypsin	Q13740	TM	832.419	2	-0.0021	R	LDVPQNLMFGKWK	Y	Thioacyl@13	Thioacyl@57	66.6	TTK_fekete_2_2.5%_RB4_01_538.mgf	15292	45	57	34.33	0.0006	65745	CD166 antigen
HL60	Trypsin	J3KPF3	TM	627.344	2	-0.0001	R	LDYLSSLKVK	G	Thioacyl@10	Thioacyl@258	56.1	TTK_fekete_2_2.5%_RB4_01_538.mgf	12806	249	258	49.89	0.00028	68230	4F2 cell-surface antigen heavy chain
HL60	Trypsin	A0A0G2JI36	nonTM	638.321	2	-0.0018	Y	LENGKETLQR	T	Thioacyl@5	Thioacyl@200	33.8	TTK_fekete_2_2.5%_RB4_01_538.mgf	7427	196	205	45.16	0.0045	34423	HLA class I histocompatibility antigen, A-3 alpha chain
HL60	Trypsin	A0A0G2JI36	nonTM	638.813	2	-0.0021	Y	LENGKETLQR	T	Deamidated@3;Thioacyl@5	Deamidated@198;Thioacyl@200	35.8	TTK_fekete_2_2.5%_RB4_01_538.mgf	7897	196	205	26.7	0.098	34423	HLA class I histocompatibility antigen, A-3 alpha chain
HL60	Trypsin	P05556	TM	703.057	3	-0.0013	K	LKPEDITQIQPQQLVLR	L	Thioacyl@2	Thioacyl@107	62.9	TTK_fekete_2_2.5%_RB4_01_538.mgf	14439	106	122	24.92	0.013	75702	Integrin beta-1
HL60	Trypsin	F5H4X0	TM	655.802	2	-0.0017	V	MMENKPMTLK	L	Thioacyl@5	Thioacyl@97	44.4	TTK_fekete_2_2.5%_RB4_01_538.mgf	9949	93	102	31.49	0.0035	56070	Scavenger receptor class B member 1
HL60	Trypsin	O15031	TM	556.764	2	-0.0017	A	MTQDKVFR	L	Thioacyl@5	Thioacyl@460	38.8	TTK_fekete_2_2.5%_RB4_01_538.mgf	8615	456	463	29.04	0.0053	153387	Plexin-B2
HL60	Trypsin	A0A087WX36	nonTM	570.776	2	-0.0011	K	NAYNKLSSR	V	Thioacyl@5	Thioacyl@305	34.9	TTK_fekete_2_2.5%_RB4_01_538.mgf	7689	301	309	34.67	0.054	42573	Integrin beta
HL60	Trypsin	H0YFX9	nonTM	680.841	2	-0.0023	R	NDEELNKLLGK	V	Thioacyl@7	Thioacyl@59	52.7	TTK_fekete_2_2.5%_RB4_01_538.mgf	11974	53	63	26.92	0.042	9970	Histone H2A
HL60	Trypsin	H0YFX9	nonTM	837.441	2	-0.0023	R	NDEELNKLLGKVTI	A	Thioacyl@11	Thioacyl@63	69.6	TTK_fekete_2_2.5%_RB4_01_538.mgf	15978	53	66	26.84	0.003	9970	Histone H2A
HL60	Trypsin	Q7L7L0	nonTM	694.846	2	0	R	NDEELNKLLGR	V	Thioacyl@7	Thioacyl@96	53.9	TTK_fekete_2_2.5%_RB4_01_538.mgf	12273	90	100	61.24	0.00033	14113	Histone H2A type 3
HL60	Trypsin	P06213	TM	589.94	3	-0.001	S	NDPKSQNHPGWLMR	G	Thioacyl@4	Thioacyl@571	42.1	TTK_fekete_2_2.5%_RB4_01_538.mgf	9410	568	581	24.85	0.0049	158912	Insulin receptor
HL60	Trypsin	P05556	TM	516.268	2	-0.0011	F	NELVGKQR	I	Thioacyl@6	Thioacyl@238	31.6	TTK_fekete_2_2.5%_RB4_01_538.mgf	6901	233	240	23.73	0.54	75702	Integrin beta-1
HL60	Trypsin	I3L3P5	nonTM	778.338	2	-0.0005	R	NGDTASPKEYTAGR	E	Deamidated@1;Thioacyl@8	Deamidated@71;Thioacyl@78	39	TTK_fekete_2_2.5%_RB4_01_538.mgf	8655	71	84	23.3	0.041	16923	Protein disulfide-isomerase
HL60	Trypsin	Q13740	TM	767.918	2	-0.001	R	NGKVLHPLEGAVVI	I	Deamidated@1;Thioacyl@3	Deamidated@173;Thioacyl@175	66.9	TTK_fekete_2_2.5%_RB4_01_538.mgf	15360	173	186	34.1	0.0012	65745	CD166 antigen
HL60	Trypsin	P11021	nonTM	702.847	2	-0.004	K	NKITITNDQNR	L	Thioacyl@2	Thioacyl@523	36.3	TTK_fekete_2_2.5%_RB4_01_538.mgf	8006	522	532	29.73	0.011	72402	78 kDa glucose-regulated protein
HL60	Trypsin	A0A0G2JI36	nonTM	638.282	2	-0.001	R	NMKAHSQTDR	A	Thioacyl@3	Thioacyl@92	19.3	TTK_fekete_2_2.5%_RB4_01_538.mgf	4159	90	99	28.17	0.0032	34423	HLA class I histocompatibility antigen, A-3 alpha chain
HL60	Trypsin	P10319	TM	629.289	2	-0.0013	R	NMKASAQTYR	E	Thioacyl@3	Thioacyl@92	31.9	TTK_fekete_2_2.5%_RB4_01_538.mgf	6986	90	99	53.32	0.00035	40597	HLA class I histocompatibility antigen, B-58 alpha chain
HL60	Trypsin	P10319	TM	590.618	3	-0.0027	R	NMKASAQTYRENLR	I	Thioacyl@3	Thioacyl@92	36.4	TTK_fekete_2_2.5%_RB4_01_538.mgf	8048	90	103	42.37	0.0003	40597	HLA class I histocompatibility antigen, B-58 alpha chain
HL60	Trypsin	J3KPF3	TM	856.419	3	-0.003	V	RDIENLKDASSFLAEWQNITK	G	Thioacyl@7;Deamidated@18	Thioacyl@355;Deamidated@366	70.8	TTK_fekete_2_2.5%_RB4_01_538.mgf	16261	349	369	66.52	3.5e-06	68230	4F2 cell-surface antigen heavy chain
HL60	Trypsin	H0YFX9	nonTM	506.264	3	-0.0001	I	RNDEELNKLLGK	V	Thioacyl@8	Thioacyl@59	46.6	TTK_fekete_2_2.5%_RB4_01_538.mgf	10496	52	63	25.74	0.17	9970	Histone H2A
HL60	Trypsin	J3KPF3	TM	1163.55	2	-0.0064	V	SANMTVKGQSEDPGSLLSLFR	R	Deamidated@3;Thioacyl@7	Deamidated@507;Thioacyl@511	71.1	TTK_fekete_2_2.5%_RB4_01_538.mgf	16325	505	525	62.59	2.8e-06	68230	4F2 cell-surface antigen heavy chain
HL60	Trypsin	A0A087WX36	nonTM	854.755	3	-0.0012	K	SAVGELSEDSSNVVHLIKNAYNK	L	Thioacyl@23	Thioacyl@305	65.3	TTK_fekete_2_2.5%_RB4_01_538.mgf	15001	283	305	44.59	0.00033	42573	Integrin beta
HL60	Trypsin	A0A087WX36	nonTM	854.755	3	-0.0012	K	SAVGELSEDSSNVVHLIKNAYNK	L	Thioacyl@18	Thioacyl@300	65.3	TTK_fekete_2_2.5%_RB4_01_538.mgf	14996	283	305	27.13	0.009	42573	Integrin beta
HL60	Trypsin	A0A0G2JI36	nonTM	654.289	2	-0.0004	D	SDAASQKMEPR	A	Thioacyl@7	Thioacyl@68	31.4	TTK_fekete_2_2.5%_RB4_01_538.mgf	6863	62	72	44.65	0.00068	34423	HLA class I histocompatibility antigen, A-3 alpha chain
HL60	Trypsin	J3KPF3	TM	884.703	4	-0.0041	A	SDLPASASLPAKADLLLSTQPGREEGSPLELER	L	Thioacyl@12	Thioacyl@593	69.2	TTK_fekete_2_2.5%_RB4_01_538.mgf	15874	582	614	27.51	0.02	68230	4F2 cell-surface antigen heavy chain
HL60	Trypsin	C9JA36	nonTM	887.913	2	-0.0022	R	SDPTSYAGYIEDLKK	F	Thioacyl@15	Thioacyl@55	61.3	TTK_fekete_2_2.5%_RB4_01_538.mgf	14043	41	55	88.69	2.8e-07	15187	Sodium/potassium-transporting ATPase subunit beta-3
HL60	Trypsin	P11717	TM	604.29	2	-0.0009	K	SDTSQVKAAGR	Y	Thioacyl@7	Thioacyl@393	27.6	TTK_fekete_2_2.5%_RB4_01_538.mgf	5975	387	397	48.92	0.00022	281155	Cation-independent mannose-6-phosphate receptor
HL60	Trypsin	P20701-3	TM	772.389	2	-0.0011	A	SEFVKILDTFEK	L	Thioacyl@5	Thioacyl@229	66.9	TTK_fekete_2_2.5%_RB4_01_538.mgf	15374	225	236	42.41	0.0025	120175	Integrin alpha-L
HL60	Trypsin	H7C1D6	nonTM	656.982	3	0.0029	K	SFQSLVLSSLPDPSKME	T	Thioacyl@15;Oxidation@16	Thioacyl@44;Oxidation@45	48	TTK_fekete_2_2.5%_RB4_01_538.mgf	10818	30	46	23.59	0.014	11078	Cilia- and flagella-associated protein 221
HL60	Trypsin	P16402	nonTM	531.304	2	-0.001	R	SGVSLAALKK	A	Thioacyl@10	Thioacyl@65	48.1	TTK_fekete_2_2.5%_RB4_01_538.mgf	10849	56	65	34.09	0.0042	22336	Histone H1.3
HL60	Trypsin	Q9H0C2	TM	580.31	2	-0.0012	V	SKTAVAPIER	V	Thioacyl@2	Thioacyl@35	37	TTK_fekete_2_2.5%_RB4_01_538.mgf	8187	34	43	33.55	0.013	35285	ADP/ATP translocase 4
HL60	Trypsin	J3KNG9	TM	637.319	2	-0.0007	R	SLAGQSGQGKPR	G	Thioacyl@10	Thioacyl@811	28.7	TTK_fekete_2_2.5%_RB4_01_538.mgf	6246	802	813	48.87	0.00028	128138	Anion exchange protein
HL60	Trypsin	Q13740	TM	774.351	3	-0.0047	R	SSTKKSVQYDDVPEYKDR	L	Thioacyl@4;Thioacyl@5	Thioacyl@75;Thioacyl@76	43.2	TTK_fekete_2_2.5%_RB4_01_538.mgf	9667	72	89	67.66	1.5e-06	65745	CD166 antigen
HL60	Trypsin	A0A0G2JI36	nonTM	546.597	3	-0.0003	R	SWTAADMAAQITKR	K	Thioacyl@13	Thioacyl@168	56.2	TTK_fekete_2_2.5%_RB4_01_538.mgf	12816	156	169	62.53	3.8e-05	34423	HLA class I histocompatibility antigen, A-3 alpha chain
HL60	Trypsin	P63261	nonTM	664.301	2	-0.0008	D	SYVGDEAQSKR	G	Thioacyl@10	Thioacyl@61	31	TTK_fekete_2_2.5%_RB4_01_538.mgf	6782	52	62	42.53	0.00043	45114	Actin, cytoplasmic 2
HL60	Trypsin	E7EUT5	nonTM	689.337	2	-0.0012	I	TATQKTVDGPSGK	L	Thioacyl@5	Thioacyl@111	28.4	TTK_fekete_2_2.5%_RB4_01_538.mgf	6170	107	119	23.04	0.12	28024	Glyceraldehyde-3-phosphate dehydrogenase
HL60	Trypsin	E7EUT5	nonTM	960.967	2	-0.0046	I	TATQKTVDGPSGKLWR	D	Thioacyl@5;Thioacyl@13	Thioacyl@111;Thioacyl@119	52.4	TTK_fekete_2_2.5%_RB4_01_538.mgf	11907	107	122	36.85	0.015	28024	Glyceraldehyde-3-phosphate dehydrogenase
HL60	Trypsin	P06213	TM	935.447	2	-0.0021	K	TDSQILKELEESSFR	K	Thioacyl@7	Thioacyl@721	62.6	TTK_fekete_2_2.5%_RB4_01_538.mgf	14382	715	729	48.34	0.0002	158912	Insulin receptor
HL60	Trypsin	P63261	nonTM	735.869	2	-0.0016	L	TDYLMKILTER	G	Thioacyl@6	Thioacyl@191	66.4	TTK_fekete_2_2.5%_RB4_01_538.mgf	15245	186	196	36.6	0.0078	45114	Actin, cytoplasmic 2
HL60	Trypsin	O15031	TM	865.064	3	-0.0024	R	TEAGAFEYVPDPTFENFTGGVKK	Q	Deamidated@16;Thioacyl@23	Deamidated@1099;Thioacyl@1106	66.8	TTK_fekete_2_2.5%_RB4_01_538.mgf	15342	1084	1106	33.29	0.0011	153387	Plexin-B2
HL60	Trypsin	P63261	nonTM	649.829	2	-0.0014	L	TEAPLNPKANR	E	Thioacyl@8	Thioacyl@113	36.2	TTK_fekete_2_2.5%_RB4_01_538.mgf	7985	106	116	46.43	0.00044	45114	Actin, cytoplasmic 2
HL60	Trypsin	P05556	TM	799.891	2	-0.0014	V	TEEFQPVYKELK	N	Thioacyl@12	Thioacyl@349	52	TTK_fekete_2_2.5%_RB4_01_538.mgf	11809	338	349	28.74	0.022	75702	Integrin beta-1
HL60	Trypsin	P20701-3	TM	747.832	2	0.0007	K	TEFDFSDYVKR	K	Thioacyl@10	Thioacyl@130	57.4	TTK_fekete_2_2.5%_RB4_01_538.mgf	13113	121	131	37.79	0.0066	120175	Integrin alpha-L
HL60	Trypsin	G3V0E5	nonTM	1044.99	2	-0.0041	V	TGQFLYQDSNWASKVEK	L	Thioacyl@17	Thioacyl@453	56.8	TTK_fekete_2_2.5%_RB4_01_538.mgf	12979	437	453	26.51	0.0033	76259	Transferrin receptor
HL60	Trypsin	F5H6I0	nonTM	946.956	2	-0.0029	V	TLSQPKIVKWDRDM	-	Thioacyl@6;Thioacyl@9	Thioacyl@93;Thioacyl@96	60.6	TTK_fekete_2_2.5%_RB4_01_538.mgf	13891	88	101	28.51	0.0029	11782	Beta-2-microglobulin
HL60	Trypsin	F5H6I0	nonTM	590.312	2	-0.0024	R	TPKIQVYSR	H	Thioacyl@3	Thioacyl@26	40	TTK_fekete_2_2.5%_RB4_01_538.mgf	8894	24	32	34.26	0.0086	11782	Beta-2-microglobulin
HL60	Trypsin	J3KPF3	TM	961.486	2	-0.0051	M	TVKGQSEDPGSLLSLFR	R	Thioacyl@3	Thioacyl@511	67.7	TTK_fekete_2_2.5%_RB4_01_538.mgf	15537	509	525	23.64	0.014	68230	4F2 cell-surface antigen heavy chain
HL60	Trypsin	P20701-3	TM	896.457	2	-0.0024	V	VGAVGAKDWAGGFLDLK	A	Thioacyl@7	Thioacyl@288	67.8	TTK_fekete_2_2.5%_RB4_01_538.mgf	15553	282	298	47.97	6.5e-05	120175	Integrin alpha-L
HL60	Trypsin	P63261	nonTM	539.253	2	-0.0003	Y	VGDEAQSKR	G	Thioacyl@8	Thioacyl@61	22.4	TTK_fekete_2_2.5%_RB4_01_538.mgf	4830	54	62	32.81	0.0077	45114	Actin, cytoplasmic 2
HL60	Trypsin	A0A075B788	TM	848.399	2	-0.0018	R	VKDLQYSTDYTFK	A	Thioacyl@2	Thioacyl@494	50.7	TTK_fekete_2_2.5%_RB4_01_538.mgf	11481	493	505	81.1	1.5e-05	86109	Receptor-type tyrosine-protein phosphatase C
HL60	Trypsin	P11717	TM	494.766	2	0.0001	R	VLQEGKAR	G	Thioacyl@6	Thioacyl@527	27.2	TTK_fekete_2_2.5%_RB4_01_538.mgf	5900	522	529	24.34	0.081	281155	Cation-independent mannose-6-phosphate receptor
HL60	Trypsin	K7EP52	TM	574.81	2	-0.0008	R	VLYGPKIDR	A	Thioacyl@6	Thioacyl@194	42.9	TTK_fekete_2_2.5%_RB4_01_538.mgf	9594	189	197	46.47	0.00034	33046	Intercellular adhesion molecule 3
HL60	Trypsin	F5H6I0	nonTM	711.892	2	-0.0006	R	VNHVTLSQPKIV	K	Thioacyl@10	Thioacyl@93	48	TTK_fekete_2_2.5%_RB4_01_538.mgf	10829	84	95	47.3	0.00018	11782	Beta-2-microglobulin
HL60	Trypsin	F5H6I0	nonTM	775.938	2	-0.0037	R	VNHVTLSQPKIVK	W	Thioacyl@13	Thioacyl@96	39.4	TTK_fekete_2_2.5%_RB4_01_538.mgf	8757	84	96	31.07	0.002	11782	Beta-2-microglobulin
HL60	Trypsin	Q13740	TM	718.364	2	-0.001	D	VPQNLMFGKWK	Y	Thioacyl@9	Thioacyl@55	58	TTK_fekete_2_2.5%_RB4_01_538.mgf	13257	47	57	51.97	2.1e-05	65745	CD166 antigen
HL60	Trypsin	H0Y2P0	TM	484.236	2	-0.0012	Y	VQKGEYR	T	Thioacyl@3	Thioacyl@118	26.8	TTK_fekete_2_2.5%_RB4_01_538.mgf	5802	116	122	33.28	0.051	31332	CD44 antigen
HL60	Trypsin	A0A0G2JLV7	TM	964.451	2	-0.0056	K	WSEQSDYLELLVKET	S	Thioacyl@13	Thioacyl@121	76.8	TTK_fekete_2_2.5%_RB4_01_538.mgf	17553	109	123	34.08	0.0047	31737	Leukocyte-associated immunoglobulin-like receptor 1
HL60	Trypsin	A0A075B788	TM	962.456	2	-0.0006	K	YANITVDYLYNKETK	L	Deamidated@3;Thioacyl@15	Deamidated@186;Thioacyl@198	58.3	TTK_fekete_2_2.5%_RB4_01_538.mgf	13346	184	198	48.26	0.00047	86109	Receptor-type tyrosine-protein phosphatase C
HL60	Trypsin	A0A0G2JI36	nonTM	886.91	2	-0.0029	A	YDGKDYIALNEDLR	S	Thioacyl@4	Thioacyl@145	55.9	TTK_fekete_2_2.5%_RB4_01_538.mgf	12747	142	155	48.38	0.00098	34423	HLA class I histocompatibility antigen, A-3 alpha chain
HL60	Trypsin	A0A0G2JI36	nonTM	719.852	2	-0.0021	R	YLENGKETLQR	T	Thioacyl@6	Thioacyl@200	39.1	TTK_fekete_2_2.5%_RB4_01_538.mgf	8675	195	205	53.29	0.00023	34423	HLA class I histocompatibility antigen, A-3 alpha chain
HL60	Trypsin	A0A0G2JI36	nonTM	720.345	2	-0.0007	R	YLENGKETLQR	T	Deamidated@4;Thioacyl@6	Deamidated@198;Thioacyl@200	40.8	TTK_fekete_2_2.5%_RB4_01_538.mgf	9093	195	205	57.87	0.00025	34423	HLA class I histocompatibility antigen, A-3 alpha chain
HL60	Trypsin	Q5JP53	nonTM	721.839	2	-0.0019	Y	YNEATGGKYVPR	A	Thioacyl@8	Thioacyl@40	37.6	TTK_fekete_2_2.5%_RB4_01_538.mgf	8331	33	44	26.39	0.0042	48135	Tubulin beta chain
HL60	Trypsin	H0Y2P0	TM	565.768	2	-0.0012	R	YVQKGEYR	T	Thioacyl@4	Thioacyl@118	31.2	TTK_fekete_2_2.5%_RB4_01_538.mgf	6804	115	122	45.1	0.0025	31332	CD44 antigen
HL60	Trypsin	G3V0E5	nonTM	1135.98	2	-0.0025	R	AAAEKLFGNMEGDCPSDWK	T	CAMthiopropanoyl@5;Carbamidomethyl@14	CAMthiopropanoyl@263;Carbamidomethyl@272	55.8	TTK_fekete_3_2.5%_RB5_01_539.mgf	13472	259	277	28.2	0.0023	76259	Transferrin receptor
HL60	Trypsin	G3V0E5	nonTM	1046.09	3	0.0021	R	AAAEKLFGNMEGDCPSDWKTDSTCR	M	CAMthiopropanoyl@5;Carbamidomethyl@14;CAMthiopropanoyl@19;Carbamidomethyl@24	CAMthiopropanoyl@263;Carbamidomethyl@272;CAMthiopropanoyl@277;Carbamidomethyl@282	57.7	TTK_fekete_3_2.5%_RB5_01_539.mgf	13927	259	283	50.94	1.7e-05	76259	Transferrin receptor
HL60	Trypsin	E7EM62	TM	797.861	2	0.0021	V	AADAKQCSKIGR	D	CAMthiopropanoyl@5;Carbamidomethyl@7;CAMthiopropanoyl@9	CAMthiopropanoyl@48;Carbamidomethyl@50;CAMthiopropanoyl@52	31.5	TTK_fekete_3_2.5%_RB5_01_539.mgf	7166	44	55	28.25	0.0054	13404	Gamma-glutamyltranspeptidase 1
HL60	Trypsin	P35613-2	TM	903.189	4	-0.0071	G	AAGTVFTTVEDLGSKILLTCSLNDSATEVTGHR	W	CAMthiopropanoyl@15;Carbamidomethyl@20;Deamidated@23	CAMthiopropanoyl@36;Carbamidomethyl@41;Deamidated@44	77.7	TTK_fekete_3_2.5%_RB5_01_539.mgf	18430	22	54	113.59	8.3e-11	29431	Basigin
HL60	Trypsin	A0A0G2JNW2	nonTM	1304.06	2	-0.0027	K	ADTTICLKWKNIETFTCDT	Q	Carbamidomethyl@6;CAMthiopropanoyl@8;CAMthiopropanoyl@10;Carbamidomethyl@17	Carbamidomethyl@272;CAMthiopropanoyl@274;CAMthiopropanoyl@276;Carbamidomethyl@283	72.1	TTK_fekete_3_2.5%_RB5_01_539.mgf	17237	267	285	28	0.0032	58961	Receptor-type tyrosine-protein phosphatase C
HL60	Trypsin	A0A0G2JNW2	nonTM	1128.5	3	-0.0061	K	ADTTICLKWKNIETFTCDTQNITYR	F	Carbamidomethyl@6;CAMthiopropanoyl@8;CAMthiopropanoyl@10;Carbamidomethyl@17;Deamidated@21	Carbamidomethyl@272;CAMthiopropanoyl@274;CAMthiopropanoyl@276;Carbamidomethyl@283;Deamidated@287	70.1	TTK_fekete_3_2.5%_RB5_01_539.mgf	16795	267	291	67.53	1.4e-06	58961	Receptor-type tyrosine-protein phosphatase C
HL60	Trypsin	Q9UFM8	nonTM	833.351	3	0.0009	R	AEDSGEYHCVYHFVSAPKANA	T	Carbamidomethyl@9;CAMthiopropanoyl@18;Deamidated@20	Carbamidomethyl@181;CAMthiopropanoyl@190;Deamidated@192	47.4	TTK_fekete_3_2.5%_RB5_01_539.mgf	11274	173	193	23.47	0.007	35136	Neuroplastin
HL60	Trypsin	H0Y5E4	TM	950.435	3	-0.0066	K	AFNSTLPTMAQMEKALSIGFETCR	Y	Deamidated@3;CAMthiopropanoyl@14;Carbamidomethyl@23	Deamidated@57;CAMthiopropanoyl@68;Carbamidomethyl@77	78.1	TTK_fekete_3_2.5%_RB5_01_539.mgf	18515	55	78	56.47	1.1e-05	32491	CD44 antigen
HL60	Trypsin	P16403	nonTM	699.31	2	0.0005	A	AGYDVEKNNSR	I	CAMthiopropanoyl@7	CAMthiopropanoyl@75	28.8	TTK_fekete_3_2.5%_RB5_01_539.mgf	6470	69	79	24.87	0.023	22390	Histone H1.2
HL60	Trypsin	P20701	TM	960.452	2	-0.0027	R	ALSCNVSSPIFKAGHSV	A	Carbamidomethyl@4;Deamidated@5;CAMthiopropanoyl@12	Carbamidomethyl@861;Deamidated@862;CAMthiopropanoyl@869	52.1	TTK_fekete_3_2.5%_RB5_01_539.mgf	12539	858	874	92.13	8.3e-08	129814	Integrin alpha-L
HL60	Trypsin	P08648	TM	1021.47	4	-0.0057	K	ANTSQPGVLQGGAVYLCPWGASPTQCTPIEFDSKGSR	L	Deamidated@5;Carbamidomethyl@17;Carbamidomethyl@26;CAMthiopropanoyl@34	Deamidated@87;Carbamidomethyl@99;Carbamidomethyl@108;CAMthiopropanoyl@116	67	TTK_fekete_3_2.5%_RB5_01_539.mgf	16130	83	119	41.75	0.00012	119979	Integrin alpha-5
HL60	Trypsin	P32942	TM	735.335	3	0.0038	R	ATCPQHLKWKDKTR	H	Carbamidomethyl@3;CAMthiopropanoyl@8;CAMthiopropanoyl@10;CAMthiopropanoyl@12	Carbamidomethyl@407;CAMthiopropanoyl@412;CAMthiopropanoyl@414;CAMthiopropanoyl@416	40.1	TTK_fekete_3_2.5%_RB5_01_539.mgf	9377	405	418	30.28	0.0018	62788	Intercellular adhesion molecule 3
HL60	Trypsin	P35613-2	TM	651.972	3	0.0002	R	CNGTSSKGSDQAIITLR	V	Carbamidomethyl@1;Deamidated@2;CAMthiopropanoyl@7	Carbamidomethyl@185;Deamidated@186;CAMthiopropanoyl@191	45.8	TTK_fekete_3_2.5%_RB5_01_539.mgf	10853	185	201	47.81	6.8e-05	29431	Basigin
HL60	Trypsin	P08195	TM	823.391	3	-0.0054	R	DIENLKDASSFLAEWQNITK	G	CAMthiopropanoyl@6;Deamidated@17	CAMthiopropanoyl@354;Deamidated@365	77.3	TTK_fekete_3_2.5%_RB5_01_539.mgf	18344	349	368	31.08	0.018	61408	4F2 cell-surface antigen heavy chain
HL60	Trypsin	Q08722-2	TM	841.723	3	-0.0049	R	DIYTFDGALNKSTVPTDFSSAK	I	Deamidated@10;CAMthiopropanoyl@11	Deamidated@73;CAMthiopropanoyl@74	63.2	TTK_fekete_3_2.5%_RB5_01_539.mgf	15247	64	85	48.71	0.00014	32121	Leukocyte surface antigen CD47
HL60	Trypsin	P08648	TM	905.768	3	-0.0063	R	DLDGNGYPDLIVGSFGVDKAVVYR	G	Deamidated@5;CAMthiopropanoyl@19	Deamidated@469;CAMthiopropanoyl@483	74.5	TTK_fekete_3_2.5%_RB5_01_539.mgf	17755	465	488	24.2	0.0054	119979	Integrin alpha-5
HL60	Trypsin	P08195	TM	909.105	3	-0.0023	T	DLLQIDPNFGSKEDFDSLLQSAK	K	CAMthiopropanoyl@12	CAMthiopropanoyl@287	74.4	TTK_fekete_3_2.5%_RB5_01_539.mgf	17738	276	298	54.84	2e-05	61408	4F2 cell-surface antigen heavy chain
HL60	Trypsin	P63261	nonTM	878.434	2	-0.004	R	DLTDYLMKILTER	G	CAMthiopropanoyl@8	CAMthiopropanoyl@191	85.3	TTK_fekete_3_2.5%_RB5_01_539.mgf	20018	184	196	47.07	0.00013	45114	Actin, cytoplasmic 2
HL60	Trypsin	P48960	TM	932.967	2	-0.0061	R	DSKTSSAEVTIQNVIK	L	CAMthiopropanoyl@3	CAMthiopropanoyl@290	53.4	TTK_fekete_3_2.5%_RB5_01_539.mgf	12849	288	303	47.31	3.7e-05	71068	CD97 antigen
HL60	Trypsin	P35613-2	TM	921.437	3	-0.001	V	EDLGSKILLTCSLNDSATEVTGHR	W	CAMthiopropanoyl@6;Carbamidomethyl@11;Deamidated@14	CAMthiopropanoyl@36;Carbamidomethyl@41;Deamidated@44	60.2	TTK_fekete_3_2.5%_RB5_01_539.mgf	14543	31	54	169.57	1.7e-15	29431	Basigin
HL60	Trypsin	P54709	TM	751.344	3	-0.0026	L	EEQKNLTVCPDGALFEQK	G	CAMthiopropanoyl@4;Deamidated@5;Carbamidomethyl@9	CAMthiopropanoyl@123;Deamidated@124;Carbamidomethyl@128	53	TTK_fekete_3_2.5%_RB5_01_539.mgf	12744	120	137	38.41	0.00031	31834	Sodium/potassium-transporting ATPase subunit beta-3
HL60	Trypsin	P54709	TM	751.344	3	-0.0026	L	EEQKNLTVCPDGALFEQK	G	Deamidated@3;CAMthiopropanoyl@4;Carbamidomethyl@9	Deamidated@122;CAMthiopropanoyl@123;Carbamidomethyl@128	52.9	TTK_fekete_3_2.5%_RB5_01_539.mgf	12736	120	137	28.47	0.0034	31834	Sodium/potassium-transporting ATPase subunit beta-3
HL60	Trypsin	H0YL18	nonTM	895.873	2	0.002	T	EFTPTEKDEYACR	V	CAMthiopropanoyl@7;Carbamidomethyl@12	CAMthiopropanoyl@95;Carbamidomethyl@100	39.6	TTK_fekete_3_2.5%_RB5_01_539.mgf	9266	89	101	68.96	8.9e-07	14077	Beta-2-microglobulin
HL60	Trypsin	D3DSM0	TM	777.347	2	-0.0001	K	EKECQPPFAFR	H	CAMthiopropanoyl@2;Carbamidomethyl@4	CAMthiopropanoyl@139;Carbamidomethyl@141	46.9	TTK_fekete_3_2.5%_RB5_01_539.mgf	11149	138	148	23.61	0.025	81553	Integrin beta
HL60	Trypsin	P01730	TM	967.957	2	-0.0001	V	EKLTGSGELWWQAER	A	CAMthiopropanoyl@2	CAMthiopropanoyl@231	54.9	TTK_fekete_3_2.5%_RB5_01_539.mgf	13249	230	244	29.09	0.037	51705	T-cell surface glycoprotein CD4
HL60	Trypsin	Q08722-2	TM	1015.97	2	-0.0018	T	FDGALNKSTVPTDFSSAK	I	Deamidated@6;CAMthiopropanoyl@7	Deamidated@73;CAMthiopropanoyl@74	51.2	TTK_fekete_3_2.5%_RB5_01_539.mgf	12277	68	85	32.68	0.0019	32121	Leukocyte surface antigen CD47
HL60	Trypsin	A0A0G2JI36	nonTM	813.849	2	0.0029	R	FDSDAASQKMEPR	A	CAMthiopropanoyl@9	CAMthiopropanoyl@68	37.9	TTK_fekete_3_2.5%_RB5_01_539.mgf	8834	60	72	52.8	4.3e-05	34423	HLA class I histocompatibility antigen, A-3 alpha chain
HL60	Trypsin	P48960	TM	685.332	2	-0.0005	R	FFDKVQDLGR	D	CAMthiopropanoyl@4	CAMthiopropanoyl@281	50.6	TTK_fekete_3_2.5%_RB5_01_539.mgf	12124	278	287	23.84	0.12	71068	CD97 antigen
HL60	Trypsin	Q9UFM8	nonTM	1001.99	2	-0.0033	R	FFIINKENYTELNIV	N	CAMthiopropanoyl@6;Deamidated@8	CAMthiopropanoyl@257;Deamidated@259	76.2	TTK_fekete_3_2.5%_RB5_01_539.mgf	18116	252	266	50.76	5.4e-05	35136	Neuroplastin
HL60	Trypsin	A0A0G2JNW2	nonTM	584.307	2	-0.0007	K	FTNASKIIK	T	Deamidated@3;CAMthiopropanoyl@9	Deamidated@330;CAMthiopropanoyl@336	40.4	TTK_fekete_3_2.5%_RB5_01_539.mgf	9465	328	336	30.51	0.076	58961	Receptor-type tyrosine-protein phosphatase C
HL60	Trypsin	H0YL18	nonTM	831.349	2	-0.0018	E	FTPTEKDEYACR	V	CAMthiopropanoyl@6;Carbamidomethyl@11	CAMthiopropanoyl@95;Carbamidomethyl@100	37.2	TTK_fekete_3_2.5%_RB5_01_539.mgf	8641	90	101	59.03	1.1e-05	14077	Beta-2-microglobulin
HL60	Trypsin	P48960	TM	748.827	2	-0.0004	R	GDKNVTMGQSSAR	M	CAMthiopropanoyl@3;Deamidated@4	CAMthiopropanoyl@370;Deamidated@371	30.4	TTK_fekete_3_2.5%_RB5_01_539.mgf	6862	368	380	66.03	8.2e-06	71068	CD97 antigen
HL60	Trypsin	A2A2V1	TM	916.389	2	0.0049	K	GENFTETDVKMMER	V	CAMthiopropanoyl@10	CAMthiopropanoyl@204	48.6	TTK_fekete_3_2.5%_RB5_01_539.mgf	11609	195	208	33.07	0.00079	27489	Major prion protein
HL60	Trypsin	P05556	TM	720.863	2	-0.0012	S	GEPQTFTLKFK	R	CAMthiopropanoyl@11	CAMthiopropanoyl@136	50.6	TTK_fekete_3_2.5%_RB5_01_539.mgf	12127	126	136	23.08	0.023	75702	Integrin beta-1
HL60	Trypsin	P48960	TM	993.413	3	-0.0032	R	GGHWATEGCQVLGSKNGSTTCQCSHL	S	Carbamidomethyl@9;CAMthiopropanoyl@15;Deamidated@16;Carbamidomethyl@21;Carbamidomethyl@23	Carbamidomethyl@513;CAMthiopropanoyl@519;Deamidated@520;Carbamidomethyl@525;Carbamidomethyl@527	44.4	TTK_fekete_3_2.5%_RB5_01_539.mgf	10490	505	530	62.25	2.7e-06	71068	CD97 antigen
HL60	Trypsin	P35613-2	TM	778.411	2	-0.0001	K	GGVVLKEDALPGQK	T	CAMthiopropanoyl@6	CAMthiopropanoyl@63	45.6	TTK_fekete_3_2.5%_RB5_01_539.mgf	10795	58	71	90.7	1.7e-07	29431	Basigin
HL60	Trypsin	P20701	TM	738.375	3	-0.0057	R	GHAVVGAVGAKDWAGGFLDLK	A	CAMthiopropanoyl@11	CAMthiopropanoyl@371	60.8	TTK_fekete_3_2.5%_RB5_01_539.mgf	14682	361	381	42.43	0.00011	129814	Integrin alpha-L
HL60	Trypsin	P10319	TM	807.33	2	-0.0009	R	GHDQSAYDGKDYI	A	CAMthiopropanoyl@10	CAMthiopropanoyl@145	42.9	TTK_fekete_3_2.5%_RB5_01_539.mgf	10049	136	148	51.09	5.2e-05	40597	HLA class I histocompatibility antigen, B-58 alpha chain
HL60	Trypsin	P10319	TM	899.39	2	-0.0026	R	GHDQSAYDGKDYIAL	N	CAMthiopropanoyl@10	CAMthiopropanoyl@145	51.4	TTK_fekete_3_2.5%_RB5_01_539.mgf	12342	136	150	60.45	3.1e-06	40597	HLA class I histocompatibility antigen, B-58 alpha chain
HL60	Trypsin	P10319	TM	964.938	4	-0.0056	R	GHDQSAYDGKDYIALNEDLSSWTAADTAAQITQR	K	CAMthiopropanoyl@10	CAMthiopropanoyl@145	64	TTK_fekete_3_2.5%_RB5_01_539.mgf	15424	136	169	58.55	3.2e-06	40597	HLA class I histocompatibility antigen, B-58 alpha chain
HL60	Trypsin	B2RPK0	nonTM	781.831	2	-0.0026	M	GKGDPKKPR	G	CAMthiopropanoyl@2;CAMthiopropanoyl@6;CAMthiopropanoyl@7	CAMthiopropanoyl@3;CAMthiopropanoyl@7;CAMthiopropanoyl@8	37.5	TTK_fekete_3_2.5%_RB5_01_539.mgf	8731	2	10	33.33	0.011	24394	Putative high mobility group protein B1-like 1
HL60	Trypsin	P62805	nonTM	569.282	3	0.0027	R	GKGGKGLGKGGAKR	H	CAMthiopropanoyl@2;CAMthiopropanoyl@9;CAMthiopropanoyl@13	CAMthiopropanoyl@6;CAMthiopropanoyl@13;CAMthiopropanoyl@17	28.5	TTK_fekete_3_2.5%_RB5_01_539.mgf	6396	5	18	24.32	0.018	11360	Histone H4
HL60	Trypsin	P62805	nonTM	925.929	2	0.001	R	GKGGKGLGKGGAKR	H	CAMthiopropanoyl@2;CAMthiopropanoyl@5;CAMthiopropanoyl@9;CAMthiopropanoyl@13	CAMthiopropanoyl@6;CAMthiopropanoyl@9;CAMthiopropanoyl@13;CAMthiopropanoyl@17	35	TTK_fekete_3_2.5%_RB5_01_539.mgf	8092	5	18	68.01	2e-05	11360	Histone H4
HL60	Trypsin	B2R5W2	nonTM	771.841	2	-0.004	R	GKSGFNSKSGQR	G	CAMthiopropanoyl@2;CAMthiopropanoyl@8	CAMthiopropanoyl@157;CAMthiopropanoyl@163	28.9	TTK_fekete_3_2.5%_RB5_01_539.mgf	6495	156	167	25.77	0.014	31986	Heterogeneous nuclear ribonucleoproteins C1/C2
HL60	Trypsin	P62805	nonTM	567.282	2	0.0011	K	GLGKGGAKR	H	CAMthiopropanoyl@4;CAMthiopropanoyl@8	CAMthiopropanoyl@13;CAMthiopropanoyl@17	27.9	TTK_fekete_3_2.5%_RB5_01_539.mgf	6230	10	18	25.56	0.1	11360	Histone H4
HL60	Trypsin	P54709	TM	549.293	2	0.0006	I	GLKPEGVPR	I	CAMthiopropanoyl@3	CAMthiopropanoyl@182	36.2	TTK_fekete_3_2.5%_RB5_01_539.mgf	8380	180	188	29.58	0.018	31834	Sodium/potassium-transporting ATPase subunit beta-3
HL60	Trypsin	P08195	TM	991.258	4	-0.0058	A	GLQASDLPASASLPAKADLLLSTQPGREEGSPLELER	L	CAMthiopropanoyl@16	CAMthiopropanoyl@592	67.9	TTK_fekete_3_2.5%_RB5_01_539.mgf	16331	577	613	78.58	1.6e-07	61408	4F2 cell-surface antigen heavy chain
HL60	Trypsin	P20138	TM	539.748	2	0.0005	R	GSTKYSYK	S	CAMthiopropanoyl@4	CAMthiopropanoyl@126	26.8	TTK_fekete_3_2.5%_RB5_01_539.mgf	5961	123	130	25.24	0.0045	39859	Myeloid cell surface antigen CD33
HL60	Trypsin	P05556	TM	884.146	3	0	K	GTAEKLKPEDITQIQPQQLVLR	L	CAMthiopropanoyl@5	CAMthiopropanoyl@105	57.4	TTK_fekete_3_2.5%_RB5_01_539.mgf	13860	101	122	25.73	0.0053	75702	Integrin beta-1
HL60	Trypsin	D6RDP7	nonTM	703.377	2	-0.0046	R	GTLSGWILSKAK	K	CAMthiopropanoyl@12	CAMthiopropanoyl@89	56.7	TTK_fekete_3_2.5%_RB5_01_539.mgf	13692	78	89	23.88	0.022	18760	Calnexin
HL60	Trypsin	P35613-2	TM	749.9	2	-0.0005	G	GVVLKEDALPGQK	T	CAMthiopropanoyl@5	CAMthiopropanoyl@63	45.4	TTK_fekete_3_2.5%_RB5_01_539.mgf	10737	59	71	40.75	0.0014	29431	Basigin
HL60	Trypsin	H0YL18	nonTM	948.406	2	-0.0011	R	HPAENGKSNFLNCYV	S	Deamidated@5;CAMthiopropanoyl@7;Carbamidomethyl@13	Deamidated@37;CAMthiopropanoyl@39;Carbamidomethyl@45	53.2	TTK_fekete_3_2.5%_RB5_01_539.mgf	12800	33	47	57.11	8.1e-06	14077	Beta-2-microglobulin
HL60	Trypsin	P63261	nonTM	843.366	3	-0.0004	R	HQGVMVGMGQKDSYVGDEAQSK	R	Oxidation@5;Oxidation@8;CAMthiopropanoyl@11	Oxidation@44;Oxidation@47;CAMthiopropanoyl@50	34.1	TTK_fekete_3_2.5%_RB5_01_539.mgf	7849	40	61	27.58	0.0026	45114	Actin, cytoplasmic 2
HL60	Trypsin	B4DEB1	nonTM	676.337	2	-0.0002	E	IAQDFKTDLR	F	CAMthiopropanoyl@6	CAMthiopropanoyl@80	43.9	TTK_fekete_3_2.5%_RB5_01_539.mgf	10348	75	84	27.01	0.012	14158	Histone H3
HL60	Trypsin	P54709	TM	602.948	3	0.0021	K	IDGSANLKSQDDRDK	F	CAMthiopropanoyl@8	CAMthiopropanoyl@259	29	TTK_fekete_3_2.5%_RB5_01_539.mgf	6534	252	266	29.3	0.023	31834	Sodium/potassium-transporting ATPase subunit beta-3
HL60	Trypsin	P54709	TM	570.782	4	0.0034	K	IDGSANLKSQDDRDKFLGR	V	CAMthiopropanoyl@8	CAMthiopropanoyl@259	39.7	TTK_fekete_3_2.5%_RB5_01_539.mgf	9289	252	270	25.46	0.005	31834	Sodium/potassium-transporting ATPase subunit beta-3
HL60	Trypsin	P08195	TM	1177.07	2	-0.0071	D	IENLKDASSFLAEWQNITK	G	CAMthiopropanoyl@5;Deamidated@16	CAMthiopropanoyl@354;Deamidated@365	72.1	TTK_fekete_3_2.5%_RB5_01_539.mgf	17246	350	368	31.2	0.0012	61408	4F2 cell-surface antigen heavy chain
HL60	Trypsin	Q08722-2	TM	823.444	2	-0.0016	K	IEVSQLLKGDASLK	M	CAMthiopropanoyl@8	CAMthiopropanoyl@93	56.9	TTK_fekete_3_2.5%_RB5_01_539.mgf	13742	86	99	54.9	0.0002	32121	Leukocyte surface antigen CD47
HL60	Trypsin	P08195	TM	742.379	3	-0.0022	R	IGDLQAFQGHGAGNLAGLKGR	L	CAMthiopropanoyl@19	CAMthiopropanoyl@245	50.4	TTK_fekete_3_2.5%_RB5_01_539.mgf	12067	227	247	25.72	0.021	61408	4F2 cell-surface antigen heavy chain
HL60	Trypsin	P54709	TM	605.834	2	-0.0003	I	IGLKPEGVPR	I	CAMthiopropanoyl@4	CAMthiopropanoyl@182	43.1	TTK_fekete_3_2.5%_RB5_01_539.mgf	10118	179	188	30.2	0.016	31834	Sodium/potassium-transporting ATPase subunit beta-3
HL60	Trypsin	P54709	TM	662.376	2	-0.0006	R	IIGLKPEGVPR	I	CAMthiopropanoyl@5	CAMthiopropanoyl@182	47.3	TTK_fekete_3_2.5%_RB5_01_539.mgf	11258	178	188	55.3	0.0016	31834	Sodium/potassium-transporting ATPase subunit beta-3
HL60	Trypsin	P27797	nonTM	649.292	3	0.0018	K	IKDPDASKPEDWDER	A	CAMthiopropanoyl@2	CAMthiopropanoyl@209	36.7	TTK_fekete_3_2.5%_RB5_01_539.mgf	8510	208	222	23.27	0.012	48283	Calreticulin
HL60	Trypsin	P05556	TM	948.985	2	0.0006	V	ILENGKLSEGVTISYK	S	Deamidated@4;CAMthiopropanoyl@6	Deamidated@386;CAMthiopropanoyl@388	52.1	TTK_fekete_3_2.5%_RB5_01_539.mgf	12525	383	398	44.63	0.00022	75702	Integrin beta-1
HL60	Trypsin	D6RDX7	TM	1175.19	3	-0.0039	V	INGTYANETKLKITQLLEEDGESYWCR	A	Deamidated@2;Deamidated@7;CAMthiopropanoyl@10;CAMthiopropanoyl@12;Carbamidomethyl@26	Deamidated@159;Deamidated@164;CAMthiopropanoyl@167;CAMthiopropanoyl@169;Carbamidomethyl@183	79.2	TTK_fekete_3_2.5%_RB5_01_539.mgf	18749	158	184	32.87	0.0014	31254	Embigin
HL60	Trypsin	G3V0E5	nonTM	592.827	2	0.001	R	IPELNKVAR	A	CAMthiopropanoyl@6	CAMthiopropanoyl@504	41.4	TTK_fekete_3_2.5%_RB5_01_539.mgf	9729	499	507	40.03	0.056	76259	Transferrin receptor
HL60	Trypsin	Q9Y624	TM	790.04	3	0.0007	R	IPENNPVKLSCAYSGFSSPR	V	CAMthiopropanoyl@8;Carbamidomethyl@11	CAMthiopropanoyl@47;Carbamidomethyl@50	52.6	TTK_fekete_3_2.5%_RB5_01_539.mgf	12646	40	59	36.84	0.00043	32962	Junctional adhesion molecule A
HL60	Trypsin	P35613-2	TM	949.909	2	0.0007	K	ITDSEDKALMNGSESR	F	CAMthiopropanoyl@7;Deamidated@11	CAMthiopropanoyl@148;Deamidated@152	39.6	TTK_fekete_3_2.5%_RB5_01_539.mgf	9255	142	157	140.45	1.9e-12	29431	Basigin
HL60	Trypsin	P35613-2	TM	957.908	2	0.0028	K	ITDSEDKALMNGSESR	F	CAMthiopropanoyl@7;Oxidation@10;Deamidated@11	CAMthiopropanoyl@148;Oxidation@151;Deamidated@152	34.1	TTK_fekete_3_2.5%_RB5_01_539.mgf	7858	142	157	139.91	1.2e-11	29431	Basigin
HL60	Trypsin	Q08722-2	TM	803.382	3	-0.0009	D	IYTFDGALNKSTVPTDFSSAK	I	Deamidated@9;CAMthiopropanoyl@10	Deamidated@73;CAMthiopropanoyl@74	59	TTK_fekete_3_2.5%_RB5_01_539.mgf	14246	65	85	25.47	0.0067	32121	Leukocyte surface antigen CD47
HL60	Trypsin	P16403	nonTM	621.824	2	0.0017	R	KASGPPVSELI	T	CAMthiopropanoyl@1	CAMthiopropanoyl@34	55.8	TTK_fekete_3_2.5%_RB5_01_539.mgf	13467	34	44	26.12	0.053	22390	Histone H1.2
HL60	Trypsin	P16403	nonTM	858.76	3	-0.0073	R	KASGPPVSELITKAVAASKER	S	CAMthiopropanoyl@1;CAMthiopropanoyl@13;CAMthiopropanoyl@19	CAMthiopropanoyl@34;CAMthiopropanoyl@46;CAMthiopropanoyl@52	67.9	TTK_fekete_3_2.5%_RB5_01_539.mgf	16321	34	54	42.68	0.0002	22390	Histone H1.2
HL60	Trypsin	P08195	TM	942.447	2	0.0023	L	KDASSFLAEWQNITK	G	CAMthiopropanoyl@1;Deamidated@12	CAMthiopropanoyl@354;Deamidated@365	66.1	TTK_fekete_3_2.5%_RB5_01_539.mgf	15914	354	368	52.13	5.9e-05	61408	4F2 cell-surface antigen heavy chain
HL60	Trypsin	Q8NBI5	TM	723.317	4	0.0079	F	KDLCGPDAGPIGNATGQADCKAQDER	F	Carbamidomethyl@4;Deamidated@17;Carbamidomethyl@20;CAMthiopropanoyl@21	Carbamidomethyl@47;Deamidated@60;Carbamidomethyl@63;CAMthiopropanoyl@64	40.4	TTK_fekete_3_2.5%_RB5_01_539.mgf	9479	44	69	23.84	0.015	55063	Solute carrier family 43 member 3
HL60	Trypsin	Q8NBI5	TM	964.084	3	-0.0021	F	KDLCGPDAGPIGNATGQADCKAQDER	F	Carbamidomethyl@4;Deamidated@13;Carbamidomethyl@20;CAMthiopropanoyl@21	Carbamidomethyl@47;Deamidated@56;Carbamidomethyl@63;CAMthiopropanoyl@64	40.5	TTK_fekete_3_2.5%_RB5_01_539.mgf	9498	44	69	104.89	1.1e-09	55063	Solute carrier family 43 member 3
HL60	Trypsin	E9PFD9	nonTM	798.39	2	0.0001	K	KDVNYTQIVVDR	T	CAMthiopropanoyl@1;Deamidated@4	CAMthiopropanoyl@416;Deamidated@419	48.3	TTK_fekete_3_2.5%_RB5_01_539.mgf	11533	416	427	85.09	2e-06	62372	Semaphorin-4D
HL60	Trypsin	P35613-2	TM	565.779	2	-0.0001	L	KEDALPGQK	T	CAMthiopropanoyl@1	CAMthiopropanoyl@63	28.9	TTK_fekete_3_2.5%_RB5_01_539.mgf	6498	63	71	36.64	0.0051	29431	Basigin
HL60	Trypsin	P20138	TM	641.317	2	0.0014	V	KFAGAGVTTER	T	CAMthiopropanoyl@1	CAMthiopropanoyl@215	33.3	TTK_fekete_3_2.5%_RB5_01_539.mgf	7635	215	225	48.18	0.0054	39859	Myeloid cell surface antigen CD33
HL60	Trypsin	A0A087WYT3	nonTM	638.791	2	0.0006	R	KGESGQSWPR	L	CAMthiopropanoyl@1	CAMthiopropanoyl@83	30.6	TTK_fekete_3_2.5%_RB5_01_539.mgf	6919	83	92	36.53	0.0046	19428	Prostaglandin E synthase 3
HL60	Trypsin	P20671	nonTM	499.722	2	0.0014	R	KGNYSER	V	CAMthiopropanoyl@1	CAMthiopropanoyl@37	19.5	TTK_fekete_3_2.5%_RB5_01_539.mgf	4243	37	43	23.89	0.069	14099	Histone H2A type 1-D
HL60	Trypsin	P08195	TM	483.934	3	0.0002	L	KLEPHEGLLLR	F	CAMthiopropanoyl@1	CAMthiopropanoyl@615	43.5	TTK_fekete_3_2.5%_RB5_01_539.mgf	10220	615	625	60.16	3.7e-06	61408	4F2 cell-surface antigen heavy chain
HL60	Trypsin	Q9UFM8	nonTM	629.764	2	0.002	R	KNASNMEYR	I	CAMthiopropanoyl@1;Deamidated@2	CAMthiopropanoyl@159;Deamidated@160	29.1	TTK_fekete_3_2.5%_RB5_01_539.mgf	6559	159	167	55.31	0.00016	35136	Neuroplastin
HL60	Trypsin	H0YDJ9	TM	842.725	3	0.0039	V	KQFYDQALQQAVVDDDANNAK	A	CAMthiopropanoyl@1	CAMthiopropanoyl@113	51.3	TTK_fekete_3_2.5%_RB5_01_539.mgf	12322	113	133	41.8	0.00057	24994	Tetraspanin
HL60	Trypsin	B4DEB1	nonTM	638.829	2	0	R	KQLATKAAR	K	CAMthiopropanoyl@1;CAMthiopropanoyl@6	CAMthiopropanoyl@19;CAMthiopropanoyl@24	31.2	TTK_fekete_3_2.5%_RB5_01_539.mgf	7072	19	27	24.28	0.089	14158	Histone H3
HL60	Trypsin	P20701	TM	717.6	4	0.0048	R	KVEMLKPHSQIPVSCEELPEESR	L	CAMthiopropanoyl@6;Carbamidomethyl@15	CAMthiopropanoyl@836;Carbamidomethyl@845	46.1	TTK_fekete_3_2.5%_RB5_01_539.mgf	10949	831	853	35.09	0.0018	129814	Integrin alpha-L
HL60	Trypsin	A0A0G2JI36	nonTM	735.352	2	0.0007	R	KWEAVHAAEQR	R	CAMthiopropanoyl@1	CAMthiopropanoyl@170	32.7	TTK_fekete_3_2.5%_RB5_01_539.mgf	7491	170	180	52.62	6.3e-05	34423	HLA class I histocompatibility antigen, A-3 alpha chain
HL60	Trypsin	P08648	TM	867.426	3	-0.0055	D	LDGNGYPDLIVGSFGVDKAVVYR	G	Deamidated@4;CAMthiopropanoyl@18	Deamidated@469;CAMthiopropanoyl@483	70.9	TTK_fekete_3_2.5%_RB5_01_539.mgf	16984	466	488	29.97	0.0015	119979	Integrin alpha-5
HL60	Trypsin	P08195	TM	655.855	2	-0.0006	R	LDYLSSLKVK	G	CAMthiopropanoyl@10	CAMthiopropanoyl@257	52.7	TTK_fekete_3_2.5%_RB5_01_539.mgf	12684	248	257	39.63	0.00085	61408	4F2 cell-surface antigen heavy chain
HL60	Trypsin	P05556	TM	722.063	3	-0.0046	K	LKPEDITQIQPQQLVLR	L	CAMthiopropanoyl@2	CAMthiopropanoyl@107	60.8	TTK_fekete_3_2.5%_RB5_01_539.mgf	14681	106	122	25.39	0.011	75702	Integrin beta-1
HL60	Trypsin	Q5QNW6	nonTM	653.863	2	-0.0004	R	LLLPGELAKHA	V	CAMthiopropanoyl@9	CAMthiopropanoyl@109	53.6	TTK_fekete_3_2.5%_RB5_01_539.mgf	12907	101	111	25.43	0.21	13912	Histone H2B type 2-F
HL60	Trypsin	P63261	nonTM	734.882	2	-0.0009	L	LTEAPLNPKANR	E	CAMthiopropanoyl@9	CAMthiopropanoyl@113	38.1	TTK_fekete_3_2.5%_RB5_01_539.mgf	8869	105	116	33.58	0.0014	45114	Actin, cytoplasmic 2
HL60	Trypsin	M0R0H5	nonTM	1032.12	3	-0.0027	R	LWEEGEELELVEKSCTHSEKTNR	T	CAMthiopropanoyl@13;Carbamidomethyl@15;CAMthiopropanoyl@20;Deamidated@22	CAMthiopropanoyl@40;Carbamidomethyl@42;CAMthiopropanoyl@47;Deamidated@49	54.7	TTK_fekete_3_2.5%_RB5_01_539.mgf	13172	28	50	74.13	1.2e-05	17927	Urokinase plasminogen activator surface receptor
HL60	Trypsin	H0YL18	nonTM	815.362	3	-0.0075	Y	LLYYTEFTPTEKDEYACR	V	CAMthiopropanoyl@12;Carbamidomethyl@17	CAMthiopropanoyl@95;Carbamidomethyl@100	56	TTK_fekete_3_2.5%_RB5_01_539.mgf	13513	84	101	50.73	1.9e-05	14077	Beta-2-microglobulin
HL60	Trypsin	H0YL18	nonTM	777.67	3	0.0005	L	LYYTEFTPTEKDEYACR	V	CAMthiopropanoyl@11;Carbamidomethyl@16	CAMthiopropanoyl@95;Carbamidomethyl@100	51.6	TTK_fekete_3_2.5%_RB5_01_539.mgf	12402	85	101	27.13	0.0042	14077	Beta-2-microglobulin
HL60	Trypsin	P20671	nonTM	709.353	2	0.0004	R	NDEELNKLLGK	V	CAMthiopropanoyl@7	CAMthiopropanoyl@96	49.7	TTK_fekete_3_2.5%_RB5_01_539.mgf	11899	90	100	53.27	5e-05	14099	Histone H2A type 1-D
HL60	Trypsin	Q7L7L0	nonTM	723.356	2	-0.0014	R	NDEELNKLLGR	V	CAMthiopropanoyl@7	CAMthiopropanoyl@96	50.9	TTK_fekete_3_2.5%_RB5_01_539.mgf	12201	90	100	59.99	0.00094	14113	Histone H2A type 3
HL60	Trypsin	P05556	TM	544.78	2	0.001	F	NELVGKQR	I	CAMthiopropanoyl@6	CAMthiopropanoyl@238	28.5	TTK_fekete_3_2.5%_RB5_01_539.mgf	6387	233	240	23.91	1.5	75702	Integrin beta-1
HL60	Trypsin	A0A0G2JNW2	nonTM	726.785	2	0.0002	R	NESHKNCDFR	V	Deamidated@1;CAMthiopropanoyl@5;Carbamidomethyl@7	Deamidated@481;CAMthiopropanoyl@485;Carbamidomethyl@487	25.9	TTK_fekete_3_2.5%_RB5_01_539.mgf	5741	481	490	29.65	0.0047	58961	Receptor-type tyrosine-protein phosphatase C
HL60	Trypsin	P16401	nonTM	387.222	3	0.0017	R	NGLSLAALKK	A	CAMthiopropanoyl@10	CAMthiopropanoyl@67	44.9	TTK_fekete_3_2.5%_RB5_01_539.mgf	10621	58	67	37.87	0.065	22566	Histone H1.5
HL60	Trypsin	J3QSB4	nonTM	810.396	2	0.0033	R	NKSTESLQANVQR	L	CAMthiopropanoyl@2	CAMthiopropanoyl@105	32.8	TTK_fekete_3_2.5%_RB5_01_539.mgf	7504	104	116	32.96	0.0034	14740	60S ribosomal protein L13
HL60	Trypsin	O15031	TM	707.854	2	0.0005	K	NLDTVKGSSLHV	G	CAMthiopropanoyl@6	CAMthiopropanoyl@696	46.1	TTK_fekete_3_2.5%_RB5_01_539.mgf	10933	691	702	24.98	0.013	153387	Plexin-B2
HL60	Trypsin	A0A0G2JI36	nonTM	444.865	3	0.0022	R	NMKAHSQTDR	A	CAMthiopropanoyl@3	CAMthiopropanoyl@92	18	TTK_fekete_3_2.5%_RB5_01_539.mgf	3902	90	99	32.44	0.0066	34423	HLA class I histocompatibility antigen, A-3 alpha chain
HL60	Trypsin	P10319	TM	657.801	2	0.0009	R	NMKASAQTYR	E	CAMthiopropanoyl@3	CAMthiopropanoyl@92	29.4	TTK_fekete_3_2.5%_RB5_01_539.mgf	6631	90	99	58.71	4.6e-05	40597	HLA class I histocompatibility antigen, B-58 alpha chain
HL60	Trypsin	P08238	nonTM	674.848	2	0.0007	I	NNLGTIAKSGTK	A	CAMthiopropanoyl@8	CAMthiopropanoyl@107	33.7	TTK_fekete_3_2.5%_RB5_01_539.mgf	7745	100	111	40.63	0.00074	79857	Heat shock protein HSP 90-beta
HL60	Trypsin	D3DSM0	TM	803.68	3	-0.0001	R	NPCPNKEKECQPPFAFR	H	Carbamidomethyl@3;CAMthiopropanoyl@6;CAMthiopropanoyl@8;Carbamidomethyl@10	Carbamidomethyl@134;CAMthiopropanoyl@137;CAMthiopropanoyl@139;Carbamidomethyl@141	48.9	TTK_fekete_3_2.5%_RB5_01_539.mgf	11682	132	148	37.54	0.00062	81553	Integrin beta
HL60	Trypsin	P05556	TM	1196.5	2	-0.0056	R	NPCTSEQNCTSPFSYKNVL	S	Carbamidomethyl@3;Deamidated@8;Carbamidomethyl@9;CAMthiopropanoyl@16	Carbamidomethyl@207;Deamidated@212;Carbamidomethyl@213;CAMthiopropanoyl@220	61.7	TTK_fekete_3_2.5%_RB5_01_539.mgf	14894	205	223	27.03	0.0029	75702	Integrin beta-1
HL60	Trypsin	P08195	TM	831.064	3	0.0002	K	NQKDDVAQTDLLQIDPNFGSK	E	CAMthiopropanoyl@3	CAMthiopropanoyl@269	59.1	TTK_fekete_3_2.5%_RB5_01_539.mgf	14267	267	287	23.55	0.024	61408	4F2 cell-surface antigen heavy chain
HL60	Trypsin	P08195	TM	931.946	4	-0.0035	K	NQKDDVAQTDLLQIDPNFGSKEDFDSLLQSAK	K	CAMthiopropanoyl@3	CAMthiopropanoyl@269	67.3	TTK_fekete_3_2.5%_RB5_01_539.mgf	16198	267	298	45.24	0.0018	61408	4F2 cell-surface antigen heavy chain
HL60	Trypsin	P68363	nonTM	695.359	3	0.0015	I	NYQPPTVVPGGDLAKVQR	A	CAMthiopropanoyl@15	CAMthiopropanoyl@370	50.1	TTK_fekete_3_2.5%_RB5_01_539.mgf	12000	356	373	28.38	0.011	50804	Tubulin alpha-1B chain
HL60	Trypsin	Q5QNW6	nonTM	612.308	2	0.0004	M	PDPAKSAPAPK	K	CAMthiopropanoyl@5	CAMthiopropanoyl@6	27.8	TTK_fekete_3_2.5%_RB5_01_539.mgf	6218	2	12	31.88	0.0082	13912	Histone H2B type 2-F
HL60	Trypsin	B2R4S9	nonTM	619.316	2	0.0007	M	PEPAKSAPAPK	K	CAMthiopropanoyl@5	CAMthiopropanoyl@6	27.3	TTK_fekete_3_2.5%_RB5_01_539.mgf	6077	2	12	24.9	0.0091	13898	Histone H2B
HL60	Trypsin	B4DEB1	nonTM	584.277	2	-0.0005	A	QDFKTDLR	F	CAMthiopropanoyl@4	CAMthiopropanoyl@80	38.7	TTK_fekete_3_2.5%_RB5_01_539.mgf	9037	77	84	45.79	0.0034	14158	Histone H3
HL60	Trypsin	B4DEB1	nonTM	616.837	2	-0.0001	Y	QKSTELLIR	K	CAMthiopropanoyl@2	CAMthiopropanoyl@57	42	TTK_fekete_3_2.5%_RB5_01_539.mgf	9860	56	64	63.72	0.00012	14158	Histone H3
HL60	Trypsin	B4DEB1	nonTM	502.272	2	0.0003	K	QLATKAAR	K	CAMthiopropanoyl@5	CAMthiopropanoyl@24	25.3	TTK_fekete_3_2.5%_RB5_01_539.mgf	5594	20	27	36.6	0.0048	14158	Histone H3
HL60	Trypsin	P08195	TM	875.426	3	-0.0038	V	RDIENLKDASSFLAEWQNITK	G	CAMthiopropanoyl@7;Deamidated@18	CAMthiopropanoyl@354;Deamidated@365	68.3	TTK_fekete_3_2.5%_RB5_01_539.mgf	16411	348	368	66.32	3.1e-05	61408	4F2 cell-surface antigen heavy chain
HL60	Trypsin	P20671	nonTM	525.271	3	-0.0007	I	RNDEELNKLLGK	V	CAMthiopropanoyl@8	CAMthiopropanoyl@96	44.5	TTK_fekete_3_2.5%_RB5_01_539.mgf	10513	89	100	37.83	0.002	14099	Histone H2A type 1-D
HL60	Trypsin	P08195	TM	795.046	3	-0.0022	V	SANMTVKGQSEDPGSLLSLFR	R	CAMthiopropanoyl@7;Deamidated@9	CAMthiopropanoyl@510;Deamidated@512	68.3	TTK_fekete_3_2.5%_RB5_01_539.mgf	16422	504	524	34.77	0.00059	61408	4F2 cell-surface antigen heavy chain
HL60	Trypsin	P08195	TM	1192.07	2	-0.002	V	SANMTVKGQSEDPGSLLSLFR	R	Deamidated@3;CAMthiopropanoyl@7	Deamidated@506;CAMthiopropanoyl@510	68.4	TTK_fekete_3_2.5%_RB5_01_539.mgf	16439	504	524	34.02	0.00065	61408	4F2 cell-surface antigen heavy chain
HL60	Trypsin	P08195	TM	898.958	4	-0.0056	A	SDLPASASLPAKADLLLSTQPGREEGSPLELER	L	CAMthiopropanoyl@12	CAMthiopropanoyl@592	66.2	TTK_fekete_3_2.5%_RB5_01_539.mgf	15942	581	613	27.69	0.013	61408	4F2 cell-surface antigen heavy chain
HL60	Trypsin	P54709	TM	916.424	2	-0.0017	R	SDPTSYAGYIEDLKK	F	CAMthiopropanoyl@15	CAMthiopropanoyl@112	57.4	TTK_fekete_3_2.5%_RB5_01_539.mgf	13861	98	112	108.47	6.4e-10	31834	Sodium/potassium-transporting ATPase subunit beta-3
HL60	Trypsin	P20701	TM	800.899	2	-0.001	A	SEFVKILDTFEK	L	CAMthiopropanoyl@5	CAMthiopropanoyl@312	64.3	TTK_fekete_3_2.5%_RB5_01_539.mgf	15493	308	319	39.84	0.0036	129814	Integrin alpha-L
HL60	Trypsin	P54709	TM	642.958	3	0.0012	V	SFAPNNTGKEVTVECK	I	Deamidated@6;CAMthiopropanoyl@9;Carbamidomethyl@15	Deamidated@241;CAMthiopropanoyl@244;Carbamidomethyl@250	40.9	TTK_fekete_3_2.5%_RB5_01_539.mgf	9583	236	251	56.23	6.5e-05	31834	Sodium/potassium-transporting ATPase subunit beta-3
HL60	Trypsin	P54709	TM	963.932	2	-0.0004	V	SFAPNNTGKEVTVECK	I	Deamidated@5;CAMthiopropanoyl@9;Carbamidomethyl@15	Deamidated@240;CAMthiopropanoyl@244;Carbamidomethyl@250	40.9	TTK_fekete_3_2.5%_RB5_01_539.mgf	9582	236	251	104.46	2.8e-09	31834	Sodium/potassium-transporting ATPase subunit beta-3
HL60	Trypsin	H0YL18	nonTM	720.34	3	-0.0007	V	SGFHPSDIEVDLLKNGER	I	CAMthiopropanoyl@14;Deamidated@15	CAMthiopropanoyl@61;Deamidated@62	55	TTK_fekete_3_2.5%_RB5_01_539.mgf	13263	48	65	60.63	1.6e-05	14077	Beta-2-microglobulin
HL60	Trypsin	H0YH80	nonTM	843.889	2	0.0014	S	SGPYGGGGQYFAKPR	N	CAMthiopropanoyl@13	CAMthiopropanoyl@169	43.1	TTK_fekete_3_2.5%_RB5_01_539.mgf	10121	157	171	55.44	6.3e-06	19517	Heterogeneous nuclear ribonucleoprotein A1
HL60	Trypsin	P16403	nonTM	559.816	2	0.0008	R	SGVSLAALKK	A	CAMthiopropanoyl@10	CAMthiopropanoyl@64	45	TTK_fekete_3_2.5%_RB5_01_539.mgf	10632	55	64	48.38	0.0031	22390	Histone H1.2
HL60	Trypsin	P08238	nonTM	846.07	3	-0.0067	K	SIYYITGESKEQVANSAFVER	V	CAMthiopropanoyl@10	CAMthiopropanoyl@491	56	TTK_fekete_3_2.5%_RB5_01_539.mgf	13518	482	502	32.28	0.0012	79857	Heat shock protein HSP 90-beta
HL60	Trypsin	P05556	TM	1004.19	3	-0.0019	R	SKGTAEKLKPEDITQIQPQQLVLR	L	CAMthiopropanoyl@2;CAMthiopropanoyl@9	CAMthiopropanoyl@100;CAMthiopropanoyl@107	57.8	TTK_fekete_3_2.5%_RB5_01_539.mgf	13965	99	122	36.4	0.0091	75702	Integrin beta-1
HL60	Trypsin	O15031	TM	998.947	2	-0.0023	R	SKSCVAVTSAQPQNMSR	R	CAMthiopropanoyl@2;Carbamidomethyl@4;Deamidated@14	CAMthiopropanoyl@516;Carbamidomethyl@518;Deamidated@528	36.9	TTK_fekete_3_2.5%_RB5_01_539.mgf	8583	515	531	65.98	1.4e-06	153387	Plexin-B2
HL60	Trypsin	Q9H0C2	TM	608.822	2	0.0004	V	SKTAVAPIER	V	CAMthiopropanoyl@2	CAMthiopropanoyl@35	34.1	TTK_fekete_3_2.5%_RB5_01_539.mgf	7842	34	43	27.05	0.051	35285	ADP/ATP translocase 4
HL60	Trypsin	A0A087X1S7	nonTM	995.437	2	-0.0039	I	SKVQKEDNSTYIMR	V	CAMthiopropanoyl@2;CAMthiopropanoyl@5;Deamidated@8	CAMthiopropanoyl@98;CAMthiopropanoyl@101;Deamidated@104	43.7	TTK_fekete_3_2.5%_RB5_01_539.mgf	10282	97	110	28.65	0.0021	29407	CD48 antigen
HL60	Trypsin	P35613-2	TM	1199.21	3	-0.001	K	SSEHINEGETAMLVCKSESVPPVTDWAWYK	I	Carbamidomethyl@15;CAMthiopropanoyl@16	Carbamidomethyl@126;CAMthiopropanoyl@127	64.5	TTK_fekete_3_2.5%_RB5_01_539.mgf	15549	112	141	66.2	1.7e-06	29431	Basigin
HL60	Trypsin	P08195	TM	711.369	2	-0.0003	F	STQVDTVATKVK	D	CAMthiopropanoyl@12	CAMthiopropanoyl@331	36.2	TTK_fekete_3_2.5%_RB5_01_539.mgf	8392	320	331	31.95	0.0043	61408	4F2 cell-surface antigen heavy chain
HL60	Trypsin	Q9UBG0	TM	841.876	2	0.0001	R	SWQESKKACLR	G	CAMthiopropanoyl@6;CAMthiopropanoyl@7;Carbamidomethyl@9	CAMthiopropanoyl@407;CAMthiopropanoyl@408;Carbamidomethyl@410	41.1	TTK_fekete_3_2.5%_RB5_01_539.mgf	9656	402	412	38.83	0.0081	169761	C-type mannose receptor 2
HL60	Trypsin	A0A0G2JI36	nonTM	847.902	2	-0.0017	R	SWTAADMAAQITKR	K	CAMthiopropanoyl@13	CAMthiopropanoyl@168	53.3	TTK_fekete_3_2.5%_RB5_01_539.mgf	12831	156	169	86.88	8e-07	34423	HLA class I histocompatibility antigen, A-3 alpha chain
HL60	Trypsin	E7EUT5	nonTM	717.849	2	0.0016	I	TATQKTVDGPSGK	L	CAMthiopropanoyl@5	CAMthiopropanoyl@111	26	TTK_fekete_3_2.5%_RB5_01_539.mgf	5783	107	119	43.23	0.00036	28024	Glyceraldehyde-3-phosphate dehydrogenase
HL60	Trypsin	E7EUT5	nonTM	1017.99	2	-0.0008	I	TATQKTVDGPSGKLWR	D	CAMthiopropanoyl@5;CAMthiopropanoyl@13	CAMthiopropanoyl@111;CAMthiopropanoyl@119	47	TTK_fekete_3_2.5%_RB5_01_539.mgf	11187	107	122	32.29	0.011	28024	Glyceraldehyde-3-phosphate dehydrogenase
HL60	Trypsin	P63261	nonTM	764.379	2	-0.0033	L	TDYLMKILTER	G	CAMthiopropanoyl@6	CAMthiopropanoyl@191	64.3	TTK_fekete_3_2.5%_RB5_01_539.mgf	15494	186	196	38.55	0.0012	45114	Actin, cytoplasmic 2
HL60	Trypsin	H0Y5E4	TM	868.387	3	-0.0025	R	TEAADLCKAFNSTLPTMAQMEK	A	Carbamidomethyl@7;CAMthiopropanoyl@8;Deamidated@11	Carbamidomethyl@53;CAMthiopropanoyl@54;Deamidated@57	64.1	TTK_fekete_3_2.5%_RB5_01_539.mgf	15444	47	68	29.89	0.009	32491	CD44 antigen
HL60	Trypsin	H0Y5E4	TM	971.436	4	0.0019	R	TEAADLCKAFNSTLPTMAQMEKALSIGFETCR	Y	Carbamidomethyl@7;CAMthiopropanoyl@8;Deamidated@11;CAMthiopropanoyl@22;Carbamidomethyl@31	Carbamidomethyl@53;CAMthiopropanoyl@54;Deamidated@57;CAMthiopropanoyl@68;Carbamidomethyl@77	84.9	TTK_fekete_3_2.5%_RB5_01_539.mgf	19946	47	78	26.14	0.013	32491	CD44 antigen
HL60	Trypsin	O15031	TM	884.072	3	-0.0017	R	TEAGAFEYVPDPTFENFTGGVKK	Q	Deamidated@16;CAMthiopropanoyl@23	Deamidated@1099;CAMthiopropanoyl@1106	64.3	TTK_fekete_3_2.5%_RB5_01_539.mgf	15492	1084	1106	43.49	0.00012	153387	Plexin-B2
HL60	Trypsin	P63261	nonTM	678.341	2	0.001	L	TEAPLNPKANR	E	CAMthiopropanoyl@8	CAMthiopropanoyl@113	33.2	TTK_fekete_3_2.5%_RB5_01_539.mgf	7606	106	116	46.06	0.0012	45114	Actin, cytoplasmic 2
HL60	Trypsin	P05556	TM	828.403	2	0.001	V	TEEFQPVYKELK	N	CAMthiopropanoyl@12	CAMthiopropanoyl@349	49.2	TTK_fekete_3_2.5%_RB5_01_539.mgf	11751	338	349	26.37	0.0034	75702	Integrin beta-1
HL60	Trypsin	P20701	TM	776.342	2	-0.0015	K	TEFDFSDYVKR	K	CAMthiopropanoyl@10	CAMthiopropanoyl@213	54	TTK_fekete_3_2.5%_RB5_01_539.mgf	12991	204	214	35.1	0.01	129814	Integrin alpha-L
HL60	Trypsin	P35613-2	TM	1105.44	2	-0.0026	K	TEFKVDSDDQWGEYSCV	F	CAMthiopropanoyl@4;Carbamidomethyl@16	CAMthiopropanoyl@75;Carbamidomethyl@87	59.2	TTK_fekete_3_2.5%_RB5_01_539.mgf	14289	72	88	47.8	0.00015	29431	Basigin
HL60	Trypsin	P35613-2	TM	1541.64	2	0	K	TEFKVDSDDQWGEYSCVFLPEPMGT	A	CAMthiopropanoyl@4;Carbamidomethyl@16	CAMthiopropanoyl@75;Carbamidomethyl@87	75.5	TTK_fekete_3_2.5%_RB5_01_539.mgf	17965	72	96	77.18	1.9e-07	29431	Basigin
HL60	Trypsin	P35613-2	TM	1127.48	3	-0.0032	K	TEFKVDSDDQWGEYSCVFLPEPMGTANI	Q	CAMthiopropanoyl@4;Carbamidomethyl@16	CAMthiopropanoyl@75;Carbamidomethyl@87	78.3	TTK_fekete_3_2.5%_RB5_01_539.mgf	18553	72	99	41.44	0.00018	29431	Basigin
HL60	Trypsin	P35613-2	TM	1042.22	4	-0.0041	K	TEFKVDSDDQWGEYSCVFLPEPMGTANIQLHGPPR	V	CAMthiopropanoyl@4;Carbamidomethyl@16	CAMthiopropanoyl@75;Carbamidomethyl@87	67.2	TTK_fekete_3_2.5%_RB5_01_539.mgf	16166	72	106	74.05	1.1e-07	29431	Basigin
HL60	Trypsin	H0YL18	nonTM	946.395	2	0.0001	Y	TEFTPTEKDEYACR	V	CAMthiopropanoyl@8;Carbamidomethyl@13	CAMthiopropanoyl@95;Carbamidomethyl@100	40.5	TTK_fekete_3_2.5%_RB5_01_539.mgf	9483	88	101	80.82	2.4e-07	14077	Beta-2-microglobulin
HL60	Trypsin	B4DEB1	nonTM	635.314	2	0.002	S	TGGVKKPHR	Y	CAMthiopropanoyl@5;CAMthiopropanoyl@6	CAMthiopropanoyl@37;CAMthiopropanoyl@38	25.1	TTK_fekete_3_2.5%_RB5_01_539.mgf	5564	33	41	29.17	0.0074	14158	Histone H3
HL60	Trypsin	P16403	nonTM	675.829	2	-0.0004	I	TKAVAASKER	S	CAMthiopropanoyl@2;CAMthiopropanoyl@8	CAMthiopropanoyl@46;CAMthiopropanoyl@52	28.7	TTK_fekete_3_2.5%_RB5_01_539.mgf	6444	45	54	34.78	0.013	22390	Histone H1.2
HL60	Trypsin	P11021	nonTM	796.399	2	-0.0014	A	TKDAGTIAGLNVMR	I	CAMthiopropanoyl@2	CAMthiopropanoyl@185	49.3	TTK_fekete_3_2.5%_RB5_01_539.mgf	11788	184	197	23.48	0.04	72402	78 kDa glucose-regulated protein
HL60	Trypsin	H0YL18	nonTM	618.823	2	-0.0007	R	TPKIQVYSR	H	CAMthiopropanoyl@3	CAMthiopropanoyl@26	37.6	TTK_fekete_3_2.5%_RB5_01_539.mgf	8736	24	32	44.4	0.0032	14077	Beta-2-microglobulin
HL60	Trypsin	Q9UBG0	TM	724.856	2	0.0007	R	TSNISKPGTLER	G	Deamidated@3;CAMthiopropanoyl@6	Deamidated@140;CAMthiopropanoyl@143	37	TTK_fekete_3_2.5%_RB5_01_539.mgf	8596	138	149	27.67	0.12	169761	C-type mannose receptor 2
HL60	Trypsin	P35613-2	TM	766.621	4	0.0004	F	TTVEDLGSKILLTCSLNDSATEVTGHR	W	CAMthiopropanoyl@9;Carbamidomethyl@14;Deamidated@17	CAMthiopropanoyl@36;Carbamidomethyl@41;Deamidated@44	64.6	TTK_fekete_3_2.5%_RB5_01_539.mgf	15568	28	54	52.2	1.3e-05	29431	Basigin
HL60	Trypsin	P35613-2	TM	988.141	3	-0.0039	T	TVEDLGSKILLTCSLNDSATEVTGHR	W	CAMthiopropanoyl@8;Carbamidomethyl@13;Deamidated@16	CAMthiopropanoyl@36;Carbamidomethyl@41;Deamidated@44	62.5	TTK_fekete_3_2.5%_RB5_01_539.mgf	15065	29	54	197.36	1e-16	29431	Basigin
HL60	Trypsin	P35613-2	TM	954.459	3	-0.0035	T	VEDLGSKILLTCSLNDSATEVTGHR	W	CAMthiopropanoyl@7;Carbamidomethyl@12;Deamidated@15	CAMthiopropanoyl@36;Carbamidomethyl@41;Deamidated@44	60.8	TTK_fekete_3_2.5%_RB5_01_539.mgf	14683	30	54	131.89	4.1e-12	29431	Basigin
HL60	Trypsin	H0YL18	nonTM	996.426	2	-0.0027	K	VEHSDLSFSKDWSFY	L	CAMthiopropanoyl@10	CAMthiopropanoyl@78	62.7	TTK_fekete_3_2.5%_RB5_01_539.mgf	15130	69	83	33.87	0.00076	14077	Beta-2-microglobulin
HL60	Trypsin	P32942	TM	1184.87	3	-0.0082	R	VEPQNPVLSAGGSLFVNCSTDCPSSEKIALET	S	Deamidated@17;Carbamidomethyl@18;Carbamidomethyl@22;CAMthiopropanoyl@27	Deamidated@52;Carbamidomethyl@53;Carbamidomethyl@57;CAMthiopropanoyl@62	70.6	TTK_fekete_3_2.5%_RB5_01_539.mgf	16917	36	67	61.47	1.7e-06	62788	Intercellular adhesion molecule 3
HL60	Trypsin	Q9Y624	TM	813.864	2	-0.0007	R	VEWKFDQGDTTR	L	CAMthiopropanoyl@4	CAMthiopropanoyl@63	46.6	TTK_fekete_3_2.5%_RB5_01_539.mgf	11067	60	71	43.98	0.00047	32962	Junctional adhesion molecule A
HL60	Trypsin	P35613-2	TM	1103.87	3	-0.0052	T	VFTTVEDLGSKILLTCSLNDSATEVTGHR	W	CAMthiopropanoyl@11;Carbamidomethyl@16;Deamidated@19	CAMthiopropanoyl@36;Carbamidomethyl@41;Deamidated@44	69.4	TTK_fekete_3_2.5%_RB5_01_539.mgf	16650	26	54	26.2	0.0082	29431	Basigin
HL60	Trypsin	Q9UIW2	TM	1142.88	3	-0.0048	R	VGKVLCSPVESEYISAEQIVCEIGDASSVR	A	CAMthiopropanoyl@3;Carbamidomethyl@6;Carbamidomethyl@21	CAMthiopropanoyl@904;Carbamidomethyl@907;Carbamidomethyl@922	74	TTK_fekete_3_2.5%_RB5_01_539.mgf	17656	902	931	49.17	5.8e-05	214126	Plexin-A1
HL60	Trypsin	F5H5M7	TM	783.681	3	-0.0021	R	VGQKESAYAKSEEFAVCR	D	CAMthiopropanoyl@4;CAMthiopropanoyl@10;Carbamidomethyl@17	CAMthiopropanoyl@109;CAMthiopropanoyl@115;Carbamidomethyl@122	47.6	TTK_fekete_3_2.5%_RB5_01_539.mgf	11352	106	123	36.04	0.00091	31478	Interferon gamma receptor 1
HL60	Trypsin	P35613-2	TM	994.956	2	-0.0008	R	VKAVKSSEHINEGETA	M	CAMthiopropanoyl@2;CAMthiopropanoyl@5	CAMthiopropanoyl@108;CAMthiopropanoyl@111	35.7	TTK_fekete_3_2.5%_RB5_01_539.mgf	8270	107	122	39.3	0.00057	29431	Basigin
HL60	Trypsin	A0A0G2JNW2	nonTM	876.912	2	0.0012	R	VKDLQYSTDYTFK	A	CAMthiopropanoyl@2	CAMthiopropanoyl@492	48	TTK_fekete_3_2.5%_RB5_01_539.mgf	11447	491	503	93.23	8.8e-08	58961	Receptor-type tyrosine-protein phosphatase C
HL60	Trypsin	P20701	TM	886.793	3	-0.0002	K	VLIIITDGEATDSGNIDAAKDIIR	Y	CAMthiopropanoyl@20	CAMthiopropanoyl@277	64.8	TTK_fekete_3_2.5%_RB5_01_539.mgf	15604	258	281	33.95	0.0011	129814	Integrin alpha-L
HL60	Trypsin	H0YL18	nonTM	740.403	2	0.0002	R	VNHVTLSQPKIV	K	CAMthiopropanoyl@10	CAMthiopropanoyl@111	45.6	TTK_fekete_3_2.5%_RB5_01_539.mgf	10804	102	113	55.61	3.7e-05	14077	Beta-2-microglobulin
HL60	Trypsin	H3BSM2	nonTM	771.051	3	-0.0011	K	VQPQEPLVLKDVENTDWR	L	CAMthiopropanoyl@10	CAMthiopropanoyl@244	59.9	TTK_fekete_3_2.5%_RB5_01_539.mgf	14460	235	252	32.99	0.00081	34638	Kunitz-type protease inhibitor 1
HL60	Trypsin	P48960	TM	1216.82	3	0.0001	K	VSCGKFSDCWNTEGSYDCVCSPGYEPVSGAK	T	Carbamidomethyl@3;CAMthiopropanoyl@5;Carbamidomethyl@9;Carbamidomethyl@18;Carbamidomethyl@20	Carbamidomethyl@76;CAMthiopropanoyl@78;Carbamidomethyl@82;Carbamidomethyl@91;Carbamidomethyl@93	53.5	TTK_fekete_3_2.5%_RB5_01_539.mgf	12876	74	104	51.19	1.6e-05	71068	CD97 antigen
HL60	Trypsin	E9PFD9	nonTM	671.635	3	0.001	K	VSEDKKAKCAEKGK	S	CAMthiopropanoyl@5;CAMthiopropanoyl@8;Carbamidomethyl@9;CAMthiopropanoyl@14	CAMthiopropanoyl@93;CAMthiopropanoyl@96;Carbamidomethyl@97;CAMthiopropanoyl@102	28	TTK_fekete_3_2.5%_RB5_01_539.mgf	6274	89	102	48.96	0.00021	62372	Semaphorin-4D
HL60	Trypsin	P08195	TM	1261.92	3	0.0067	L	WDESSFPDIPGAVSANMTVKGQSEDPGSLLSLFR	R	Deamidated@16;CAMthiopropanoyl@20	Deamidated@506;CAMthiopropanoyl@510	82.3	TTK_fekete_3_2.5%_RB5_01_539.mgf	19406	491	524	25.63	0.0039	61408	4F2 cell-surface antigen heavy chain
HL60	Trypsin	P35613-2	TM	710.035	3	-0.002	R	WLKGGVVLKEDALPGQK	T	CAMthiopropanoyl@3;CAMthiopropanoyl@9	CAMthiopropanoyl@57;CAMthiopropanoyl@63	57.8	TTK_fekete_3_2.5%_RB5_01_539.mgf	13954	55	71	25.46	0.0099	29431	Basigin
HL60	Trypsin	A0A0G2JLV7	TM	992.962	2	-0.0033	K	WSEQSDYLELLVKET	S	CAMthiopropanoyl@13	CAMthiopropanoyl@121	73.8	TTK_fekete_3_2.5%_RB5_01_539.mgf	17602	109	123	56.81	7.9e-05	31737	Leukocyte-associated immunoglobulin-like receptor 1
HL60	Trypsin	A0A0G2JNW2	nonTM	990.966	2	-0.0018	K	YANITVDYLYNKETK	L	Deamidated@3;CAMthiopropanoyl@15	Deamidated@184;CAMthiopropanoyl@196	54.9	TTK_fekete_3_2.5%_RB5_01_539.mgf	13227	182	196	31.22	0.0034	58961	Receptor-type tyrosine-protein phosphatase C
HL60	Trypsin	A0A0G2JNW2	nonTM	990.966	2	-0.0011	K	YANITVDYLYNKETK	L	Deamidated@3;CAMthiopropanoyl@12	Deamidated@184;CAMthiopropanoyl@193	54.9	TTK_fekete_3_2.5%_RB5_01_539.mgf	13240	182	196	54.98	2e-05	58961	Receptor-type tyrosine-protein phosphatase C
HL60	Trypsin	Q9UBG0	TM	742.321	2	0	R	YCYKVFSSER	L	Carbamidomethyl@2;CAMthiopropanoyl@4	Carbamidomethyl@682;CAMthiopropanoyl@684	43.7	TTK_fekete_3_2.5%_RB5_01_539.mgf	10289	681	690	39.52	0.0011	169761	C-type mannose receptor 2
HL60	Trypsin	A0A0G2JI36	nonTM	915.421	2	-0.0021	A	YDGKDYIALNEDLR	S	CAMthiopropanoyl@4	CAMthiopropanoyl@145	52.5	TTK_fekete_3_2.5%_RB5_01_539.mgf	12635	142	155	38.01	0.0022	34423	HLA class I histocompatibility antigen, A-3 alpha chain
HL60	Trypsin	H0YDJ9	TM	840.738	3	-0.0043	F	YDQALQQAVVDDDANNAKAVVK	T	CAMthiopropanoyl@18	CAMthiopropanoyl@133	49.5	TTK_fekete_3_2.5%_RB5_01_539.mgf	11841	116	137	23.94	0.034	24994	Tetraspanin
HL60	Trypsin	A0A0G2JI36	nonTM	748.856	2	-0.0005	R	YLENGKETLQR	T	Deamidated@4;CAMthiopropanoyl@6	Deamidated@198;CAMthiopropanoyl@200	37.7	TTK_fekete_3_2.5%_RB5_01_539.mgf	8779	195	205	68.73	1.5e-05	34423	HLA class I histocompatibility antigen, A-3 alpha chain
HL60	Trypsin	A0A0G2JI36	nonTM	680.002	3	0.0028	R	YTCHVQHEGLPKPLTL	R	Carbamidomethyl@3;CAMthiopropanoyl@12	Carbamidomethyl@283;CAMthiopropanoyl@292	49.2	TTK_fekete_3_2.5%_RB5_01_539.mgf	11768	281	296	35.71	0.0043	34423	HLA class I histocompatibility antigen, A-3 alpha chain
HL60	Trypsin	P63261	nonTM	649.297	2	0.0016	S	YVGDEAQSKR	G	CAMthiopropanoyl@9	CAMthiopropanoyl@61	26.1	TTK_fekete_3_2.5%_RB5_01_539.mgf	5794	53	62	29.47	0.0021	45114	Actin, cytoplasmic 2
HL60	Trypsin	H0Y5E4	TM	594.279	2	0.0001	R	YVQKGEYR	T	CAMthiopropanoyl@4	CAMthiopropanoyl@158	28.4	TTK_fekete_3_2.5%_RB5_01_539.mgf	6355	155	162	33.38	0.01	32491	CD44 antigen
HL60	Trypsin	H7C543	TM	1039.83	3	-0.0052	R	YYSKIIISPEENVTLTCTAENQLER	T	CAMthiopropanoyl@4;Deamidated@12;Carbamidomethyl@17	CAMthiopropanoyl@233;Deamidated@241;Carbamidomethyl@246	63.4	TTK_fekete_3_2.5%_RB5_01_539.mgf	15289	230	254	94.89	2.6e-09	38567	CD166 antigen
HL60	Trypsin	E9PFD9	nonTM	733.705	3	-0.0002	R	AANYTSSLNLPDKTLQFVK	D	Deamidated@3;Thioacyl@13	Deamidated@379;Thioacyl@389	65.7	TTK_fekete_4_2.5%_RB6_01_540.mgf	15540	377	395	24.77	0.009	62372	Semaphorin-4D
HL60	Trypsin	P10319	TM	476.731	2	-0.0012	R	ADPPKTHV	T	Thioacyl@5	Thioacyl@210	30.1	TTK_fekete_4_2.5%_RB6_01_540.mgf	6619	206	213	23.83	0.11	40597	HLA class I histocompatibility antigen, B-58 alpha chain
HL60	Trypsin	A0A0A0MSA9	TM	971	2	-0.0001	T	AEVQKVQLTGEPVPMAR	C	Thioacyl@5	Thioacyl@153	52.6	TTK_fekete_4_2.5%_RB6_01_540.mgf	12261	149	165	24.05	0.0078	43425	Poliovirus receptor
HL60	Trypsin	E7EP60	nonTM	639.83	2	0.0014	K	AFLDKQNQVK	F	Thioacyl@5	Thioacyl@241	42.2	TTK_fekete_4_2.5%_RB6_01_540.mgf	9608	237	246	27.46	0.016	68264	Integrin alpha-4
HL60	Trypsin	P78324	TM	698.373	2	-0.0019	R	AKPSAPVVSGPAAR	A	Thioacyl@2	Thioacyl@147	39.1	TTK_fekete_4_2.5%_RB6_01_540.mgf	8813	146	159	49.05	0.00026	55446	Tyrosine-protein phosphatase non-receptor type substrate 1
HL60	Trypsin	P15144	TM	609.823	2	-0.0018	R	ALEQALEKTK	A	Thioacyl@10	Thioacyl@945	41.6	TTK_fekete_4_2.5%_RB6_01_540.mgf	9460	936	945	33.38	0.0072	109870	Aminopeptidase N
HL60	Trypsin	H3BU51	TM	541.774	2	-0.001	A	APDITGHKR	S	Thioacyl@8	Thioacyl@39	28	TTK_fekete_4_2.5%_RB6_01_540.mgf	6130	32	40	23.12	0.075	20241	Neuroplastin
HL60	Trypsin	P20701	TM	974.948	2	-0.0034	T	DGEATDSGNIDAAKDIIR	Y	Thioacyl@14	Thioacyl@277	54.4	TTK_fekete_4_2.5%_RB6_01_540.mgf	12725	264	281	27.58	0.0026	53630	Integrin alpha-L
HL60	Trypsin	Q08722	TM	1233.57	2	-0.003	R	DIYTFDGALNKSTVPTDFSSAK	I	Deamidated@10;Thioacyl@11	Deamidated@73;Thioacyl@74	66.4	TTK_fekete_4_2.5%_RB6_01_540.mgf	15712	64	85	25.74	0.0082	35590	Leukocyte surface antigen CD47
HL60	Trypsin	I3L1U9	nonTM	849.924	2	-0.0036	R	DLTDYLMKILTER	G	Thioacyl@8	Thioacyl@191	87.3	TTK_fekete_4_2.5%_RB6_01_540.mgf	20356	184	196	54.63	0.0001	23887	Actin, cytoplasmic 2
HL60	Trypsin	Q08722	TM	987.46	2	-0.003	T	FDGALNKSTVPTDFSSAK	I	Deamidated@6;Thioacyl@7	Deamidated@73;Thioacyl@74	54.4	TTK_fekete_4_2.5%_RB6_01_540.mgf	12734	68	85	48.58	0.0017	35590	Leukocyte surface antigen CD47
HL60	Trypsin	A0A0G2JI36	nonTM	785.336	2	-0.0023	R	FDSDAASQKMEPR	A	Thioacyl@9	Thioacyl@68	41	TTK_fekete_4_2.5%_RB6_01_540.mgf	9314	60	72	118.35	1.4e-09	34423	HLA class I histocompatibility antigen, A-3 alpha chain
HL60	Trypsin	H3BU51	TM	973.484	2	-0.0013	R	FFIINKENYTELNIV	N	Thioacyl@6;Deamidated@8	Thioacyl@89;Deamidated@91	80.7	TTK_fekete_4_2.5%_RB6_01_540.mgf	18961	84	98	34.76	0.0045	20241	Neuroplastin
HL60	Trypsin	P27797	nonTM	725.659	3	-0.002	K	FYGDEEKDKGLQTSQDAR	F	Thioacyl@9	Thioacyl@64	38.4	TTK_fekete_4_2.5%_RB6_01_540.mgf	8646	56	73	23.11	0.047	48283	Calreticulin
HL60	Trypsin	P27797	nonTM	725.66	3	-0.0016	K	FYGDEEKDKGLQTSQDAR	F	Thioacyl@7	Thioacyl@62	39.3	TTK_fekete_4_2.5%_RB6_01_540.mgf	8869	56	73	42.56	0.00017	48283	Calreticulin
HL60	Trypsin	Q08722	TM	856.413	2	-0.0024	D	GALNKSTVPTDFSSAK	I	Deamidated@4;Thioacyl@5	Deamidated@73;Thioacyl@74	49.5	TTK_fekete_4_2.5%_RB6_01_540.mgf	11454	70	85	63.25	7.5e-05	35590	Leukocyte surface antigen CD47
HL60	Trypsin	P48960	TM	720.315	2	-0.0019	R	GDKNVTMGQSSAR	M	Thioacyl@3;Deamidated@4	Thioacyl@370;Deamidated@371	33.1	TTK_fekete_4_2.5%_RB6_01_540.mgf	7341	368	380	71.09	7.4e-05	71068	CD97 antigen
HL60	Trypsin	A0A087X2B5	nonTM	749.899	2	-0.0029	K	GGVVLKEDALPGQK	T	Thioacyl@6	Thioacyl@60	48.3	TTK_fekete_4_2.5%_RB6_01_540.mgf	11160	55	68	85.5	2.7e-07	24109	Basigin
HL60	Trypsin	P10319	TM	778.819	2	-0.0018	R	GHDQSAYDGKDYI	A	Thioacyl@10	Thioacyl@145	45.6	TTK_fekete_4_2.5%_RB6_01_540.mgf	10477	136	148	43.87	0.00049	40597	HLA class I histocompatibility antigen, B-58 alpha chain
HL60	Trypsin	P10319	TM	870.88	2	-0.0011	R	GHDQSAYDGKDYIAL	N	Thioacyl@10	Thioacyl@145	55.1	TTK_fekete_4_2.5%_RB6_01_540.mgf	12895	136	150	50.54	3.5e-05	40597	HLA class I histocompatibility antigen, B-58 alpha chain
HL60	Trypsin	P10319	TM	950.684	4	-0.0007	R	GHDQSAYDGKDYIALNEDLSSWTAADTAAQITQR	K	Thioacyl@10	Thioacyl@145	66.2	TTK_fekete_4_2.5%_RB6_01_540.mgf	15666	136	169	63	6.4e-05	40597	HLA class I histocompatibility antigen, B-58 alpha chain
HL60	Trypsin	P62805	nonTM	811.885	2	-0.0015	R	GKGGKGLGKGGAKR	H	Thioacyl@2;Thioacyl@5;Thioacyl@9;Thioacyl@13	Thioacyl@6;Thioacyl@9;Thioacyl@13;Thioacyl@17	45.4	TTK_fekete_4_2.5%_RB6_01_540.mgf	10424	5	18	61.38	1.9e-05	11360	Histone H4
HL60	Trypsin	P0C0S8	nonTM	489.236	2	-0.0003	R	GKQGGKAR	A	Thioacyl@2;Thioacyl@6	Thioacyl@6;Thioacyl@10	22.7	TTK_fekete_4_2.5%_RB6_01_540.mgf	4949	5	12	26.07	0.09	14083	Histone H2A type 1
HL60	Trypsin	I3L1U9	nonTM	1016.43	2	-0.0032	V	GMGQKDSYVGDEAQSKR	G	Thioacyl@5;Thioacyl@16	Thioacyl@50;Thioacyl@61	43.1	TTK_fekete_4_2.5%_RB6_01_540.mgf	9842	46	62	27.1	0.0029	23887	Actin, cytoplasmic 2
HL60	Trypsin	Q02539	nonTM	635.279	2	-0.0026	A	GYDVEKNNSR	I	Thioacyl@6	Thioacyl@78	30.3	TTK_fekete_4_2.5%_RB6_01_540.mgf	6681	73	82	47.32	0.00021	21829	Histone H1.1
HL60	Trypsin	P11717	TM	834.366	3	-0.0044	R	HAEPEQNWEAVDGSQTETEKK	H	Thioacyl@21	Thioacyl@512	38.4	TTK_fekete_4_2.5%_RB6_01_540.mgf	8654	492	512	42.12	0.00028	281155	Cation-independent mannose-6-phosphate receptor
HL60	Trypsin	I3L1U9	nonTM	824.359	3	0	R	HQGVMVGMGQKDSYVGDEAQSK	R	Oxidation@5;Oxidation@8;Thioacyl@11	Oxidation@44;Oxidation@47;Thioacyl@50	36.4	TTK_fekete_4_2.5%_RB6_01_540.mgf	8141	40	61	29.73	0.0018	23887	Actin, cytoplasmic 2
HL60	Trypsin	P08195	TM	1148.56	2	-0.0037	D	IENLKDASSFLAEWQNITK	G	Thioacyl@5;Deamidated@16	Thioacyl@354;Deamidated@365	75.2	TTK_fekete_4_2.5%_RB6_01_540.mgf	17749	350	368	52.04	2.7e-05	61408	4F2 cell-surface antigen heavy chain
HL60	Trypsin	Q08722	TM	794.934	2	-0.0002	K	IEVSQLLKGDASLK	M	Thioacyl@8	Thioacyl@93	59.8	TTK_fekete_4_2.5%_RB6_01_540.mgf	14089	86	99	51.53	0.0031	35590	Leukocyte surface antigen CD47
HL60	Trypsin	P08195	TM	723.372	3	-0.0009	R	IGDLQAFQGHGAGNLAGLKGR	L	Thioacyl@19	Thioacyl@245	53	TTK_fekete_4_2.5%_RB6_01_540.mgf	12375	227	247	76.64	2.6e-07	61408	4F2 cell-surface antigen heavy chain
HL60	Trypsin	C9JA36	nonTM	577.323	2	-0.0017	I	IGLKPEGVPR	I	Thioacyl@4	Thioacyl@125	45.7	TTK_fekete_4_2.5%_RB6_01_540.mgf	10488	122	131	35.9	0.0062	15187	Sodium/potassium-transporting ATPase subunit beta-3
HL60	Trypsin	C9JA36	nonTM	633.865	2	-0.0015	R	IIGLKPEGVPR	I	Thioacyl@5	Thioacyl@125	50.4	TTK_fekete_4_2.5%_RB6_01_540.mgf	11700	121	131	29.78	0.062	15187	Sodium/potassium-transporting ATPase subunit beta-3
HL60	Trypsin	P05556	TM	920.471	2	-0.0059	V	ILENGKLSEGVTISYK	S	Deamidated@4;Thioacyl@6	Deamidated@386;Thioacyl@388	54.9	TTK_fekete_4_2.5%_RB6_01_540.mgf	12868	383	398	65.7	0.00026	75702	Integrin beta-1
HL60	Trypsin	G3V0E5	nonTM	564.315	2	-0.0015	R	IPELNKVAR	A	Thioacyl@6	Thioacyl@504	44.6	TTK_fekete_4_2.5%_RB6_01_540.mgf	10219	499	507	48.17	0.0037	76259	Transferrin receptor
HL60	Trypsin	P48960	TM	655.974	3	-0.0037	M	IQERGDKNVTMGQSSAR	M	Thioacyl@7;Deamidated@8	Thioacyl@370;Deamidated@371	32.5	TTK_fekete_4_2.5%_RB6_01_540.mgf	7186	364	380	23.65	0.009	71068	CD97 antigen
HL60	Trypsin	A0A087X2B5	nonTM	921.398	2	-0.001	K	ITDSEDKALMNGSESR	F	Thioacyl@7;Deamidated@11	Thioacyl@145;Deamidated@149	42.6	TTK_fekete_4_2.5%_RB6_01_540.mgf	9708	139	154	123.93	4.3e-11	24109	Basigin
HL60	Trypsin	A0A087X2B5	nonTM	929.395	2	-0.0008	K	ITDSEDKALMNGSESR	F	Thioacyl@7;Oxidation@10;Deamidated@11	Thioacyl@145;Oxidation@148;Deamidated@149	36.6	TTK_fekete_4_2.5%_RB6_01_540.mgf	8209	139	154	134.97	5e-12	24109	Basigin
HL60	Trypsin	Q08722	TM	1176.06	2	-0.003	D	IYTFDGALNKSTVPTDFSSAK	I	Deamidated@9;Thioacyl@10	Deamidated@73;Thioacyl@74	62.1	TTK_fekete_4_2.5%_RB6_01_540.mgf	14679	65	85	51.41	0.00012	35590	Leukocyte surface antigen CD47
HL60	Trypsin	A0A075B788	TM	798.864	2	-0.0038	V	KDLQYSTDYTFK	A	Thioacyl@1	Thioacyl@494	49.3	TTK_fekete_4_2.5%_RB6_01_540.mgf	11396	494	505	49.87	0.00063	86109	Receptor-type tyrosine-protein phosphatase C
HL60	Trypsin	E9PFD9	nonTM	769.878	2	-0.0039	K	KDVNYTQIVVDR	T	Thioacyl@1;Deamidated@4	Thioacyl@416;Deamidated@419	51.2	TTK_fekete_4_2.5%_RB6_01_540.mgf	11898	416	427	50.24	0.00012	62372	Semaphorin-4D
HL60	Trypsin	A0A087X2B5	nonTM	537.268	2	-0.0019	L	KEDALPGQK	T	Thioacyl@1	Thioacyl@60	31.9	TTK_fekete_4_2.5%_RB6_01_540.mgf	7043	60	68	40.14	0.0073	24109	Basigin
HL60	Trypsin	P19338	nonTM	932.919	2	-0.0011	R	KFGYVDFESAEDLEK	A	Thioacyl@1	Thioacyl@348	59.7	TTK_fekete_4_2.5%_RB6_01_540.mgf	14061	348	362	40.26	0.0017	83680	Nucleolin
HL60	Trypsin	A0A087WYT3	nonTM	610.279	2	-0.0022	R	KGESGQSWPR	L	Thioacyl@1	Thioacyl@83	33.1	TTK_fekete_4_2.5%_RB6_01_540.mgf	7345	83	92	48.61	0.0026	19428	Prostaglandin E synthase 3
HL60	Trypsin	P08195	TM	696.887	2	-0.0003	L	KLEPHEGLLLR	F	Thioacyl@1	Thioacyl@615	45.4	TTK_fekete_4_2.5%_RB6_01_540.mgf	10436	615	625	33.64	0.0069	61408	4F2 cell-surface antigen heavy chain
HL60	Trypsin	P01730	TM	874.924	2	-0.0016	E	KLTGSGELWWQAER	A	Thioacyl@1	Thioacyl@231	55.9	TTK_fekete_4_2.5%_RB6_01_540.mgf	13116	231	244	32.47	0.0022	51705	T-cell surface glycoprotein CD4
HL60	Trypsin	P78324	TM	662.855	2	-0.0021	A	KPSAPVVSGPAAR	A	Thioacyl@1	Thioacyl@147	38.2	TTK_fekete_4_2.5%_RB6_01_540.mgf	8594	147	159	58.21	7.6e-05	55446	Tyrosine-protein phosphatase non-receptor type substrate 1
HL60	Trypsin	P11021	nonTM	838.928	2	-0.0045	K	KSDIDEIVLVGGSTR	I	Thioacyl@1	Thioacyl@353	55.9	TTK_fekete_4_2.5%_RB6_01_540.mgf	13110	353	367	24.37	0.0052	72402	78 kDa glucose-regulated protein
HL60	Trypsin	Q6NXT2	nonTM	524.297	2	-0.0009	Q	KSTELLIR	K	Thioacyl@1	Thioacyl@56	44.9	TTK_fekete_4_2.5%_RB6_01_540.mgf	10279	56	63	24.73	0.14	15318	Histone H3.3C
HL60	Trypsin	A0A0G2JI36	nonTM	471.562	3	-0.0009	R	KWEAVHAAEQR	R	Thioacyl@1	Thioacyl@170	35.4	TTK_fekete_4_2.5%_RB6_01_540.mgf	7901	170	180	43.15	0.071	34423	HLA class I histocompatibility antigen, A-3 alpha chain
HL60	Trypsin	Q13740-3	nonTM	832.42	2	-0.0015	R	LDVPQNLMFGKWK	Y	Thioacyl@13	Thioacyl@57	66.6	TTK_fekete_4_2.5%_RB6_01_540.mgf	15768	45	57	24.99	0.0058	15328	CD166 antigen
HL60	Trypsin	P08195	TM	627.344	2	-0.0007	R	LDYLSSLKVK	G	Thioacyl@10	Thioacyl@257	56.1	TTK_fekete_4_2.5%_RB6_01_540.mgf	13152	248	257	43.31	0.001	61408	4F2 cell-surface antigen heavy chain
HL60	Trypsin	A0A0G2JI36	nonTM	638.321	2	-0.001	Y	LENGKETLQR	T	Thioacyl@5	Thioacyl@200	33.8	TTK_fekete_4_2.5%_RB6_01_540.mgf	7518	196	205	40.89	0.01	34423	HLA class I histocompatibility antigen, A-3 alpha chain
HL60	Trypsin	A0A0G2JI36	nonTM	638.812	2	-0.0028	Y	LENGKETLQR	T	Deamidated@3;Thioacyl@5	Deamidated@198;Thioacyl@200	35.5	TTK_fekete_4_2.5%_RB6_01_540.mgf	7925	196	205	42.27	0.069	34423	HLA class I histocompatibility antigen, A-3 alpha chain
HL60	Trypsin	P15144	TM	574.304	2	-0.0026	A	LEQALEKTK	A	Thioacyl@9	Thioacyl@945	34.9	TTK_fekete_4_2.5%_RB6_01_540.mgf	7754	937	945	25.76	0.59	109870	Aminopeptidase N
HL60	Trypsin	H0Y9Q7	nonTM	687.367	2	-0.0015	K	LPGDKGLVLMSR	A	Thioacyl@5	Thioacyl@87	56	TTK_fekete_4_2.5%_RB6_01_540.mgf	13142	83	94	34.98	0.0039	18990	Calnexin
HL60	Trypsin	I3L1U9	nonTM	792.411	2	-0.0025	D	LTDYLMKILTER	G	Thioacyl@7	Thioacyl@191	70.6	TTK_fekete_4_2.5%_RB6_01_540.mgf	16700	185	196	58.74	4.1e-05	23887	Actin, cytoplasmic 2
HL60	Trypsin	F5H4X0	TM	655.802	2	-0.001	V	MMENKPMTLK	L	Thioacyl@5	Thioacyl@97	44.4	TTK_fekete_4_2.5%_RB6_01_540.mgf	10170	93	102	24.23	0.037	56070	Scavenger receptor class B member 1
HL60	Trypsin	F5H4X0	TM	605.314	3	-0.0031	V	MNPSEILKGEKPQVR	E	Thioacyl@8	Thioacyl@26	47	TTK_fekete_4_2.5%_RB6_01_540.mgf	10822	19	33	56.43	6.8e-06	56070	Scavenger receptor class B member 1
HL60	Trypsin	Q6NXT2	nonTM	580.302	2	-0.0002	I	MPKDIQLAR	R	Thioacyl@3	Thioacyl@122	44.8	TTK_fekete_4_2.5%_RB6_01_540.mgf	10267	120	128	51.13	0.00048	15318	Histone H3.3C
HL60	Trypsin	P0C0S8	nonTM	680.841	2	-0.0021	R	NDEELNKLLGK	V	Thioacyl@7	Thioacyl@96	52.6	TTK_fekete_4_2.5%_RB6_01_540.mgf	12264	90	100	56.56	0.00023	14083	Histone H2A type 1
HL60	Trypsin	Q7L7L0	nonTM	694.845	2	-0.002	R	NDEELNKLLGR	V	Thioacyl@7	Thioacyl@96	53.7	TTK_fekete_4_2.5%_RB6_01_540.mgf	12552	90	100	40.29	0.0048	14113	Histone H2A type 3
HL60	Trypsin	Q5JP53	nonTM	640.307	2	-0.0023	Y	NEATGGKYVPR	A	Thioacyl@7	Thioacyl@40	34.4	TTK_fekete_4_2.5%_RB6_01_540.mgf	7652	34	44	41.59	0.00025	48135	Tubulin beta chain
HL60	Trypsin	P05556	TM	516.268	2	-0.001	F	NELVGKQR	I	Thioacyl@6	Thioacyl@238	31.5	TTK_fekete_4_2.5%_RB6_01_540.mgf	6961	233	240	24.76	0.16	75702	Integrin beta-1
HL60	Trypsin	I3L3P5	nonTM	778.338	2	-0.0001	R	NGDTASPKEYTAGR	E	Deamidated@1;Thioacyl@8	Deamidated@71;Thioacyl@78	39.1	TTK_fekete_4_2.5%_RB6_01_540.mgf	8809	71	84	36.34	0.0012	16923	Protein disulfide-isomerase
HL60	Trypsin	P11021	nonTM	702.848	2	-0.001	K	NKITITNDQNR	L	Thioacyl@2	Thioacyl@523	36.3	TTK_fekete_4_2.5%_RB6_01_540.mgf	8129	522	532	23.72	0.11	72402	78 kDa glucose-regulated protein
HL60	Trypsin	J3QSB4	nonTM	781.882	2	-0.0026	R	NKSTESLQANVQR	L	Thioacyl@2	Thioacyl@105	35.2	TTK_fekete_4_2.5%_RB6_01_540.mgf	7851	104	116	58.44	0.00022	14740	60S ribosomal protein L13
HL60	Trypsin	A0A0G2JI36	nonTM	425.857	3	0.0008	R	NMKAHSQTDR	A	Thioacyl@3	Thioacyl@92	19.4	TTK_fekete_4_2.5%_RB6_01_540.mgf	4231	90	99	43.66	0.0026	34423	HLA class I histocompatibility antigen, A-3 alpha chain
HL60	Trypsin	P10319	TM	629.289	2	-0.0006	R	NMKASAQTYR	E	Thioacyl@3	Thioacyl@92	31.7	TTK_fekete_4_2.5%_RB6_01_540.mgf	7010	90	99	35.62	0.011	40597	HLA class I histocompatibility antigen, B-58 alpha chain
HL60	Trypsin	P10319	TM	590.619	3	-0.0003	R	NMKASAQTYRENLR	I	Thioacyl@3	Thioacyl@92	36.5	TTK_fekete_4_2.5%_RB6_01_540.mgf	8168	90	103	26.09	0.013	40597	HLA class I histocompatibility antigen, B-58 alpha chain
HL60	Trypsin	B7Z4L4	TM	783.882	2	-0.0006	R	NVESYTKLGNPTR	S	Thioacyl@7	Thioacyl@15	42.6	TTK_fekete_4_2.5%_RB6_01_540.mgf	9698	9	21	52.39	1.3e-05	50004	Dolichyl-diphosphooligosaccharide--protein glycosyltransferase subunit 1
HL60	Trypsin	B2R4S9	nonTM	590.805	2	-0.0003	M	PEPAKSAPAPK	K	Thioacyl@5	Thioacyl@6	29.6	TTK_fekete_4_2.5%_RB6_01_540.mgf	6511	2	12	44.17	0.0019	13898	Histone H2B
HL60	Trypsin	B2R4S9	nonTM	698.851	2	-0.002	M	PEPAKSAPAPKK	G	Thioacyl@5;Thioacyl@11	Thioacyl@6;Thioacyl@12	35.5	TTK_fekete_4_2.5%_RB6_01_540.mgf	7914	2	13	24.02	0.0056	13898	Histone H2B
HL60	Trypsin	Q6NXT2	nonTM	588.326	2	-0.0004	Y	QKSTELLIR	K	Thioacyl@2	Thioacyl@56	45.3	TTK_fekete_4_2.5%_RB6_01_540.mgf	10389	55	63	52.34	0.0027	15318	Histone H3.3C
HL60	Trypsin	F8VQQ4	nonTM	835.073	3	0.0016	R	QLFHPEQLITGKEDAANNYAR	G	Thioacyl@12	Thioacyl@61	57.1	TTK_fekete_4_2.5%_RB6_01_540.mgf	13404	50	70	24.89	0.0046	24377	Tubulin alpha-1A chain
HL60	Trypsin	B2R4S9	nonTM	814.891	2	-0.0017	K	QVHPDTGISSKAMGI	M	Thioacyl@11	Thioacyl@58	50.2	TTK_fekete_4_2.5%_RB6_01_540.mgf	11634	48	62	35.67	0.0014	13898	Histone H2B
HL60	Trypsin	P08195	TM	856.419	3	-0.0025	V	RDIENLKDASSFLAEWQNITK	G	Thioacyl@7;Deamidated@18	Thioacyl@354;Deamidated@365	71	TTK_fekete_4_2.5%_RB6_01_540.mgf	16809	348	368	68.8	1.2e-06	61408	4F2 cell-surface antigen heavy chain
HL60	Trypsin	P0C0S8	nonTM	506.264	3	-0.0002	I	RNDEELNKLLGK	V	Thioacyl@8	Thioacyl@96	46.6	TTK_fekete_4_2.5%_RB6_01_540.mgf	10722	89	100	34.45	0.0077	14083	Histone H2A type 1
HL60	Trypsin	P08195	TM	776.041	3	0.0026	V	SANMTVKGQSEDPGSLLSLFR	R	Deamidated@3;Thioacyl@7	Deamidated@506;Thioacyl@510	71.3	TTK_fekete_4_2.5%_RB6_01_540.mgf	16878	504	524	80.41	3.6e-08	61408	4F2 cell-surface antigen heavy chain
HL60	Trypsin	P06748-2	nonTM	708.852	2	-0.0004	R	SAPGGGSKVPQKK	V	Thioacyl@8;Thioacyl@13	Thioacyl@150;Thioacyl@155	35.7	TTK_fekete_4_2.5%_RB6_01_540.mgf	7970	143	155	27.84	0.015	29617	Nucleophosmin
HL60	Trypsin	A0A0G2JI36	nonTM	654.291	2	0.0024	D	SDAASQKMEPR	A	Thioacyl@7	Thioacyl@68	31.2	TTK_fekete_4_2.5%_RB6_01_540.mgf	6889	62	72	43.53	0.00033	34423	HLA class I histocompatibility antigen, A-3 alpha chain
HL60	Trypsin	C9JA36	nonTM	887.913	2	-0.0017	R	SDPTSYAGYIEDLKK	F	Thioacyl@15	Thioacyl@55	61.2	TTK_fekete_4_2.5%_RB6_01_540.mgf	14444	41	55	87.9	3.6e-08	15187	Sodium/potassium-transporting ATPase subunit beta-3
HL60	Trypsin	P20701	TM	772.388	2	-0.0024	A	SEFVKILDTFEK	L	Thioacyl@5	Thioacyl@312	66.9	TTK_fekete_4_2.5%_RB6_01_540.mgf	15829	308	319	52.25	0.00079	53630	Integrin alpha-L
HL60	Trypsin	H7C1D6	nonTM	656.982	3	0.0016	K	SFQSLVLSSLPDPSKME	T	Thioacyl@15;Oxidation@16	Thioacyl@44;Oxidation@45	47.9	TTK_fekete_4_2.5%_RB6_01_540.mgf	11052	30	46	30.06	0.012	11078	Cilia- and flagella-associated protein 221
HL60	Trypsin	Q02539	nonTM	592.793	2	-0.0014	A	SGSFKLNKK	A	Thioacyl@5;Thioacyl@9	Thioacyl@109;Thioacyl@113	43	TTK_fekete_4_2.5%_RB6_01_540.mgf	9805	105	113	29.09	0.0099	21829	Histone H1.1
HL60	Trypsin	P05556	TM	966.179	3	-0.0051	R	SKGTAEKLKPEDITQIQPQQLVLR	L	Thioacyl@2;Thioacyl@7	Thioacyl@100;Thioacyl@105	61.3	TTK_fekete_4_2.5%_RB6_01_540.mgf	14478	99	122	65.67	4.8e-06	75702	Integrin beta-1
HL60	Trypsin	Q9H0C2	TM	580.31	2	-0.0012	V	SKTAVAPIER	V	Thioacyl@2	Thioacyl@35	37	TTK_fekete_4_2.5%_RB6_01_540.mgf	8308	34	43	40.56	0.055	35285	ADP/ATP translocase 4
HL60	Trypsin	J3KNG9	TM	637.318	2	-0.0023	R	SLAGQSGQGKPR	G	Thioacyl@10	Thioacyl@811	28.8	TTK_fekete_4_2.5%_RB6_01_540.mgf	6318	802	813	50.25	0.00036	128138	Anion exchange protein
HL60	Trypsin	G3V0E5	nonTM	518.25	2	0.0008	V	SPKESPFR	H	Thioacyl@3	Thioacyl@612	36.7	TTK_fekete_4_2.5%_RB6_01_540.mgf	8224	610	617	24.46	0.081	76259	Transferrin receptor
HL60	Trypsin	Q6NXT2	nonTM	431.215	2	-0.0013	K	STGGKAPR	K	Thioacyl@5	Thioacyl@15	19.7	TTK_fekete_4_2.5%_RB6_01_540.mgf	4292	11	18	32.33	0.54	15318	Histone H3.3C
HL60	Trypsin	P08195	TM	682.858	2	-0.0006	F	STQVDTVATKVK	D	Thioacyl@12	Thioacyl@331	39.1	TTK_fekete_4_2.5%_RB6_01_540.mgf	8819	320	331	23.44	0.007	61408	4F2 cell-surface antigen heavy chain
HL60	Trypsin	F5H4X0	TM	722.379	2	-0.0007	K	SVAGIGQTGKIEPV	V	Thioacyl@10	Thioacyl@351	55.3	TTK_fekete_4_2.5%_RB6_01_540.mgf	12958	342	355	34.62	0.0016	56070	Scavenger receptor class B member 1
HL60	Trypsin	Q5JP53	nonTM	896.417	2	-0.0097	I	SVYYNEATGGKYVPR	A	Thioacyl@11	Thioacyl@40	45.1	TTK_fekete_4_2.5%_RB6_01_540.mgf	10335	30	44	24.69	0.0067	48135	Tubulin beta chain
HL60	Trypsin	A0A0G2JI36	nonTM	819.391	2	-0.0027	R	SWTAADMAAQITKR	K	Thioacyl@13	Thioacyl@168	56.2	TTK_fekete_4_2.5%_RB6_01_540.mgf	13198	156	169	97.7	1e-07	34423	HLA class I histocompatibility antigen, A-3 alpha chain
HL60	Trypsin	I3L1U9	nonTM	664.3	2	-0.0017	D	SYVGDEAQSKR	G	Thioacyl@10	Thioacyl@61	31.1	TTK_fekete_4_2.5%_RB6_01_540.mgf	6855	52	62	47.02	0.00089	23887	Actin, cytoplasmic 2
HL60	Trypsin	E7EUT5	nonTM	960.968	2	-0.0027	I	TATQKTVDGPSGKLWR	D	Thioacyl@5;Thioacyl@13	Thioacyl@111;Thioacyl@119	52.3	TTK_fekete_4_2.5%_RB6_01_540.mgf	12191	107	122	75.77	5.9e-06	28024	Glyceraldehyde-3-phosphate dehydrogenase
HL60	Trypsin	P43007	TM	728.663	3	-0.0027	A	TDYKVVTQNSSSGNVTHEK	I	Thioacyl@4;Deamidated@9;Deamidated@14	Thioacyl@196;Deamidated@201;Deamidated@206	37.2	TTK_fekete_4_2.5%_RB6_01_540.mgf	8349	193	211	34.78	0.00055	49170	Neutral amino acid transporter A
HL60	Trypsin	I3L1U9	nonTM	649.829	2	-0.0009	L	TEAPLNPKANR	E	Thioacyl@8	Thioacyl@113	36.3	TTK_fekete_4_2.5%_RB6_01_540.mgf	8114	106	116	51.83	0.00028	23887	Actin, cytoplasmic 2
HL60	Trypsin	P20701	TM	747.83	2	-0.0036	K	TEFDFSDYVKR	K	Thioacyl@10	Thioacyl@213	57.3	TTK_fekete_4_2.5%_RB6_01_540.mgf	13457	204	214	26.64	0.091	53630	Integrin alpha-L
HL60	Trypsin	P78324	TM	1474.67	2	0.0014	R	TETASTVTENKDGTYNWMSWLLVNV	S	Thioacyl@11;Deamidated@24	Thioacyl@306;Deamidated@319	92	TTK_fekete_4_2.5%_RB6_01_540.mgf	21337	296	320	49.48	3.7e-05	55446	Tyrosine-protein phosphatase non-receptor type substrate 1
HL60	Trypsin	F8VQQ4	nonTM	699.309	2	-0.0015	I	TGKEDAANNYAR	G	Thioacyl@3	Thioacyl@61	31.1	TTK_fekete_4_2.5%_RB6_01_540.mgf	6870	59	70	52.45	0.00028	24377	Tubulin alpha-1A chain
HL60	Trypsin	A0A0G2JLU6	TM	756.878	2	-0.0028	V	TGLYGKPFLSADR	G	Thioacyl@6	Thioacyl@125	55.9	TTK_fekete_4_2.5%_RB6_01_540.mgf	13118	120	132	28.63	0.027	32699	Immunoglobulin alpha Fc receptor
HL60	Trypsin	G3V0E5	nonTM	1044.99	2	-0.0012	V	TGQFLYQDSNWASKVEK	L	Thioacyl@14	Thioacyl@450	56.8	TTK_fekete_4_2.5%_RB6_01_540.mgf	13333	437	453	31.32	0.0019	76259	Transferrin receptor
HL60	Trypsin	E9PK54	nonTM	758.911	2	0.0002	A	TKDAGTIAGLNVLR	I	Thioacyl@2	Thioacyl@159	55.3	TTK_fekete_4_2.5%_RB6_01_540.mgf	12953	158	171	25.1	0.0044	20057	Heat shock cognate 71 kDa protein
HL60	Trypsin	F5H6I0	nonTM	946.956	2	-0.0019	V	TLSQPKIVKWDRDM	-	Thioacyl@6;Thioacyl@9	Thioacyl@93;Thioacyl@96	60.7	TTK_fekete_4_2.5%_RB6_01_540.mgf	14309	88	101	28.65	0.0022	11782	Beta-2-microglobulin
HL60	Trypsin	F5H6I0	nonTM	590.313	2	-0.0007	R	TPKIQVYSR	H	Thioacyl@3	Thioacyl@26	40.2	TTK_fekete_4_2.5%_RB6_01_540.mgf	9099	24	32	41.18	0.011	11782	Beta-2-microglobulin
HL60	Trypsin	Q9UBG0	TM	696.345	2	-0.0009	R	TSNISKPGTLER	G	Deamidated@3;Thioacyl@6	Deamidated@140;Thioacyl@143	40.3	TTK_fekete_4_2.5%_RB6_01_540.mgf	9120	138	149	59.86	0.00013	169761	C-type mannose receptor 2
HL60	Trypsin	Q9Y624	TM	785.353	2	-0.0011	R	VEWKFDQGDTTR	L	Thioacyl@4	Thioacyl@63	49.6	TTK_fekete_4_2.5%_RB6_01_540.mgf	11489	60	71	62.69	4.6e-05	32962	Junctional adhesion molecule A
HL60	Trypsin	P20701	TM	896.458	2	-0.0013	V	VGAVGAKDWAGGFLDLK	A	Thioacyl@7	Thioacyl@371	67.8	TTK_fekete_4_2.5%_RB6_01_540.mgf	16032	365	381	32.52	0.00092	53630	Integrin alpha-L
HL60	Trypsin	A0A087X2B5	nonTM	937.935	2	-0.0003	R	VKAVKSSEHINEGETA	M	Thioacyl@2;Thioacyl@5	Thioacyl@105;Thioacyl@108	40.4	TTK_fekete_4_2.5%_RB6_01_540.mgf	9154	104	119	34.8	0.00079	24109	Basigin
HL60	Trypsin	A0A075B788	TM	848.399	2	-0.0025	R	VKDLQYSTDYTFK	A	Thioacyl@2	Thioacyl@494	50.6	TTK_fekete_4_2.5%_RB6_01_540.mgf	11743	493	505	88.96	3.1e-06	86109	Receptor-type tyrosine-protein phosphatase C
HL60	Trypsin	A0A087X2B5	nonTM	643.344	2	-0.0021	V	VLKEDALPGQK	T	Thioacyl@3	Thioacyl@60	41.5	TTK_fekete_4_2.5%_RB6_01_540.mgf	9418	58	68	28.26	0.033	24109	Basigin
HL60	Trypsin	K7EP52	TM	574.81	2	-0.0011	R	VLYGPKIDR	A	Thioacyl@6	Thioacyl@194	43	TTK_fekete_4_2.5%_RB6_01_540.mgf	9804	189	197	31.15	0.014	33046	Intercellular adhesion molecule 3
HL60	Trypsin	F5H6I0	nonTM	711.892	2	-0.0009	R	VNHVTLSQPKIV	K	Thioacyl@10	Thioacyl@93	48.1	TTK_fekete_4_2.5%_RB6_01_540.mgf	11084	84	95	44.55	0.0002	11782	Beta-2-microglobulin
HL60	Trypsin	P08195	TM	1242.91	3	-0.0022	L	WDESSFPDIPGAVSANMTVKGQSEDPGSLLSLFR	R	Thioacyl@20;Deamidated@22	Thioacyl@510;Deamidated@512	85.1	TTK_fekete_4_2.5%_RB6_01_540.mgf	19895	491	524	43.49	0.0001	61408	4F2 cell-surface antigen heavy chain
HL60	Trypsin	P08195	TM	1242.91	3	-0.0044	L	WDESSFPDIPGAVSANMTVKGQSEDPGSLLSLFR	R	Deamidated@16;Thioacyl@20	Deamidated@506;Thioacyl@510	85.3	TTK_fekete_4_2.5%_RB6_01_540.mgf	19929	491	524	81.86	3.8e-08	61408	4F2 cell-surface antigen heavy chain
HL60	Trypsin	Q9Y624	TM	671.299	2	0.0014	E	WKFDQGDTTR	L	Thioacyl@2	Thioacyl@63	44.7	TTK_fekete_4_2.5%_RB6_01_540.mgf	10246	62	71	27.53	0.082	32962	Junctional adhesion molecule A
HL60	Trypsin	A0A087X2B5	nonTM	1007.53	2	-0.0008	R	WLKGGVVLKEDALPGQK	T	Thioacyl@3;Thioacyl@9	Thioacyl@54;Thioacyl@60	64	TTK_fekete_4_2.5%_RB6_01_540.mgf	15147	52	68	33.58	0.0014	24109	Basigin
HL60	Trypsin	A0A0G2JLV7	TM	964.453	2	-0.0011	K	WSEQSDYLELLVKET	S	Thioacyl@13	Thioacyl@121	76.8	TTK_fekete_4_2.5%_RB6_01_540.mgf	18108	109	123	44.67	0.00096	31737	Leukocyte-associated immunoglobulin-like receptor 1
HL60	Trypsin	A0A075B788	TM	962.454	2	-0.003	K	YANITVDYLYNKETK	L	Deamidated@3;Thioacyl@15	Deamidated@186;Thioacyl@198	58.3	TTK_fekete_4_2.5%_RB6_01_540.mgf	13715	184	198	37.14	0.002	86109	Receptor-type tyrosine-protein phosphatase C
HL60	Trypsin	A0A0G2JI36	nonTM	886.91	2	-0.0036	A	YDGKDYIALNEDLR	S	Thioacyl@4	Thioacyl@145	55.7	TTK_fekete_4_2.5%_RB6_01_540.mgf	13066	142	155	23.53	0.061	34423	HLA class I histocompatibility antigen, A-3 alpha chain
HL60	Trypsin	F5H4X0	TM	867.412	2	-0.0042	M	YKESGVFEGIPTYR	F	Thioacyl@2	Thioacyl@234	54.3	TTK_fekete_4_2.5%_RB6_01_540.mgf	12703	233	246	30.36	0.0088	56070	Scavenger receptor class B member 1
HL60	Trypsin	A0A0G2JI36	nonTM	719.853	2	-0.0009	R	YLENGKETLQR	T	Thioacyl@6	Thioacyl@200	39.2	TTK_fekete_4_2.5%_RB6_01_540.mgf	8841	195	205	42.12	0.0053	34423	HLA class I histocompatibility antigen, A-3 alpha chain
HL60	Trypsin	A0A0G2JI36	nonTM	720.345	2	-0.0009	R	YLENGKETLQR	T	Deamidated@4;Thioacyl@6	Deamidated@198;Thioacyl@200	40.9	TTK_fekete_4_2.5%_RB6_01_540.mgf	9259	195	205	71.93	2.4e-05	34423	HLA class I histocompatibility antigen, A-3 alpha chain
HL60	Trypsin	Q6NXT2	nonTM	669.857	2	-0.0011	R	YQKSTELLIR	K	Thioacyl@3	Thioacyl@56	49	TTK_fekete_4_2.5%_RB6_01_540.mgf	11319	54	63	39.85	0.0031	15318	Histone H3.3C
HL60	Trypsin	H0Y2P0	TM	565.768	2	-0.001	R	YVQKGEYR	T	Thioacyl@4	Thioacyl@118	31.1	TTK_fekete_4_2.5%_RB6_01_540.mgf	6859	115	122	44.49	0.0016	31332	CD44 antigen
K562	Trypsin	P02786	TM	1107.47	2	-0.0008	R	AAAEKLFGNMEGDCPSDWK	T	Thioacyl@5;Carbamidomethyl@14	Thioacyl@344;Carbamidomethyl@353	101.5	160118_LangoT_G2_BC3_01_1655.mgf	22604	340	358	25.26	0.0043	85274	Transferrin receptor protein 1
K562	Trypsin	Q9P2B2	TM	679.853	2	0.0002	R	AAVPKNVSVAEGK	E	Thioacyl@5;Deamidated@6	Thioacyl@285;Deamidated@286	67.1	160118_LangoT_G2_BC3_01_1655.mgf	14666	281	293	32.18	0.0026	99464	Prostaglandin F2 receptor negative regulator
K562	Trypsin	P07900	nonTM	852.453	2	-0.0013	K	ADLINNLGTIAKSGTK	A	Thioacyl@12	Thioacyl@112	99.7	160118_LangoT_G2_BC3_01_1655.mgf	22211	101	116	54.89	1.5e-05	85006	Heat shock protein HSP 90-alpha
K562	Trypsin	Q07020	nonTM	931.489	2	-0.0023	R	AGGKILTFDQLALDSPK	G	Thioacyl@4	Thioacyl@119	108	160118_LangoT_G2_BC3_01_1655.mgf	24004	116	132	31.6	0.026	21735	60S ribosomal protein L18
K562	Trypsin	P02786	TM	526.776	2	-0.0005	R	AGKITFAEK	V	Thioacyl@3	Thioacyl@261	71.1	160118_LangoT_G2_BC3_01_1655.mgf	15598	259	267	49.51	0.003	85274	Transferrin receptor protein 1
K562	Trypsin	Q13308	TM	649.342	3	-0.0043	T	AIVFIKQPSSQDALQGR	R	Thioacyl@6	Thioacyl@36	96.2	160118_LangoT_G2_BC3_01_1655.mgf	21454	31	47	46.43	0.0024	119799	Inactive tyrosine-protein kinase 7
K562	Trypsin	P05362	TM	853.966	2	-0.0013	R	AKVTLNGVPAQPLGPR	A	Thioacyl@2;Deamidated@6	Thioacyl@339;Deamidated@343	88.8	160118_LangoT_G2_BC3_01_1655.mgf	19786	338	353	54.86	0.00015	58587	Intercellular adhesion molecule 1
K562	Trypsin	P16403	nonTM	833.897	2	0.0009	K	ALAAAGYDVEKNNSR	I	Thioacyl@11	Thioacyl@75	67.4	160118_LangoT_G2_BC3_01_1655.mgf	14726	65	79	39.81	0.00018	21352	Histone H1.2
K562	Trypsin	P08648	TM	483.748	2	-0.0012	K	ALKMPYR	I	Thioacyl@3	Thioacyl@965	71.7	160118_LangoT_G2_BC3_01_1655.mgf	15744	963	969	29.82	0.11	115605	Integrin alpha-5
K562	Trypsin	Q9UIW2	TM	818.733	3	-0.0013	R	AQLTNPEVKYNYTEDPTILR	I	Thioacyl@9;Deamidated@11	Thioacyl@1041;Deamidated@1043	98.5	160118_LangoT_G2_BC3_01_1655.mgf	21954	1033	1052	46.1	4.8e-05	214126	Plexin-A1
K562	Trypsin	Q00839	nonTM	492.744	2	-0.0004	R	ASYGVSKGK	V	Thioacyl@9	Thioacyl@333	48	160118_LangoT_G2_BC3_01_1655.mgf	10244	325	333	24.97	0.0046	91269	Heterogeneous nuclear ribonucleoprotein U
K562	Trypsin	P16403	nonTM	460.238	2	0.0015	K	AVAASKER	S	Thioacyl@6	Thioacyl@52	36.1	160118_LangoT_G2_BC3_01_1655.mgf	7529	47	54	29.35	0.083	21352	Histone H1.2
K562	Trypsin	P50990	nonTM	811.913	2	-0.0025	R	AVDDGVNTFKVLTR	D	Thioacyl@10	Thioacyl@400	98.7	160118_LangoT_G2_BC3_01_1655.mgf	21994	391	404	65.93	7.5e-07	60153	T-complex protein 1 subunit theta
K562	Trypsin	P68104	nonTM	596.296	2	-0.001	K	AVDKKAAGAGK	V	Thioacyl@4;Thioacyl@5	Thioacyl@443;Thioacyl@444	51.5	160118_LangoT_G2_BC3_01_1655.mgf	11059	440	450	29.96	0.0087	50451	Elongation factor 1-alpha 1
K562	Trypsin	P35613	TM	731.011	3	-0.0015	K	AVKSSEHINEGETAMLVCK	S	Thioacyl@3;Carbamidomethyl@18	Thioacyl@227;Carbamidomethyl@242	73.2	160118_LangoT_G2_BC3_01_1655.mgf	16096	225	243	38.28	0.00026	42573	Basigin
K562	Trypsin	O60814	nonTM	528.773	2	-0.0009	K	AVTKYTSAK	-	Thioacyl@4	Thioacyl@121	47.3	160118_LangoT_G2_BC3_01_1655.mgf	10080	118	126	33.74	0.0034	13882	Histone H2B type 1-K
K562	Trypsin	P62807	nonTM	536.77	2	-0.0014	K	AVTKYTSSK	-	Thioacyl@4	Thioacyl@121	44.5	160118_LangoT_G2_BC3_01_1655.mgf	9441	118	126	35.13	0.00084	13898	Histone H2B type 1-C/E/F/G/I
K562	Trypsin	Q14126	TM	724.363	3	-0.0006	R	DGNGEVTDKPVKQAQVQIR	I	Deamidated@3;Thioacyl@12	Deamidated@245;Thioacyl@254	69.6	160118_LangoT_G2_BC3_01_1655.mgf	15239	243	261	37.47	0.00085	123016	Desmoglein-2
K562	Trypsin	Q13308	TM	701.979	3	-0.0016	R	DGTPLSDGQSNHTVSSKER	N	Deamidated@11;Thioacyl@17	Deamidated@175;Thioacyl@181	56.3	160118_LangoT_G2_BC3_01_1655.mgf	12163	165	183	35.85	0.028	119799	Inactive tyrosine-protein kinase 7
K562	Trypsin	P08195	TM	1206.07	2	-0.004	R	DIENLKDASSFLAEWQNITK	G	Thioacyl@6;Deamidated@17	Thioacyl@354;Deamidated@365	114.1	160118_LangoT_G2_BC3_01_1655.mgf	25351	349	368	46.87	6.3e-05	68180	4F2 cell-surface antigen heavy chain
K562	Trypsin	Q08722	TM	1233.57	2	-0.0021	R	DIYTFDGALNKSTVPTDFSSAK	I	Deamidated@10;Thioacyl@11	Deamidated@73;Thioacyl@74	106.7	160118_LangoT_G2_BC3_01_1655.mgf	23737	64	85	33.11	0.0013	35590	Leukocyte surface antigen CD47
K562	Trypsin	P02786	TM	852.912	2	-0.0047	K	DSAQNSVIIVDKNGR	L	Thioacyl@12;Deamidated@13	Thioacyl@205;Deamidated@206	80.8	160118_LangoT_G2_BC3_01_1655.mgf	17899	194	208	28.65	0.0078	85274	Transferrin receptor protein 1
K562	Trypsin	P02786	TM	767.026	3	-0.0017	R	EAGSQKDENLALYVENQFR	E	Thioacyl@6	Thioacyl@161	107.2	160118_LangoT_G2_BC3_01_1655.mgf	23827	156	174	55.6	4.5e-05	85274	Transferrin receptor protein 1
K562	Trypsin	P60709	nonTM	745.9	2	-0.0031	K	EITALAPSTMKIK	I	Thioacyl@13	Thioacyl@328	93.1	160118_LangoT_G2_BC3_01_1655.mgf	20755	316	328	32.2	0.095	42052	Actin, cytoplasmic 1
K562	Trypsin	P68104	nonTM	528.275	2	-0.0004	K	EVSTYIKK	I	Thioacyl@8	Thioacyl@180	61	160118_LangoT_G2_BC3_01_1655.mgf	13242	173	180	39.9	0.023	50451	Elongation factor 1-alpha 1
K562	Trypsin	P13639	nonTM	613.79	2	0.0004	K	FSKSATSPEGK	K	Thioacyl@3	Thioacyl@275	51.8	160118_LangoT_G2_BC3_01_1655.mgf	11140	273	283	29.97	0.0048	96246	Elongation factor 2
K562	Trypsin	P48960	TM	720.317	2	0.0014	R	GDKNVTMGQSSAR	M	Thioacyl@3;Deamidated@4	Thioacyl@370;Deamidated@371	52.8	160118_LangoT_G2_BC3_01_1655.mgf	11376	368	380	54.87	0.0003	94603	CD97 antigen
K562	Trypsin	P19338	nonTM	663.293	2	0.0005	R	GGKNSTWSGESK	T	Thioacyl@3	Thioacyl@477	47.6	160118_LangoT_G2_BC3_01_1655.mgf	10145	475	486	28.18	0.0023	76625	Nucleolin
K562	Trypsin	P35613	TM	749.899	2	-0.0017	K	GGVVLKEDALPGQK	T	Thioacyl@6	Thioacyl@179	84.1	160118_LangoT_G2_BC3_01_1655.mgf	18656	174	187	85.59	2.3e-07	42573	Basigin
K562	Trypsin	P08708	nonTM	695.354	2	-0.0026	R	GISIKLQEEER	E	Thioacyl@5	Thioacyl@72	80	160118_LangoT_G2_BC3_01_1655.mgf	17712	68	78	39.57	0.0064	15597	40S ribosomal protein S17
K562	Trypsin	Q15233	nonTM	660.342	2	-0.0001	K	GIVEFSGKPAAR	K	Thioacyl@8	Thioacyl@198	81.1	160118_LangoT_G2_BC3_01_1655.mgf	17958	191	202	44.55	0.00035	54311	Non-POU domain-containing octamer-binding protein
K562	Trypsin	Q9Y624	TM	694.854	2	-0.0016	D	GIVMPTNPKSTR	A	Thioacyl@9	Thioacyl@178	76.5	160118_LangoT_G2_BC3_01_1655.mgf	16882	170	181	26.58	0.0089	32962	Junctional adhesion molecule A
K562	Trypsin	P61604	nonTM	643.843	2	0.0006	K	GKGGEIQPVSVK	V	Thioacyl@2	Thioacyl@56	65.6	160118_LangoT_G2_BC3_01_1655.mgf	14310	55	66	26.06	0.0095	10925	10 kDa heat shock protein, mitochondrial
K562	Trypsin	Q8TCT9	TM	797.865	2	0.0025	R	GKNASDMPETITSR	D	Thioacyl@2	Thioacyl@61	67.5	160118_LangoT_G2_BC3_01_1655.mgf	14745	60	73	36.84	0.00051	41747	Minor histocompatibility antigen H13
K562	Trypsin	O75390	nonTM	1084.02	2	-0.0023	R	GMKGLVYETSVLDPDEGIR	F	Thioacyl@3	Thioacyl@76	106.5	160118_LangoT_G2_BC3_01_1655.mgf	23683	74	92	27.29	0.0028	51908	Citrate synthase, mitochondrial
K562	Trypsin	Q14126	TM	678.85	2	-0.0011	R	GNNVEKPLELR	I	Thioacyl@6	Thioacyl@141	82.3	160118_LangoT_G2_BC3_01_1655.mgf	18231	136	146	32.53	0.0078	123016	Desmoglein-2
K562	Trypsin	P50991	nonTM	716.857	2	-0.0025	R	GSNKLVIEEAER	S	Thioacyl@4	Thioacyl@395	76.8	160118_LangoT_G2_BC3_01_1655.mgf	16960	392	403	33.51	0.049	58401	T-complex protein 1 subunit delta
K562	Trypsin	P16403	nonTM	627.811	2	0.0005	K	GTGASGSFKLNK	K	Thioacyl@9	Thioacyl@106	63.3	160118_LangoT_G2_BC3_01_1655.mgf	13789	98	109	39.26	0.00039	21352	Histone H1.2
K562	Trypsin	P16403	nonTM	813.91	2	-0.0022	K	GTLVQTKGTGASGSFK	L	Thioacyl@7	Thioacyl@97	70.8	160118_LangoT_G2_BC3_01_1655.mgf	15515	91	106	23.18	0.02	21352	Histone H1.2
K562	Trypsin	Q13308	TM	663.638	3	0.0018	D	GTPLSDGQSNHTVSSKER	N	Deamidated@10;Thioacyl@16	Deamidated@175;Thioacyl@181	53.4	160118_LangoT_G2_BC3_01_1655.mgf	11509	166	183	134.58	3.6e-12	119799	Inactive tyrosine-protein kinase 7
K562	Trypsin	P60709	nonTM	819.028	3	0.0021	R	HQGVMVGMGQKDSYVGDEAQSK	R	Oxidation@8;Thioacyl@11	Oxidation@47;Thioacyl@50	69.5	160118_LangoT_G2_BC3_01_1655.mgf	15210	40	61	23.73	0.011	42052	Actin, cytoplasmic 1
K562	Trypsin	Q13308	TM	1003.15	3	-0.0073	K	HTEAPLYVVDKPVPEESEGPGSPPPYK	M	Thioacyl@11	Thioacyl@684	93.7	160118_LangoT_G2_BC3_01_1655.mgf	20895	674	700	37.41	0.0015	119799	Inactive tyrosine-protein kinase 7
K562	Trypsin	P68431	nonTM	647.827	2	-0.0003	E	IAQDFKTDLR	F	Thioacyl@6	Thioacyl@80	80.2	160118_LangoT_G2_BC3_01_1655.mgf	17741	75	84	38.8	0.00043	15509	Histone H3.1
K562	Trypsin	P08195	TM	1148.56	2	-0.0039	D	IENLKDASSFLAEWQNITK	G	Thioacyl@5;Deamidated@15	Thioacyl@354;Deamidated@364	112.6	160118_LangoT_G2_BC3_01_1655.mgf	25034	350	368	24.14	0.0057	68180	4F2 cell-surface antigen heavy chain
K562	Trypsin	P08195	TM	723.372	3	-0.0027	R	IGDLQAFQGHGAGNLAGLKGR	L	Thioacyl@19	Thioacyl@245	93.3	160118_LangoT_G2_BC3_01_1655.mgf	20804	227	247	28	0.0032	68180	4F2 cell-surface antigen heavy chain
K562	Trypsin	P54709	TM	577.323	2	-0.0009	I	IGLKPEGVPR	I	Thioacyl@4	Thioacyl@182	79.7	160118_LangoT_G2_BC3_01_1655.mgf	17630	179	188	23.03	0.11	31834	Sodium/potassium-transporting ATPase subunit beta-3
K562	Trypsin	P54709	TM	633.865	2	-0.0021	R	IIGLKPEGVPR	I	Thioacyl@5	Thioacyl@182	89.1	160118_LangoT_G2_BC3_01_1655.mgf	19844	178	188	40.12	0.0036	31834	Sodium/potassium-transporting ATPase subunit beta-3
K562	Trypsin	P60709	nonTM	562.828	2	-0.0017	K	IKIIAPPER	K	Thioacyl@2	Thioacyl@328	81.3	160118_LangoT_G2_BC3_01_1655.mgf	18007	327	335	52.72	0.00041	42052	Actin, cytoplasmic 1
K562	Trypsin	P14625	nonTM	663.831	2	0.0006	R	IMKAQAYQTGK	D	Thioacyl@3	Thioacyl@663	57	160118_LangoT_G2_BC3_01_1655.mgf	12314	661	671	44.46	0.0014	92696	Endoplasmin
K562	Trypsin	O14672	TM	898.102	3	-0.0007	R	INTTADEKDPTNPFRFPNIGVEK	F	Deamidated@2;Thioacyl@8	Deamidated@278;Thioacyl@284	104.4	160118_LangoT_G2_BC3_01_1655.mgf	23233	277	299	32.49	0.038	86140	Disintegrin and metalloproteinase domain-containing protein 10
K562	Trypsin	P02786	TM	564.315	2	-0.0015	R	IPELNKVAR	A	Thioacyl@6	Thioacyl@585	78.1	160118_LangoT_G2_BC3_01_1655.mgf	17242	580	588	52.55	0.00084	85274	Transferrin receptor protein 1
K562	Trypsin	P10809	nonTM	965.813	3	-0.0047	R	IQEIIEQLDVTTSEYEKEKLNER	L	Thioacyl@19	Thioacyl@389	107.7	160118_LangoT_G2_BC3_01_1655.mgf	23942	371	393	29.67	0.016	61187	60 kDa heat shock protein, mitochondrial
K562	Trypsin	P49736	nonTM	650.838	2	0.0007	R	IQESPGKVAAGR	L	Thioacyl@7	Thioacyl@384	53.3	160118_LangoT_G2_BC3_01_1655.mgf	11475	378	389	36.91	0.0038	102516	DNA replication licensing factor MCM2
K562	Trypsin	P02786	TM	922.992	2	-0.0015	K	IQVKDSAQNSVIIVDK	N	Thioacyl@4	Thioacyl@193	84.4	160118_LangoT_G2_BC3_01_1655.mgf	18737	190	205	87.62	9.6e-07	85274	Transferrin receptor protein 1
K562	Trypsin	P10809	nonTM	636.342	2	-0.0009	K	ISKGANPVEIR	R	Thioacyl@3	Thioacyl@133	71.8	160118_LangoT_G2_BC3_01_1655.mgf	15758	131	141	38.6	0.0011	61187	60 kDa heat shock protein, mitochondrial
K562	Trypsin	P07437	nonTM	952.964	2	-0.0006	R	ISVYYNEATGGKYVPR	A	Thioacyl@12	Thioacyl@58	84.5	160118_LangoT_G2_BC3_01_1655.mgf	18755	47	62	63.04	1.2e-06	50095	Tubulin beta chain
K562	Trypsin	P35613	TM	921.398	2	-0.0006	K	ITDSEDKALMNGSESR	F	Thioacyl@7;Deamidated@11	Thioacyl@264;Deamidated@268	69.7	160118_LangoT_G2_BC3_01_1655.mgf	15266	258	273	135.55	5.5e-12	42573	Basigin
K562	Trypsin	P35613	TM	929.396	2	0.0005	K	ITDSEDKALMNGSESR	F	Thioacyl@7;Oxidation@10;Deamidated@11	Thioacyl@264;Oxidation@267;Deamidated@268	57.8	160118_LangoT_G2_BC3_01_1655.mgf	12517	258	273	83.7	2.3e-07	42573	Basigin
K562	Trypsin	P16403	nonTM	674.831	2	0.001	K	KAAKKAGGTPR	K	Thioacyl@1;Thioacyl@4;Thioacyl@5	Thioacyl@23;Thioacyl@26;Thioacyl@27	57.7	160118_LangoT_G2_BC3_01_1655.mgf	12487	23	33	29.34	0.028	21352	Histone H1.2
K562	Trypsin	P16403	nonTM	662.334	2	-0.0013	K	KALAAAGYDVEK	N	Thioacyl@1	Thioacyl@64	70.4	160118_LangoT_G2_BC3_01_1655.mgf	15424	64	75	49.68	0.005	21352	Histone H1.2
K562	Trypsin	P16403	nonTM	598.965	3	0.0001	K	KALAAAGYDVEKNNSR	I	Thioacyl@1	Thioacyl@64	63.7	160118_LangoT_G2_BC3_01_1655.mgf	13867	64	79	70.73	1.4e-06	21352	Histone H1.2
K562	Trypsin	P02786	TM	718.697	3	-0.002	K	KDFEDLYTPVNGSIVIVR	A	Thioacyl@1;Deamidated@11	Thioacyl@241;Deamidated@251	108.9	160118_LangoT_G2_BC3_01_1655.mgf	24204	241	258	42.45	0.0001	85274	Transferrin receptor protein 1
K562	Trypsin	P38646	nonTM	618.78	2	0.0006	R	KDSETGENIR	Q	Thioacyl@1	Thioacyl@625	41.9	160118_LangoT_G2_BC3_01_1655.mgf	8844	625	634	47.43	0.0019	73920	Stress-70 protein, mitochondrial
K562	Trypsin	Q92854	TM	769.879	2	-0.0019	K	KDVNYTQIVVDR	T	Thioacyl@1;Deamidated@4	Thioacyl@416;Deamidated@419	85.6	160118_LangoT_G2_BC3_01_1655.mgf	19033	416	427	65.33	7.3e-06	97457	Semaphorin-4D
K562	Trypsin	P14625	nonTM	683.819	2	-0.0008	R	KEAESSPFVER	L	Thioacyl@1	Thioacyl@547	65.1	160118_LangoT_G2_BC3_01_1655.mgf	14217	547	557	26.12	0.099	92696	Endoplasmin
K562	Trypsin	P62807	nonTM	677.323	2	-0.0015	R	KESYSVYVYK	V	Thioacyl@1	Thioacyl@35	74.7	160118_LangoT_G2_BC3_01_1655.mgf	16433	35	44	42.88	0.011	13898	Histone H2B type 1-C/E/F/G/I
K562	Trypsin	P32969	nonTM	693.851	2	-0.0022	R	KFLDGIYVSEK	G	Thioacyl@1	Thioacyl@174	95	160118_LangoT_G2_BC3_01_1655.mgf	21195	174	184	24.92	0.006	21964	60S ribosomal protein L9
K562	Trypsin	Q15185	nonTM	610.28	2	0.0013	R	KGESGQSWPR	L	Thioacyl@1	Thioacyl@79	54.7	160118_LangoT_G2_BC3_01_1655.mgf	11798	79	88	31.34	0.0081	18971	Prostaglandin E synthase 3
K562	Trypsin	Q9C0C4	TM	483.238	3	-0.0007	K	KGTNFTHLVADR	V	Thioacyl@1;Deamidated@4	Thioacyl@416;Deamidated@419	80.2	160118_LangoT_G2_BC3_01_1655.mgf	17744	416	427	41.45	0.00013	93761	Semaphorin-4C
K562	Trypsin	Q9NZ72	nonTM	469.578	3	0.0009	K	KKDTSLEELQK	R	Thioacyl@11	Thioacyl@87	59.1	160118_LangoT_G2_BC3_01_1655.mgf	12805	77	87	27.01	0.024	21118	Stathmin-3
K562	Trypsin	P07437	nonTM	680.366	2	-0.002	R	KLAVNMVPFPR	L	Thioacyl@1	Thioacyl@252	104.9	160118_LangoT_G2_BC3_01_1655.mgf	23324	252	262	44.88	0.0008	50095	Tubulin beta chain
K562	Trypsin	Q13433	TM	615.348	2	-0.0025	R	KLLQNIGIDK	I	Thioacyl@1	Thioacyl@77	90.5	160118_LangoT_G2_BC3_01_1655.mgf	20173	77	86	34.38	0.031	85449	Zinc transporter ZIP6
K562	Trypsin	Q9Y639	TM	601.252	2	-0.0003	R	KNASNMEYR	I	Thioacyl@1;Deamidated@2	Thioacyl@196;Deamidated@197	49.9	160118_LangoT_G2_BC3_01_1655.mgf	10697	196	204	50.09	0.00013	44702	Neuroplastin
K562	Trypsin	Q8IZJ1	TM	632.305	2	-0.0003	R	KNFDQEPLGK	E	Thioacyl@1	Thioacyl@153	69.3	160118_LangoT_G2_BC3_01_1655.mgf	15171	153	162	37.19	0.0027	105567	Netrin receptor UNC5B
K562	Trypsin	Q8TCZ2	TM	386.711	2	0.0008	R	KPGIGGR	E	Thioacyl@1	Thioacyl@86	48.5	160118_LangoT_G2_BC3_01_1655.mgf	10378	86	92	29.78	0.018	28140	CD99 antigen-like protein 2
K562	Trypsin	P11717	TM	760.363	2	-0.0017	R	KPWTAVDTSVDGR	K	Thioacyl@1	Thioacyl@1104	81.2	160118_LangoT_G2_BC3_01_1655.mgf	17977	1104	1116	50.93	0.00033	281155	Cation-independent mannose-6-phosphate receptor
K562	Trypsin	P68431	nonTM	581.807	2	0	R	KQLATKAAR	K	Thioacyl@1;Thioacyl@6	Thioacyl@19;Thioacyl@24	62.9	160118_LangoT_G2_BC3_01_1655.mgf	13698	19	27	40.1	0.0047	15509	Histone H3.1
K562	Trypsin	P02786	TM	814.379	2	-0.002	R	KQNNGAFNETLFR	N	Thioacyl@1;Deamidated@8	Thioacyl@720;Deamidated@727	91.1	160118_LangoT_G2_BC3_01_1655.mgf	20310	720	732	83.85	3.3e-07	85274	Transferrin receptor protein 1
K562	Trypsin	P02786	TM	543.582	3	-0.0054	R	KQNNGAFNETLFR	N	Thioacyl@1;Deamidated@4;Deamidated@8	Thioacyl@720;Deamidated@723;Deamidated@727	92.8	160118_LangoT_G2_BC3_01_1655.mgf	20699	720	732	49.11	0.00021	85274	Transferrin receptor protein 1
K562	Trypsin	Q8WTW3	nonTM	809.369	2	-0.0022	L	KSCMVQVVAAYEK	L	Thioacyl@1;Carbamidomethyl@3;Oxidation@4;Deamidated@6	Thioacyl@774;Carbamidomethyl@776;Oxidation@777;Deamidated@779	80.1	160118_LangoT_G2_BC3_01_1655.mgf	17721	774	786	25.12	0.052	110107	Conserved oligomeric Golgi complex subunit 1
K562	Trypsin	P13639	nonTM	569.782	2	0.0003	K	KSDPVVSYR	E	Thioacyl@1	Thioacyl@572	62.7	160118_LangoT_G2_BC3_01_1655.mgf	13640	572	580	41.15	0.001	96246	Elongation factor 2
K562	Trypsin	Q13433	TM	618.282	2	-0.0007	R	KTNESVSEPR	K	Thioacyl@1;Deamidated@3	Thioacyl@239;Deamidated@241	43.2	160118_LangoT_G2_BC3_01_1655.mgf	9148	239	248	30.32	0.14	85449	Zinc transporter ZIP6
K562	Trypsin	P61247	nonTM	478.57	3	0.0016	R	KTSYAQHQQVR	Q	Thioacyl@1	Thioacyl@152	36.9	160118_LangoT_G2_BC3_01_1655.mgf	7708	152	162	37.53	0.0034	30154	40S ribosomal protein S3a
K562	Trypsin	Q13332	TM	737.88	2	-0.0035	R	KVEAEALNATAIR	V	Thioacyl@1;Deamidated@8	Thioacyl@726;Deamidated@733	80.7	160118_LangoT_G2_BC3_01_1655.mgf	17877	726	738	70.54	5.9e-06	218159	Receptor-type tyrosine-protein phosphatase S
K562	Trypsin	P62906	nonTM	786.901	2	-0.0027	K	KYDAFLASESLIK	Q	Thioacyl@1	Thioacyl@106	105.8	160118_LangoT_G2_BC3_01_1655.mgf	23524	106	118	28.06	0.0023	24987	60S ribosomal protein L10a
K562	Trypsin	P49411	nonTM	790.848	2	-0.0008	K	KYEEIDNAPEER	A	Thioacyl@1	Thioacyl@91	59	160118_LangoT_G2_BC3_01_1655.mgf	12787	91	102	40.82	0.00064	49852	Elongation factor Tu, mitochondrial
K562	Trypsin	P05141	TM	623.316	2	-0.0015	R	LAADVGKAGAER	E	Thioacyl@7	Thioacyl@147	57.9	160118_LangoT_G2_BC3_01_1655.mgf	12536	141	152	62.3	0.00022	33059	ADP/ATP translocase 2
K562	Trypsin	P58335	TM	729.392	2	-0.0008	K	LANEQIQKAGGLK	T	Thioacyl@8	Thioacyl@133	68.5	160118_LangoT_G2_BC3_01_1655.mgf	14987	126	138	60.74	8.6e-06	54259	Anthrax toxin receptor 2
K562	Trypsin	P08195	TM	627.344	2	-0.0007	R	LDYLSSLKVK	G	Thioacyl@10	Thioacyl@257	98.2	160118_LangoT_G2_BC3_01_1655.mgf	21883	248	257	33.08	0.0044	68180	4F2 cell-surface antigen heavy chain
K562	Trypsin	O95297	TM	1042.02	2	-0.0049	A	LEVYTPKEIFVANGTQGK	L	Thioacyl@7;Deamidated@16	Thioacyl@44;Deamidated@53	107.5	160118_LangoT_G2_BC3_01_1655.mgf	23903	38	55	46.67	0.0024	29235	Myelin protein zero-like protein 1
K562	Trypsin	O95297	TM	695.018	3	-0.0016	A	LEVYTPKEIFVANGTQGK	L	Thioacyl@7;Deamidated@13	Thioacyl@44;Deamidated@50	107.5	160118_LangoT_G2_BC3_01_1655.mgf	23893	38	55	43.2	0.0023	29235	Myelin protein zero-like protein 1
K562	Trypsin	P62979	nonTM	717.873	2	-0.0025	R	LIFAGKQLEDGR	T	Thioacyl@6	Thioacyl@48	92.9	160118_LangoT_G2_BC3_01_1655.mgf	20716	43	54	41.8	0.0061	18296	Ubiquitin-40S ribosomal protein S27a
K562	Trypsin	Q02487	TM	581.3	2	0	R	LKAINDTAAR	L	Thioacyl@2;Deamidated@5	Thioacyl@626;Deamidated@629	62.5	160118_LangoT_G2_BC3_01_1655.mgf	13601	625	634	52.26	0.0022	101324	Desmocollin-2
K562	Trypsin	P08195	TM	502.62	3	-0.0044	R	LKLEPHEGLLLR	F	Thioacyl@2	Thioacyl@615	92.5	160118_LangoT_G2_BC3_01_1655.mgf	20623	614	625	76.27	3.2e-06	68180	4F2 cell-surface antigen heavy chain
K562	Trypsin	P05362	TM	648.883	2	-0.0018	K	LLGIETPLPKK	E	Thioacyl@11	Thioacyl@67	101.6	160118_LangoT_G2_BC3_01_1655.mgf	22612	57	67	30.49	0.0014	58587	Intercellular adhesion molecule 1
K562	Trypsin	P62807	nonTM	617.673	3	-0.0013	R	LLLPGELAKHAVSEGTK	A	Thioacyl@9	Thioacyl@109	100.4	160118_LangoT_G2_BC3_01_1655.mgf	22365	101	117	40.12	0.0019	13898	Histone H2B type 1-C/E/F/G/I
K562	Trypsin	P08670	nonTM	911.91	2	0.0005	R	LQDEIQNMKEEMAR	H	Thioacyl@9	Thioacyl@373	97.6	160118_LangoT_G2_BC3_01_1655.mgf	21763	365	378	31.28	0.0012	53676	Vimentin
K562	Trypsin	Q71U36	nonTM	499.255	2	-0.0002	R	LSVDYGKK	S	Thioacyl@8	Thioacyl@164	63.2	160118_LangoT_G2_BC3_01_1655.mgf	13758	157	164	33.62	0.0015	50788	Tubulin alpha-1A chain
K562	Trypsin	P49207	nonTM	671.825	2	0.0013	R	LSYNTASNKTR	L	Thioacyl@9	Thioacyl@19	52.7	160118_LangoT_G2_BC3_01_1655.mgf	11352	11	21	36.38	0.003	13513	60S ribosomal protein L34
K562	Trypsin	Q9UHN6	TM	832.438	2	-0.0043	R	LTEKTVFPLADVSR	I	Thioacyl@4	Thioacyl@1262	105.4	160118_LangoT_G2_BC3_01_1655.mgf	23435	1259	1272	35.78	0.011	155702	Transmembrane protein 2
K562	Trypsin	P02786	TM	778.357	2	0.0004	R	LTTDFGNAEKTDR	F	Thioacyl@10	Thioacyl@665	68.3	160118_LangoT_G2_BC3_01_1655.mgf	14932	656	668	70.83	3.7e-06	85274	Transferrin receptor protein 1
K562	Trypsin	P02786	TM	666.383	2	-0.0016	K	LTVSNVLKEIK	I	Thioacyl@8	Thioacyl@382	103.8	160118_LangoT_G2_BC3_01_1655.mgf	23103	375	385	36.14	0.00053	85274	Transferrin receptor protein 1
K562	Trypsin	P02786	TM	598.792	2	-0.0005	R	LYWDDLKR	K	Thioacyl@7	Thioacyl@128	95.8	160118_LangoT_G2_BC3_01_1655.mgf	21353	122	129	31.89	0.09	85274	Transferrin receptor protein 1
K562	Trypsin	Q9UIB8	TM	898.067	3	-0.0007	R	MEDAGDYKADINTQADPYTTTKR	Y	Thioacyl@22	Thioacyl@122	71.7	160118_LangoT_G2_BC3_01_1655.mgf	15734	101	123	34.17	0.0009	39100	SLAM family member 5
K562	Trypsin	Q92692	TM	781.36	2	-0.0005	K	MGPSFPSPKPGSER	L	Thioacyl@9	Thioacyl@97	79.2	160118_LangoT_G2_BC3_01_1655.mgf	17514	89	102	24.4	0.046	58162	Nectin-2
K562	Trypsin	Q02487	TM	850.71	3	0.004	R	MKENAEVGTTSNGYKAYDPETR	S	Deamidated@12;Thioacyl@15	Deamidated@491;Thioacyl@494	67	160118_LangoT_G2_BC3_01_1655.mgf	14629	480	501	54.13	1.2e-05	101324	Desmocollin-2
K562	Trypsin	P60709	nonTM	818.907	2	-0.0045	R	MQKEITALAPSTMK	I	Thioacyl@3	Thioacyl@315	91.3	160118_LangoT_G2_BC3_01_1655.mgf	20365	313	326	66.55	8.2e-06	42052	Actin, cytoplasmic 1
K562	Trypsin	P07437	nonTM	1006.45	2	-0.0049	R	MSMKEVDEQMLNVQNK	N	Thioacyl@4	Thioacyl@324	94.6	160118_LangoT_G2_BC3_01_1655.mgf	21106	321	336	23.89	0.0057	50095	Tubulin beta chain
K562	Trypsin	P02786	TM	605.794	2	0	R	MVTSESKNVK	L	Thioacyl@7	Thioacyl@371	48.7	160118_LangoT_G2_BC3_01_1655.mgf	10429	365	374	69.61	2.8e-06	85274	Transferrin receptor protein 1
K562	Trypsin	P20671	nonTM	680.841	2	-0.004	R	NDEELNKLLGK	V	Thioacyl@7	Thioacyl@96	91.5	160118_LangoT_G2_BC3_01_1655.mgf	20400	90	100	31.02	0.0027	14099	Histone H2A type 1-D
K562	Trypsin	P04908	nonTM	694.845	2	-0.0013	R	NDEELNKLLGR	V	Thioacyl@7	Thioacyl@96	93.3	160118_LangoT_G2_BC3_01_1655.mgf	20811	90	100	78.95	5.8e-06	14127	Histone H2A type 1-B/E
K562	Trypsin	P26373	nonTM	781.881	2	-0.0042	R	NKSTESLQANVQR	L	Thioacyl@2	Thioacyl@105	58	160118_LangoT_G2_BC3_01_1655.mgf	12557	104	116	23.68	0.043	24304	60S ribosomal protein L13
K562	Trypsin	P08195	TM	812.056	3	-0.0032	K	NQKDDVAQTDLLQIDPNFGSK	E	Thioacyl@3	Thioacyl@269	104.3	160118_LangoT_G2_BC3_01_1655.mgf	23202	267	287	46.35	0.00047	68180	4F2 cell-surface antigen heavy chain
K562	Trypsin	P38646	nonTM	495.768	2	-0.0004	R	NTTIPTKK	S	Thioacyl@8	Thioacyl@468	53.2	160118_LangoT_G2_BC3_01_1655.mgf	11459	461	468	29.99	0.011	73920	Stress-70 protein, mitochondrial
K562	Trypsin	P62807	nonTM	590.805	2	-0.0006	M	PEPAKSAPAPK	K	Thioacyl@5	Thioacyl@6	47.6	160118_LangoT_G2_BC3_01_1655.mgf	10161	2	12	37.9	0.0025	13898	Histone H2B type 1-C/E/F/G/I
K562	Trypsin	P19256	TM	594.289	3	-0.0022	K	QKDKVAELENSEFR	A	Thioacyl@4	Thioacyl@62	80.2	160118_LangoT_G2_BC3_01_1655.mgf	17763	59	72	32.91	0.008	28756	Lymphocyte function-associated antigen 3
K562	Trypsin	P68431	nonTM	473.76	2	-0.0002	K	QLATKAAR	K	Thioacyl@5	Thioacyl@24	45.7	160118_LangoT_G2_BC3_01_1655.mgf	9731	20	27	23.64	0.061	15509	Histone H3.1
K562	Trypsin	P08648	TM	493.758	2	-0.0008	R	QLPQKER	Q	Thioacyl@5	Thioacyl@978	48.3	160118_LangoT_G2_BC3_01_1655.mgf	10329	974	980	37.11	0.035	115605	Integrin alpha-5
K562	Trypsin	P68104	nonTM	708.398	2	-0.0033	R	QTVAVGVIKAVDK	K	Thioacyl@13	Thioacyl@443	89.6	160118_LangoT_G2_BC3_01_1655.mgf	19958	431	443	24.75	0.018	50451	Elongation factor 1-alpha 1
K562	Trypsin	P62807	nonTM	573.786	2	-0.0004	K	SAPAPKKGSK	K	Thioacyl@6;Thioacyl@10	Thioacyl@12;Thioacyl@16	46.7	160118_LangoT_G2_BC3_01_1655.mgf	9951	7	16	24.53	0.0081	13898	Histone H2B type 1-C/E/F/G/I
K562	Trypsin	P11717	TM	825.893	2	-0.0012	K	SDEKTWNLGLSNAK	L	Thioacyl@4	Thioacyl@687	90.8	160118_LangoT_G2_BC3_01_1655.mgf	20246	684	697	41.52	0.00049	281155	Cation-independent mannose-6-phosphate receptor
K562	Trypsin	P54709	TM	887.914	2	-0.0003	R	SDPTSYAGYIEDLKK	F	Thioacyl@15	Thioacyl@112	103.5	160118_LangoT_G2_BC3_01_1655.mgf	23022	98	112	63.11	1.8e-06	31834	Sodium/potassium-transporting ATPase subunit beta-3
K562	Trypsin	P68104	nonTM	617.794	2	0	R	SGKKLEDGPK	F	Thioacyl@3;Thioacyl@4	Thioacyl@385;Thioacyl@386	61.5	160118_LangoT_G2_BC3_01_1655.mgf	13357	383	392	25.23	0.1	50451	Elongation factor 1-alpha 1
K562	Trypsin	Q15084	nonTM	586.262	2	0.0007	R	SGGYSSGKQGR	S	Thioacyl@8	Thioacyl@150	33.7	160118_LangoT_G2_BC3_01_1655.mgf	7010	143	153	34.49	0.0053	48490	Protein disulfide-isomerase A6
K562	Trypsin	Q6UWB1	TM	696.349	2	-0.0034	R	SNKTQTVAVAAGR	S	Deamidated@2;Thioacyl@3	Deamidated@76;Thioacyl@77	60.5	160118_LangoT_G2_BC3_01_1655.mgf	13128	75	87	41.87	0.00033	70342	Interleukin-27 receptor subunit alpha
K562	Trypsin	P06748	nonTM	564.595	3	0.0038	K	SNQNGKDSKPSSTPR	S	Deamidated@4;Thioacyl@6	Deamidated@210;Thioacyl@212	32.8	160118_LangoT_G2_BC3_01_1655.mgf	6815	207	221	28.84	0.0027	32726	Nucleophosmin
K562	Trypsin	P09651	nonTM	858.892	2	-0.003	R	SSGPYGGGGQYFAKPR	N	Thioacyl@14	Thioacyl@350	77.5	160118_LangoT_G2_BC3_01_1655.mgf	17120	337	352	40.84	0.00015	38837	Heterogeneous nuclear ribonucleoprotein A1
K562	Trypsin	P60709	nonTM	664.301	2	-0.0008	D	SYVGDEAQSKR	G	Thioacyl@10	Thioacyl@61	48.9	160118_LangoT_G2_BC3_01_1655.mgf	10475	52	62	75.28	7.7e-06	42052	Actin, cytoplasmic 1
K562	Trypsin	P16422	TM	624.835	2	0.0003	R	TALQKEITTR	Y	Thioacyl@5	Thioacyl@168	67.4	160118_LangoT_G2_BC3_01_1655.mgf	14744	164	173	27.84	0.018	35594	Epithelial cell adhesion molecule
K562	Trypsin	P68104	nonTM	893.902	2	-0.009	R	TIEKFEKEAAEMGK	G	Thioacyl@4;Thioacyl@7	Thioacyl@41;Thioacyl@44	95.3	160118_LangoT_G2_BC3_01_1655.mgf	21260	38	51	27.35	0.014	50451	Elongation factor 1-alpha 1
K562	Trypsin	P07900	nonTM	495.265	2	-0.0005	K	TKPIWTR	N	Thioacyl@2	Thioacyl@294	73.4	160118_LangoT_G2_BC3_01_1655.mgf	16149	293	299	31	0.079	85006	Heat shock protein HSP 90-alpha
K562	Trypsin	P62263	nonTM	686.356	2	-0.001	R	TKTPGPGAQSALR	A	Thioacyl@2	Thioacyl@106	57.5	160118_LangoT_G2_BC3_01_1655.mgf	12425	105	117	47.4	0.00061	16434	40S ribosomal protein S14
K562	Trypsin	P10809	nonTM	1005.98	2	-0.0056	K	TLNDELEIIEGMKFDR	G	Thioacyl@13	Thioacyl@218	111.7	160118_LangoT_G2_BC3_01_1655.mgf	24825	206	221	50.21	0.00012	61187	60 kDa heat shock protein, mitochondrial
K562	Trypsin	P61247	nonTM	653.837	2	0.0004	R	TQGTKIASDGLK	G	Thioacyl@5	Thioacyl@56	61.8	160118_LangoT_G2_BC3_01_1655.mgf	13444	52	63	46.57	8.3e-05	30154	40S ribosomal protein S3a
K562	Trypsin	P50895	TM	844.766	3	-0.0062	R	TQNFTLLVQGSPELKTAEIEPK	A	Deamidated@3;Thioacyl@15	Deamidated@439;Thioacyl@451	107.5	160118_LangoT_G2_BC3_01_1655.mgf	23902	437	458	63.96	7.6e-06	68161	Basal cell adhesion molecule
K562	Trypsin	Q9UBG0	TM	696.346	2	0.0011	R	TSNISKPGTLER	G	Deamidated@3;Thioacyl@6	Deamidated@140;Thioacyl@143	67.6	160118_LangoT_G2_BC3_01_1655.mgf	14781	138	149	28.52	0.019	169761	C-type mannose receptor 2
K562	Trypsin	P02786	TM	721.814	2	0.0001	L	TTDFGNAEKTDR	F	Thioacyl@9	Thioacyl@665	54.6	160118_LangoT_G2_BC3_01_1655.mgf	11773	657	668	36.01	0.0067	85274	Transferrin receptor protein 1
K562	Trypsin	P10809	nonTM	880.965	2	-0.0026	R	TVIIEQSWGSPKVTK	D	Thioacyl@15	Thioacyl@75	90	160118_LangoT_G2_BC3_01_1655.mgf	20048	61	75	49.73	0.00036	61187	60 kDa heat shock protein, mitochondrial
K562	Trypsin	P62805	nonTM	777.903	2	-0.0036	K	TVTAMDVVYALKR	Q	Thioacyl@12	Thioacyl@92	110.6	160118_LangoT_G2_BC3_01_1655.mgf	24578	81	93	29.14	0.003	11360	Histone H4
K562	Trypsin	P43007	TM	840.378	3	-0.0035	R	TYATDYKVVTQNSSSGNVTHEK	I	Thioacyl@7;Deamidated@12;Deamidated@17	Thioacyl@196;Deamidated@201;Deamidated@206	70.7	160118_LangoT_G2_BC3_01_1655.mgf	15503	190	211	47.49	6.6e-05	56087	Neutral amino acid transporter A
K562	Trypsin	P60709	nonTM	795.085	3	-0.0046	R	VAPEEHPVLLTEAPLNPKANR	E	Thioacyl@18	Thioacyl@113	94.1	160118_LangoT_G2_BC3_01_1655.mgf	20987	96	116	44.07	0.0011	42052	Actin, cytoplasmic 1
K562	Trypsin	P78371	nonTM	592.826	2	-0.0016	R	VDNIIKAAPR	K	Thioacyl@6	Thioacyl@522	73.2	160118_LangoT_G2_BC3_01_1655.mgf	16091	517	526	42.47	0.0041	57794	T-complex protein 1 subunit beta
K562	Trypsin	Q9Y624	TM	785.353	2	-0.0015	R	VEWKFDQGDTTR	L	Thioacyl@4	Thioacyl@63	85.5	160118_LangoT_G2_BC3_01_1655.mgf	19001	60	71	32.88	0.038	32962	Junctional adhesion molecule A
K562	Trypsin	P08575	TM	848.399	2	-0.0028	R	VKDLQYSTDYTFK	A	Thioacyl@2	Thioacyl@540	86	160118_LangoT_G2_BC3_01_1655.mgf	19116	539	551	49.72	0.0021	148644	Receptor-type tyrosine-protein phosphatase C
K562	Trypsin	Q9UHN6	TM	574.803	2	0.0006	R	VKIQAATDSK	D	Thioacyl@2	Thioacyl@1153	50.3	160118_LangoT_G2_BC3_01_1655.mgf	10794	1152	1161	41.36	0.0084	155702	Transmembrane protein 2
K562	Trypsin	Q9P0L0	TM	430.737	2	0.0016	K	VKTTAPR	R	Thioacyl@2	Thioacyl@52	37.2	160118_LangoT_G2_BC3_01_1655.mgf	7770	51	57	24.86	0.014	28103	Vesicle-associated membrane protein-associated protein A
K562	Trypsin	P15151	TM	505.272	3	-0.0014	R	VLAKPQNTAEVQK	V	Thioacyl@4	Thioacyl@144	61.3	160118_LangoT_G2_BC3_01_1655.mgf	13318	141	153	26.1	0.0084	45787	Poliovirus receptor
K562	Trypsin	P15151	TM	931.496	3	-0.0056	R	VLAKPQNTAEVQKVQLTGEPVPMAR	C	Thioacyl@13	Thioacyl@153	89.8	160118_LangoT_G2_BC3_01_1655.mgf	20008	141	165	44.4	0.001	45787	Poliovirus receptor
K562	Trypsin	P62807	nonTM	532.952	3	0.0005	K	VLKQVHPDTGISSK	A	Thioacyl@3	Thioacyl@47	62.2	160118_LangoT_G2_BC3_01_1655.mgf	13533	45	58	32.46	0.0013	13898	Histone H2B type 1-C/E/F/G/I
K562	Trypsin	P11717	TM	494.765	2	-0.0014	R	VLQEGKAR	G	Thioacyl@6	Thioacyl@527	43.6	160118_LangoT_G2_BC3_01_1655.mgf	9244	522	529	28.98	0.074	281155	Cation-independent mannose-6-phosphate receptor
K562	Trypsin	Q71U36	nonTM	609.348	2	-0.0026	D	VNAAIATIKTK	R	Thioacyl@11	Thioacyl@338	75.2	160118_LangoT_G2_BC3_01_1655.mgf	16549	328	338	23.52	0.0062	50788	Tubulin alpha-1A chain
K562	Trypsin	P16070	TM	484.236	2	-0.0012	Y	VQKGEYR	T	Thioacyl@3	Thioacyl@158	42.3	160118_LangoT_G2_BC3_01_1655.mgf	8932	156	162	26.78	0.047	82001	CD44 antigen
K562	Trypsin	O43278	TM	752.043	3	-0.0042	K	VQPQEPLVLKDVENTDWR	L	Thioacyl@10	Thioacyl@182	106.2	160118_LangoT_G2_BC3_01_1655.mgf	23609	173	190	50.77	1.8e-05	60128	Kunitz-type protease inhibitor 1
K562	Trypsin	P11142	nonTM	634.814	2	0.0013	K	VQVEYKGETK	S	Thioacyl@6	Thioacyl@108	56.8	160118_LangoT_G2_BC3_01_1655.mgf	12266	103	112	31.96	0.0052	71082	Heat shock cognate 71 kDa protein
K562	Trypsin	Q9BQS7	TM	653.821	2	-0.0007	D	VQWNYAPKGR	N	Thioacyl@8	Thioacyl@42	73.8	160118_LangoT_G2_BC3_01_1655.mgf	16227	35	44	32.33	0.0084	131221	Hephaestin
K562	Trypsin	P68104	nonTM	463.754	2	-0.0002	E	VSTYIKK	I	Thioacyl@7	Thioacyl@180	55.4	160118_LangoT_G2_BC3_01_1655.mgf	11957	174	180	23.51	0.079	50451	Elongation factor 1-alpha 1
K562	Trypsin	P10809	nonTM	553.3	2	-0.0001	K	VTKDGVTVAK	S	Thioacyl@3	Thioacyl@75	58.3	160118_LangoT_G2_BC3_01_1655.mgf	12630	73	82	33.05	0.01	61187	60 kDa heat shock protein, mitochondrial
K562	Trypsin	Q9P2B2	TM	681.838	2	0.0004	R	VVDTKSGEANVR	F	Thioacyl@5	Thioacyl@435	49.5	160118_LangoT_G2_BC3_01_1655.mgf	10599	431	442	27.32	0.0048	99464	Prostaglandin F2 receptor negative regulator
K562	Trypsin	P04406	nonTM	622.339	2	-0.0003	K	VVKQASEGPLK	G	Thioacyl@3	Thioacyl@263	59	160118_LangoT_G2_BC3_01_1655.mgf	12796	261	271	48.55	0.0025	36201	Glyceraldehyde-3-phosphate dehydrogenase
K562	Trypsin	P35613	TM	642.687	3	-0.0045	R	WLKGGVVLKEDALPGQK	T	Thioacyl@3	Thioacyl@173	94.6	160118_LangoT_G2_BC3_01_1655.mgf	21091	171	187	32.4	0.027	42573	Basigin
K562	Trypsin	P08575	TM	962.455	2	-0.0023	K	YANITVDYLYNKETK	L	Deamidated@3;Thioacyl@15	Deamidated@232;Thioacyl@244	99.7	160118_LangoT_G2_BC3_01_1655.mgf	22201	230	244	44.75	0.00076	148644	Receptor-type tyrosine-protein phosphatase C
K562	Trypsin	P68104	nonTM	844.926	2	-0.0005	R	YEEIVKEVSTYIK	K	Thioacyl@6	Thioacyl@172	104.9	160118_LangoT_G2_BC3_01_1655.mgf	23323	167	179	57.78	9.2e-05	50451	Elongation factor 1-alpha 1
K562	Trypsin	P68104	nonTM	606.318	3	-0.0006	R	YEEIVKEVSTYIKK	I	Thioacyl@6	Thioacyl@172	96.8	160118_LangoT_G2_BC3_01_1655.mgf	21583	167	180	28.86	0.002	50451	Elongation factor 1-alpha 1
K562	Trypsin	Q9H0X4	TM	998.467	2	-0.0064	R	YKPDTLAVAVENGTGTDR	Q	Thioacyl@2;Deamidated@12	Thioacyl@379;Deamidated@389	91.3	160118_LangoT_G2_BC3_01_1655.mgf	20360	378	395	50.71	4.3e-05	60249	Protein FAM234A
K562	Trypsin	O95154	nonTM	660.78	2	-0.007	K	YKYEDKNGK	Q	Thioacyl@6;Thioacyl@9	Thioacyl@214;Thioacyl@217	51.8	160118_LangoT_G2_BC3_01_1655.mgf	11126	209	217	30.53	0.036	37582	Aflatoxin B1 aldehyde reductase member 3
K562	Trypsin	P68431	nonTM	669.857	2	-0.0025	R	YQKSTELLIR	K	Thioacyl@3	Thioacyl@57	87.4	160118_LangoT_G2_BC3_01_1655.mgf	19462	55	64	55.49	0.00014	15509	Histone H3.1
K562	Trypsin	P16070	TM	565.769	2	0.0009	R	YVQKGEYR	T	Thioacyl@4	Thioacyl@158	49.8	160118_LangoT_G2_BC3_01_1655.mgf	10679	155	162	40.72	0.0038	82001	CD44 antigen
HL60	Trypsin	K7EL50	nonTM	977.947	2	0.0023	Y	AEEFGNETWGVTKAAEK	Q	Thioacyl@13	Thioacyl@136	51.2	TTK_kek_1_5%_RB1_01_535.mgf	12321	124	140	30.78	0.0013	19187	Calreticulin
HL60	Trypsin	K7EL50	nonTM	978.436	2	-0.0037	Y	AEEFGNETWGVTKAAEK	Q	Deamidated@6;Thioacyl@17	Deamidated@129;Thioacyl@140	52.7	TTK_kek_1_5%_RB1_01_535.mgf	12728	124	140	53.99	5.4e-05	19187	Calreticulin
HL60	Trypsin	H0Y2P0	TM	864.885	2	-0.0012	K	AFNSTLPTMAQMEKA	L	Deamidated@3;Thioacyl@14	Deamidated@17;Thioacyl@28	64.5	TTK_kek_1_5%_RB1_01_535.mgf	15796	15	29	31.68	0.0079	31332	CD44 antigen
HL60	Trypsin	P35579-2	nonTM	867.905	2	-0.0006	R	ALEEAMEQKAELER	L	Thioacyl@9	Thioacyl@914	52.9	TTK_kek_1_5%_RB1_01_535.mgf	12771	906	919	23.1	0.013	160790	Myosin-9
HL60	Trypsin	A0A0G2JNW2	nonTM	880.924	2	-0.0005	Y	ANITVDYLYNKETK	L	Deamidated@2;Thioacyl@14	Deamidated@184;Thioacyl@196	56.1	TTK_kek_1_5%_RB1_01_535.mgf	13610	183	196	53.23	5e-05	58961	Receptor-type tyrosine-protein phosphatase C
HL60	Trypsin	A0A087X2B5	nonTM	948.943	2	0	R	CNGTSSKGSDQAIITLR	V	Carbamidomethyl@1;Deamidated@2;Thioacyl@7	Carbamidomethyl@182;Deamidated@183;Thioacyl@188	48.5	TTK_kek_1_5%_RB1_01_535.mgf	11618	182	198	40.16	0.00059	24109	Basigin
HL60	Trypsin	H3BSV1	nonTM	974.949	2	-0.0012	T	DGEATDSGNIDAAKDIIR	Y	Thioacyl@14	Thioacyl@194	54.9	TTK_kek_1_5%_RB1_01_535.mgf	13311	181	198	67.83	4.4e-07	22156	Integrin alpha-L
HL60	Trypsin	Q08722	TM	1233.57	2	-0.0035	R	DIYTFDGALNKSTVPTDFSSAK	I	Deamidated@10;Thioacyl@11	Deamidated@73;Thioacyl@74	66.9	TTK_kek_1_5%_RB1_01_535.mgf	16366	64	85	28.67	0.0036	35590	Leukocyte surface antigen CD47
HL60	Trypsin	P48960	TM	509.753	2	0.0006	F	DKVQDLGR	D	Thioacyl@2	Thioacyl@281	38	TTK_kek_1_5%_RB1_01_535.mgf	8838	280	287	25	0.077	71068	CD97 antigen
HL60	Trypsin	H3BSV1	nonTM	548.279	2	0	K	DPDALLKHV	K	Thioacyl@7	Thioacyl@139	54.7	TTK_kek_1_5%_RB1_01_535.mgf	13264	133	141	25.76	0.016	22156	Integrin alpha-L
HL60	Trypsin	A0A0G2JI36	nonTM	711.804	2	0.0015	F	DSDAASQKMEPR	A	Thioacyl@8	Thioacyl@68	35	TTK_kek_1_5%_RB1_01_535.mgf	8043	61	72	53.39	4.6e-05	34423	HLA class I histocompatibility antigen, A-3 alpha chain
HL60	Trypsin	G3V0E5	nonTM	763.345	2	-0.0005	R	EAGSQKDENLALY	V	Thioacyl@6	Thioacyl@80	54.2	TTK_kek_1_5%_RB1_01_535.mgf	13134	75	87	31.45	0.0032	76259	Transferrin receptor
HL60	Trypsin	M0QXS0	TM	619.813	2	0.0001	A	EEILEKHPR	G	Thioacyl@6	Thioacyl@59	35.4	TTK_kek_1_5%_RB1_01_535.mgf	8163	54	62	55.78	0.00013	10835	Epithelial membrane protein 3
HL60	Trypsin	A0A0G2JNW2	nonTM	620.301	3	0.0002	K	EIKLENLEPEHEYK	C	Thioacyl@3	Thioacyl@305	47.7	TTK_kek_1_5%_RB1_01_535.mgf	11393	303	316	41.44	0.002	58961	Receptor-type tyrosine-protein phosphatase C
HL60	Trypsin	Q9Y624	TM	735.819	2	-0.0016	V	EWKFDQGDTTR	L	Thioacyl@3	Thioacyl@63	47	TTK_kek_1_5%_RB1_01_535.mgf	11212	61	71	23.17	0.0067	32962	Junctional adhesion molecule A
HL60	Trypsin	Q08722	TM	987.461	2	-0.0016	T	FDGALNKSTVPTDFSSAK	I	Deamidated@6;Thioacyl@7	Deamidated@73;Thioacyl@74	55	TTK_kek_1_5%_RB1_01_535.mgf	13344	68	85	57.98	0.00051	35590	Leukocyte surface antigen CD47
HL60	Trypsin	A0A0G2JI36	nonTM	785.336	2	-0.0019	R	FDSDAASQKMEPR	A	Thioacyl@9	Thioacyl@68	41.4	TTK_kek_1_5%_RB1_01_535.mgf	9720	60	72	92.5	5.5e-07	34423	HLA class I histocompatibility antigen, A-3 alpha chain
HL60	Trypsin	H0YGX7	nonTM	954.997	2	0.0014	L	GDGPVVTDPKAPNVVVTR	L	Thioacyl@10	Thioacyl@58	49.9	TTK_kek_1_5%_RB1_01_535.mgf	11984	49	66	26.67	0.006	22427	Rho GDP-dissociation inhibitor 2
HL60	Trypsin	P48960	TM	720.316	2	-0.0009	R	GDKNVTMGQSSAR	M	Thioacyl@3;Deamidated@4	Thioacyl@370;Deamidated@371	33.9	TTK_kek_1_5%_RB1_01_535.mgf	7779	368	380	64.2	0.00012	71068	CD97 antigen
HL60	Trypsin	A0A087WV01	nonTM	791.371	2	0.0017	V	GEFEAGISKNGQTR	E	Thioacyl@9	Thioacyl@129	40.9	TTK_kek_1_5%_RB1_01_535.mgf	9592	121	134	39.21	0.0042	46844	Elongation factor 1-alpha
HL60	Trypsin	A0A087WV01	nonTM	791.861	2	-0.0024	V	GEFEAGISKNGQTR	E	Thioacyl@9;Deamidated@10	Thioacyl@129;Deamidated@130	42.4	TTK_kek_1_5%_RB1_01_535.mgf	9986	121	134	48.31	0.0014	46844	Elongation factor 1-alpha
HL60	Trypsin	A0A087X2B5	nonTM	749.9	2	-0.0004	K	GGVVLKEDALPGQK	T	Thioacyl@6	Thioacyl@60	48.9	TTK_kek_1_5%_RB1_01_535.mgf	11707	55	68	61.93	6.4e-05	24109	Basigin
HL60	Trypsin	A0A087X2B5	nonTM	1241.09	2	0.0012	K	GGVVLKEDALPGQKTEFKVDS	D	Thioacyl@6;Thioacyl@14;Thioacyl@18	Thioacyl@60;Thioacyl@68;Thioacyl@72	71.3	TTK_kek_1_5%_RB1_01_535.mgf	17397	55	75	49.39	0.0003	24109	Basigin
HL60	Trypsin	P10319	TM	778.819	2	-0.0009	R	GHDQSAYDGKDYI	A	Thioacyl@10	Thioacyl@145	46.1	TTK_kek_1_5%_RB1_01_535.mgf	10980	136	148	62.09	1.5e-06	40597	HLA class I histocompatibility antigen, B-58 alpha chain
HL60	Trypsin	P10319	TM	870.879	2	-0.002	R	GHDQSAYDGKDYIAL	N	Thioacyl@10	Thioacyl@145	55.7	TTK_kek_1_5%_RB1_01_535.mgf	13524	136	150	62.34	1.6e-06	40597	HLA class I histocompatibility antigen, B-58 alpha chain
HL60	Trypsin	P62805	nonTM	811.884	2	-0.0027	R	GKGGKGLGKGGAKR	H	Thioacyl@2;Thioacyl@5;Thioacyl@9;Thioacyl@13	Thioacyl@6;Thioacyl@9;Thioacyl@13;Thioacyl@17	45.9	TTK_kek_1_5%_RB1_01_535.mgf	10918	5	18	58.06	6.8e-05	11360	Histone H4
HL60	Trypsin	P63261	nonTM	894.382	2	0	V	GMGQKDSYVGDEAQSK	R	Thioacyl@5	Thioacyl@50	37.9	TTK_kek_1_5%_RB1_01_535.mgf	8833	46	61	36.54	0.0004	45114	Actin, cytoplasmic 2
HL60	Trypsin	P63261	nonTM	1016.43	2	-0.0001	V	GMGQKDSYVGDEAQSKR	G	Thioacyl@5;Thioacyl@16	Thioacyl@50;Thioacyl@61	43.6	TTK_kek_1_5%_RB1_01_535.mgf	10299	46	62	36.67	0.00065	45114	Actin, cytoplasmic 2
HL60	Trypsin	P32970	TM	600.806	2	0.0014	H	GPELDKGQLR	I	Thioacyl@6	Thioacyl@93	41.7	TTK_kek_1_5%_RB1_01_535.mgf	9809	88	97	29.93	0.0069	21561	CD70 antigen
HL60	Trypsin	P54709	TM	583.941	3	0.0001	K	IDGSANLKSQDDRDK	F	Thioacyl@8	Thioacyl@259	32.2	TTK_kek_1_5%_RB1_01_535.mgf	7315	252	266	83.29	3.5e-07	31834	Sodium/potassium-transporting ATPase subunit beta-3
HL60	Trypsin	G3V0E5	nonTM	564.316	2	0	R	IPELNKVAR	A	Thioacyl@6	Thioacyl@504	45.2	TTK_kek_1_5%_RB1_01_535.mgf	10728	499	507	40.99	0.059	76259	Transferrin receptor
HL60	Trypsin	A0A087X2B5	nonTM	921.398	2	0	K	ITDSEDKALMNGSESR	F	Thioacyl@7;Deamidated@11	Thioacyl@145;Deamidated@149	43	TTK_kek_1_5%_RB1_01_535.mgf	10152	139	154	117.05	2e-10	24109	Basigin
HL60	Trypsin	A0A087X2B5	nonTM	929.395	2	-0.0013	K	ITDSEDKALMNGSESR	F	Thioacyl@7;Oxidation@10;Deamidated@11	Thioacyl@145;Oxidation@148;Deamidated@149	37.1	TTK_kek_1_5%_RB1_01_535.mgf	8618	139	154	93.58	7.8e-08	24109	Basigin
HL60	Trypsin	A0A0G2JNW2	nonTM	787.891	2	-0.0027	N	ITVDYLYNKETK	L	Thioacyl@12	Thioacyl@196	52.6	TTK_kek_1_5%_RB1_01_535.mgf	12714	185	196	34.18	0.0091	58961	Receptor-type tyrosine-protein phosphatase C
HL60	Trypsin	J3KPF3	TM	842.767	3	-0.0015	A	KADLLLSTQPGREEGSPLELER	L	Thioacyl@1	Thioacyl@593	56.2	TTK_kek_1_5%_RB1_01_535.mgf	13643	593	614	28.29	0.02	68230	4F2 cell-surface antigen heavy chain
HL60	Trypsin	G3V0E5	nonTM	1077.54	2	-0.004	K	KDFEDLYTPVNGSIVIVR	A	Thioacyl@1;Deamidated@11	Thioacyl@160;Deamidated@170	68.9	TTK_kek_1_5%_RB1_01_535.mgf	16840	160	177	40.49	0.00016	76259	Transferrin receptor
HL60	Trypsin	G3V0E5	nonTM	752.887	2	-0.0009	V	KDSAQNSVIIVDK	N	Thioacyl@1	Thioacyl@112	42.1	TTK_kek_1_5%_RB1_01_535.mgf	9900	112	124	68.11	4.4e-05	76259	Transferrin receptor
HL60	Trypsin	G3V0E5	nonTM	960.47	2	0.0008	V	KDSAQNSVIIVDKNGR	L	Thioacyl@1;Thioacyl@13	Thioacyl@112;Thioacyl@124	49.8	TTK_kek_1_5%_RB1_01_535.mgf	11953	112	127	26.35	0.022	76259	Transferrin receptor
HL60	Trypsin	A0A087X2B5	nonTM	537.269	2	0.0003	L	KEDALPGQK	T	Thioacyl@1	Thioacyl@60	32.7	TTK_kek_1_5%_RB1_01_535.mgf	7468	60	68	46.69	0.0016	24109	Basigin
HL60	Trypsin	G3V2J8	nonTM	764.335	2	-0.0006	L	KEDQTEYLEER	R	Thioacyl@1	Thioacyl@122	37.9	TTK_kek_1_5%_RB1_01_535.mgf	8828	122	132	38.77	0.012	20139	Heat shock protein HSP 90-alpha
HL60	Trypsin	A0A096LP69	TM	1047.54	2	-0.0028	R	KEGEEADAPGVIPGIVGAVVV	A	Thioacyl@1	Thioacyl@116	75.7	TTK_kek_1_5%_RB1_01_535.mgf	18405	116	136	23.45	0.007	18822	CD99 antigen
HL60	Trypsin	A0A096LP69	TM	1132.59	2	-0.0038	R	KEGEEADAPGVIPGIVGAVVVAV	A	Thioacyl@1	Thioacyl@116	82.5	TTK_kek_1_5%_RB1_01_535.mgf	19904	116	138	32.43	0.00096	18822	CD99 antigen
HL60	Trypsin	P13639	nonTM	615.301	2	0.0002	A	KGEGQLGPAER	A	Thioacyl@1	Thioacyl@239	32.1	TTK_kek_1_5%_RB1_01_535.mgf	7293	239	249	28.48	0.0068	99337	Elongation factor 2
HL60	Trypsin	P54709	TM	435.729	2	0	L	KPEGVPR	I	Thioacyl@1	Thioacyl@182	30.2	TTK_kek_1_5%_RB1_01_535.mgf	6806	182	188	24.62	0.037	31834	Sodium/potassium-transporting ATPase subunit beta-3
HL60	Trypsin	A0A087X2B5	nonTM	593.811	2	0.0011	V	LKEDALPGQK	T	Thioacyl@2	Thioacyl@60	38.1	TTK_kek_1_5%_RB1_01_535.mgf	8863	59	68	30.64	0.02	24109	Basigin
HL60	Trypsin	H0YFX9	nonTM	680.843	2	0.0002	R	NDEELNKLLGK	V	Thioacyl@7	Thioacyl@59	53.2	TTK_kek_1_5%_RB1_01_535.mgf	12878	53	63	57.71	0.00013	9970	Histone H2A
HL60	Trypsin	H0YFX9	nonTM	681.335	2	0.0006	R	NDEELNKLLGK	V	Deamidated@1;Thioacyl@7	Deamidated@53;Thioacyl@59	60.1	TTK_kek_1_5%_RB1_01_535.mgf	14688	53	63	27.22	0.011	9970	Histone H2A
HL60	Trypsin	Q7L7L0	nonTM	694.844	2	-0.0026	R	NDEELNKLLGR	V	Thioacyl@7	Thioacyl@96	54.6	TTK_kek_1_5%_RB1_01_535.mgf	13245	90	100	43.09	0.0043	14113	Histone H2A type 3
HL60	Trypsin	Q5JP53	nonTM	640.308	2	-0.0001	Y	NEATGGKYVPR	A	Thioacyl@7	Thioacyl@40	35.2	TTK_kek_1_5%_RB1_01_535.mgf	8106	34	44	56.27	7.2e-05	48135	Tubulin beta chain
HL60	Trypsin	F5GXJ9	TM	767.425	2	-0.0025	R	NGKVLHPLEGAVVI	I	Thioacyl@3	Thioacyl@124	59.7	TTK_kek_1_5%_RB1_01_535.mgf	14581	122	135	44.88	0.0017	60004	CD166 antigen
HL60	Trypsin	O14672	TM	574.305	2	-0.0005	R	NISQVLEKK	R	Deamidated@4;Thioacyl@9	Deamidated@442;Thioacyl@447	52	TTK_kek_1_5%_RB1_01_535.mgf	12553	439	447	25.03	0.25	86140	Disintegrin and metalloproteinase domain-containing protein 10
HL60	Trypsin	P20138	TM	881.406	2	-0.0021	T	NKLDQEVQEETQGR	F	Thioacyl@2	Thioacyl@77	43.8	TTK_kek_1_5%_RB1_01_535.mgf	10345	76	89	45.42	0.00025	39859	Myeloid cell surface antigen CD33
HL60	Trypsin	A0A0G2JI36	nonTM	638.282	2	0.0002	R	NMKAHSQTDR	A	Thioacyl@3	Thioacyl@92	20.2	TTK_kek_1_5%_RB1_01_535.mgf	4504	90	99	27.53	0.0026	34423	HLA class I histocompatibility antigen, A-3 alpha chain
HL60	Trypsin	P10319	TM	629.289	2	-0.0011	R	NMKASAQTYR	E	Thioacyl@3	Thioacyl@92	32.6	TTK_kek_1_5%_RB1_01_535.mgf	7421	90	99	39.34	0.0071	40597	HLA class I histocompatibility antigen, B-58 alpha chain
HL60	Trypsin	J3KPF3	TM	723.351	3	0.0014	A	NMTVKGQSEDPGSLLSLFR	R	Thioacyl@5;Deamidated@7	Thioacyl@511;Deamidated@513	74.9	TTK_kek_1_5%_RB1_01_535.mgf	18223	507	525	60.72	2.9e-05	68230	4F2 cell-surface antigen heavy chain
HL60	Trypsin	J3KPF3	TM	1084.52	2	-0.0025	A	NMTVKGQSEDPGSLLSLFR	R	Deamidated@1;Thioacyl@5	Deamidated@507;Thioacyl@511	74.9	TTK_kek_1_5%_RB1_01_535.mgf	18213	507	525	23.58	0.0067	68230	4F2 cell-surface antigen heavy chain
HL60	Trypsin	J3KPF3	TM	812.055	3	-0.0043	K	NQKDDVAQTDLLQIDPNFGSK	E	Thioacyl@3	Thioacyl@270	61.9	TTK_kek_1_5%_RB1_01_535.mgf	15135	268	288	45.28	0.00015	68230	4F2 cell-surface antigen heavy chain
HL60	Trypsin	B2R4S9	nonTM	590.805	2	-0.0005	M	PEPAKSAPAPK	K	Thioacyl@5	Thioacyl@6	30.4	TTK_kek_1_5%_RB1_01_535.mgf	6863	2	12	47.23	0.00032	13898	Histone H2B
HL60	Trypsin	B2R4S9	nonTM	698.851	2	-0.0006	M	PEPAKSAPAPKK	G	Thioacyl@5;Thioacyl@12	Thioacyl@6;Thioacyl@13	36.1	TTK_kek_1_5%_RB1_01_535.mgf	8350	2	13	40.04	0.0047	13898	Histone H2B
HL60	Trypsin	B4DEB1	nonTM	555.766	2	-0.0002	A	QDFKTDLR	F	Thioacyl@4	Thioacyl@80	42.9	TTK_kek_1_5%_RB1_01_535.mgf	10117	77	84	47.57	0.0029	14158	Histone H3
HL60	Trypsin	J3KPF3	TM	776.04	3	0.0002	V	SANMTVKGQSEDPGSLLSLFR	R	Deamidated@3;Thioacyl@7	Deamidated@507;Thioacyl@511	71.7	TTK_kek_1_5%_RB1_01_535.mgf	17486	505	525	57.56	8.2e-06	68230	4F2 cell-surface antigen heavy chain
HL60	Trypsin	A0A087WX36	nonTM	1079.03	2	-0.0001	K	SAVGELSEDSSNVVHLIKNA	Y	Thioacyl@18	Thioacyl@300	67.5	TTK_kek_1_5%_RB1_01_535.mgf	16520	283	302	30.04	0.0016	42573	Integrin beta
HL60	Trypsin	A0A0G2JI36	nonTM	654.289	2	-0.0002	D	SDAASQKMEPR	A	Thioacyl@7	Thioacyl@68	32.1	TTK_kek_1_5%_RB1_01_535.mgf	7303	62	72	56	5.9e-05	34423	HLA class I histocompatibility antigen, A-3 alpha chain
HL60	Trypsin	A0A096LP69	TM	778.327	3	-0.0021	F	SDADLADGVSGGEGKGGSDGGGSHR	K	Thioacyl@15	Thioacyl@105	35.5	TTK_kek_1_5%_RB1_01_535.mgf	8184	91	115	35.71	0.011	18822	CD99 antigen
HL60	Trypsin	P54709	TM	887.913	2	-0.0022	R	SDPTSYAGYIEDLKK	F	Thioacyl@14	Thioacyl@111	62	TTK_kek_1_5%_RB1_01_535.mgf	15150	98	112	30.08	0.009	31834	Sodium/potassium-transporting ATPase subunit beta-3
HL60	Trypsin	P15144	TM	1022.49	2	-0.0019	V	SEFDYVEKQASNGVLIR	I	Thioacyl@8;Deamidated@12	Thioacyl@292;Deamidated@296	58.7	TTK_kek_1_5%_RB1_01_535.mgf	14310	285	301	34.52	0.00058	109870	Aminopeptidase N
HL60	Trypsin	F5H5D3	nonTM	613.802	2	0.001	F	SETGAGKHVPR	A	Thioacyl@7	Thioacyl@130	26.2	TTK_kek_1_5%_RB1_01_535.mgf	5859	124	134	43.79	0.00033	58606	Tubulin alpha-1C chain
HL60	Trypsin	H0YL18	nonTM	701.006	3	0.0013	V	SGFHPSDIEVDLLKNGER	I	Thioacyl@14	Thioacyl@61	57.5	TTK_kek_1_5%_RB1_01_535.mgf	13990	48	65	64.34	2.7e-05	14077	Beta-2-microglobulin
HL60	Trypsin	E7EP60	nonTM	596.296	3	0.0013	F	SIDEKELNILHEMK	G	Thioacyl@5	Thioacyl@289	56.2	TTK_kek_1_5%_RB1_01_535.mgf	13657	285	298	46.22	0.0053	68264	Integrin alpha-4
HL60	Trypsin	J3KNG9	TM	637.319	2	-0.0011	R	SLAGQSGQGKPR	G	Thioacyl@10	Thioacyl@811	29.4	TTK_kek_1_5%_RB1_01_535.mgf	6613	802	813	26.24	0.016	128138	Anion exchange protein
HL60	Trypsin	G3V0E5	nonTM	518.25	2	-0.001	V	SPKESPFR	H	Thioacyl@3	Thioacyl@612	37.4	TTK_kek_1_5%_RB1_01_535.mgf	8689	610	617	28.51	0.064	76259	Transferrin receptor
HL60	Trypsin	O14672	TM	739.832	2	-0.0018	T	TADEKDPTNPFR	F	Thioacyl@5	Thioacyl@284	44.4	TTK_kek_1_5%_RB1_01_535.mgf	10507	280	291	33.79	0.003	86140	Disintegrin and metalloproteinase domain-containing protein 10
HL60	Trypsin	G3V0E5	nonTM	671.29	2	-0.001	T	TDFGNAEKTDR	F	Thioacyl@8	Thioacyl@584	34.2	TTK_kek_1_5%_RB1_01_535.mgf	7839	577	587	52.66	0.00013	76259	Transferrin receptor
HL60	Trypsin	H3BSV1	nonTM	1025.47	2	-0.0025	I	TDGEATDSGNIDAAKDIIR	Y	Thioacyl@15	Thioacyl@194	53	TTK_kek_1_5%_RB1_01_535.mgf	12818	180	198	26.37	0.0034	22156	Integrin alpha-L
HL60	Trypsin	A0A087X2B5	nonTM	864.856	2	0.0003	I	TDSEDKALMNGSESR	F	Thioacyl@6;Deamidated@10	Thioacyl@145;Deamidated@149	40	TTK_kek_1_5%_RB1_01_535.mgf	9376	140	154	46.79	0.00029	24109	Basigin
HL60	Trypsin	P06213	TM	935.447	2	-0.0027	K	TDSQILKELEESSFR	K	Thioacyl@7	Thioacyl@721	63.3	TTK_kek_1_5%_RB1_01_535.mgf	15490	715	729	31.88	0.021	158912	Insulin receptor
HL60	Trypsin	P63261	nonTM	735.869	2	-0.0029	L	TDYLMKILTER	G	Thioacyl@6	Thioacyl@191	66.9	TTK_kek_1_5%_RB1_01_535.mgf	16351	186	196	28.62	0.092	45114	Actin, cytoplasmic 2
HL60	Trypsin	P63261	nonTM	649.829	2	-0.0016	L	TEAPLNPKANR	E	Thioacyl@8	Thioacyl@113	36.9	TTK_kek_1_5%_RB1_01_535.mgf	8548	106	116	35.76	0.0055	45114	Actin, cytoplasmic 2
HL60	Trypsin	F5GXJ9	TM	642.329	3	0.0001	V	TEDNVFEAPTIVKVFK	Q	Thioacyl@13	Thioacyl@78	68.2	TTK_kek_1_5%_RB1_01_535.mgf	16677	66	81	26.16	0.0035	60004	CD166 antigen
HL60	Trypsin	M0R1V7	nonTM	1081.55	2	-0.0003	L	TGKTITLEVEPSDTIENVK	A	Thioacyl@3	Thioacyl@11	56.9	TTK_kek_1_5%_RB1_01_535.mgf	13822	9	27	33.4	0.02	7128	Ubiquitin-60S ribosomal protein L40
HL60	Trypsin	G3V0E5	nonTM	1044.99	2	-0.0014	V	TGQFLYQDSNWASKVEK	L	Thioacyl@14	Thioacyl@450	57.4	TTK_kek_1_5%_RB1_01_535.mgf	13950	437	453	24.29	0.013	76259	Transferrin receptor
HL60	Trypsin	A0A0G2JNW2	nonTM	731.35	2	-0.0004	I	TVDYLYNKETK	L	Thioacyl@11	Thioacyl@196	45.2	TTK_kek_1_5%_RB1_01_535.mgf	10729	186	196	41.75	0.0059	58961	Receptor-type tyrosine-protein phosphatase C
HL60	Trypsin	H0YL18	nonTM	967.915	2	-0.0035	K	VEHSDLSFSKDWSFY	L	Thioacyl@10	Thioacyl@78	67.1	TTK_kek_1_5%_RB1_01_535.mgf	16425	69	83	63.92	1.5e-06	14077	Beta-2-microglobulin
HL60	Trypsin	P63261	nonTM	539.254	2	0.0004	Y	VGDEAQSKR	G	Thioacyl@8	Thioacyl@61	23.7	TTK_kek_1_5%_RB1_01_535.mgf	5270	54	62	57.68	0.00098	45114	Actin, cytoplasmic 2
HL60	Trypsin	A0A0G2JNW2	nonTM	848.4	2	-0.0003	R	VKDLQYSTDYTFK	A	Thioacyl@2	Thioacyl@492	51.2	TTK_kek_1_5%_RB1_01_535.mgf	12329	491	503	47.42	0.036	58961	Receptor-type tyrosine-protein phosphatase C
HL60	Trypsin	A0A087X2B5	nonTM	643.344	2	-0.0006	V	VLKEDALPGQK	T	Thioacyl@3	Thioacyl@60	41.9	TTK_kek_1_5%_RB1_01_535.mgf	9869	58	68	71.3	2.6e-05	24109	Basigin
HL60	Trypsin	A0A0G2JNW2	nonTM	962.455	2	-0.0023	K	YANITVDYLYNKETK	L	Deamidated@3;Thioacyl@15	Deamidated@184;Thioacyl@196	58.8	TTK_kek_1_5%_RB1_01_535.mgf	14342	182	196	40.63	0.00075	58961	Receptor-type tyrosine-protein phosphatase C
HL60	Trypsin	A0A0G2JI36	nonTM	886.911	2	-0.0018	A	YDGKDYIALNEDLR	S	Thioacyl@4	Thioacyl@145	56.4	TTK_kek_1_5%_RB1_01_535.mgf	13696	142	155	30.57	0.017	34423	HLA class I histocompatibility antigen, A-3 alpha chain
HL60	Trypsin	H0YDJ9	TM	821.732	3	0.0007	F	YDQALQQAVVDDDANNAKAVVK	T	Thioacyl@18	Thioacyl@133	52.3	TTK_kek_1_5%_RB1_01_535.mgf	12635	116	137	43.74	0.00051	24994	Tetraspanin
HL60	Trypsin	G3V2J8	nonTM	814.379	2	-0.002	R	YESLTDPSKLDSGK	E	Thioacyl@14	Thioacyl@74	46.6	TTK_kek_1_5%_RB1_01_535.mgf	11097	61	74	36.58	0.0058	20139	Heat shock protein HSP 90-alpha
HL60	Trypsin	Q08722	TM	1119.52	2	-0.0026	I	YTFDGALNKSTVPTDFSSAK	I	Deamidated@8;Thioacyl@9	Deamidated@73;Thioacyl@74	59.7	TTK_kek_1_5%_RB1_01_535.mgf	14579	66	85	26.67	0.0046	35590	Leukocyte surface antigen CD47
HL60	Trypsin	G3V0E5	nonTM	542.25	2	0.0009	L	YWDDLKR	K	Thioacyl@6	Thioacyl@47	47.3	TTK_kek_1_5%_RB1_01_535.mgf	11287	42	48	35.27	0.0048	76259	Transferrin receptor
HL60	Trypsin	G3V0E5	nonTM	1135.98	2	0.0007	R	AAAEKLFGNMEGDCPSDWK	T	CAMthiopropanoyl@5;Carbamidomethyl@14	CAMthiopropanoyl@263;Carbamidomethyl@272	70.5	TTK_kek_2_5%_RB2_01_536.mgf	17243	259	277	35.13	0.00051	76259	Transferrin receptor
HL60	Trypsin	G3V0E5	nonTM	1046.09	3	-0.0005	R	AAAEKLFGNMEGDCPSDWKTDSTCR	M	CAMthiopropanoyl@5;Carbamidomethyl@14;CAMthiopropanoyl@19;Carbamidomethyl@24	CAMthiopropanoyl@263;Carbamidomethyl@272;CAMthiopropanoyl@277;Carbamidomethyl@282	55.3	TTK_kek_2_5%_RB2_01_536.mgf	13657	259	283	36.81	0.00049	76259	Transferrin receptor
HL60	Trypsin	A0A0G2JNW2	nonTM	1128.5	3	-0.0083	K	ADTTICLKWKNIETFTCDTQNITYR	F	Carbamidomethyl@6;CAMthiopropanoyl@8;CAMthiopropanoyl@10;Carbamidomethyl@17;Deamidated@21	Carbamidomethyl@272;CAMthiopropanoyl@274;CAMthiopropanoyl@276;Carbamidomethyl@283;Deamidated@287	65	TTK_kek_2_5%_RB2_01_536.mgf	16015	267	291	83.22	1.8e-08	58961	Receptor-type tyrosine-protein phosphatase C
HL60	Trypsin	A0A0G2JNW2	nonTM	1128.5	3	-0.0053	K	ADTTICLKWKNIETFTCDTQNITYR	F	Carbamidomethyl@6;CAMthiopropanoyl@8;CAMthiopropanoyl@10;Carbamidomethyl@17;Deamidated@20	Carbamidomethyl@272;CAMthiopropanoyl@274;CAMthiopropanoyl@276;Carbamidomethyl@283;Deamidated@286	37	TTK_kek_2_5%_RB2_01_536.mgf	8771	267	291	37.51	0.0003	58961	Receptor-type tyrosine-protein phosphatase C
HL60	Trypsin	A0A0G2JNW2	nonTM	846.881	4	0.0118	K	ADTTICLKWKNIETFTCDTQNITYR	F	Carbamidomethyl@6;CAMthiopropanoyl@8;CAMthiopropanoyl@10;Deamidated@11;Carbamidomethyl@17;Deamidated@21	Carbamidomethyl@272;CAMthiopropanoyl@274;CAMthiopropanoyl@276;Deamidated@277;Carbamidomethyl@283;Deamidated@287	56.2	TTK_kek_2_5%_RB2_01_536.mgf	13916	267	291	31.45	0.0011	58961	Receptor-type tyrosine-protein phosphatase C
HL60	Trypsin	Q9UFM8	nonTM	833.352	3	0.0018	R	AEDSGEYHCVYHFVSAPKANA	T	Carbamidomethyl@9;CAMthiopropanoyl@18;Deamidated@20	Carbamidomethyl@181;CAMthiopropanoyl@190;Deamidated@192	58.7	TTK_kek_2_5%_RB2_01_536.mgf	14525	173	193	41.33	0.00014	35136	Neuroplastin
HL60	Trypsin	P27797	nonTM	1006.46	2	0.0109	Y	AEEFGNETWGVTKAAEK	Q	CAMthiopropanoyl@13	CAMthiopropanoyl@351	42.7	TTK_kek_2_5%_RB2_01_536.mgf	10314	339	355	24.15	0.0054	48283	Calreticulin
HL60	Trypsin	G3V0E5	nonTM	1064.94	2	-0.0017	A	AEKLFGNMEGDCPSDWK	T	CAMthiopropanoyl@3;Carbamidomethyl@12	CAMthiopropanoyl@263;Carbamidomethyl@272	25.7	TTK_kek_2_5%_RB2_01_536.mgf	5815	261	277	36.47	0.00093	76259	Transferrin receptor
HL60	Trypsin	G3V0E5	nonTM	998.731	3	-0.0031	A	AEKLFGNMEGDCPSDWKTDSTCR	M	CAMthiopropanoyl@3;Carbamidomethyl@12;CAMthiopropanoyl@17;Carbamidomethyl@22	CAMthiopropanoyl@263;Carbamidomethyl@272;CAMthiopropanoyl@277;Carbamidomethyl@282	58.1	TTK_kek_2_5%_RB2_01_536.mgf	14373	261	283	31.52	0.0011	76259	Transferrin receptor
HL60	Trypsin	Q9UGN4	TM	739.347	3	0.0037	V	AGPVGGSLSVQCPYEKEHR	T	Carbamidomethyl@12;CAMthiopropanoyl@16	Carbamidomethyl@36;CAMthiopropanoyl@40	47.1	TTK_kek_2_5%_RB2_01_536.mgf	11506	25	43	23.96	0.0057	33522	CMRF35-like molecule 8
HL60	Trypsin	A0A0G2JNW2	nonTM	909.435	2	0.0005	Y	ANITVDYLYNKETK	L	Deamidated@2;CAMthiopropanoyl@14	Deamidated@184;CAMthiopropanoyl@196	52.8	TTK_kek_2_5%_RB2_01_536.mgf	13004	183	196	60.62	2.7e-05	58961	Receptor-type tyrosine-protein phosphatase C
HL60	Trypsin	A0A087X2B5	nonTM	1049.47	2	-0.0016	V	CKSESVPPVTDWAWYK	I	Carbamidomethyl@1;CAMthiopropanoyl@2	Carbamidomethyl@123;CAMthiopropanoyl@124	31	TTK_kek_2_5%_RB2_01_536.mgf	7159	123	138	52.33	2.2e-05	24109	Basigin
HL60	Trypsin	A0A087X2B5	nonTM	792.338	2	0.0006	R	CNGTSSKGSDQAII	T	Carbamidomethyl@1;Deamidated@2;CAMthiopropanoyl@7	Carbamidomethyl@182;Deamidated@183;CAMthiopropanoyl@188	41	TTK_kek_2_5%_RB2_01_536.mgf	9837	182	195	45.75	5.1e-05	24109	Basigin
HL60	Trypsin	A0A087X2B5	nonTM	842.862	2	0.0013	R	CNGTSSKGSDQAIIT	L	Carbamidomethyl@1;Deamidated@2;CAMthiopropanoyl@7	Carbamidomethyl@182;Deamidated@183;CAMthiopropanoyl@188	55	TTK_kek_2_5%_RB2_01_536.mgf	13577	182	196	28.21	0.0026	24109	Basigin
HL60	Trypsin	A0A087X2B5	nonTM	977.453	2	-0.0007	R	CNGTSSKGSDQAIITLR	V	Carbamidomethyl@1;Deamidated@2;CAMthiopropanoyl@7	Carbamidomethyl@182;Deamidated@183;CAMthiopropanoyl@188	44.1	TTK_kek_2_5%_RB2_01_536.mgf	10682	182	198	139.01	1e-12	24109	Basigin
HL60	Trypsin	Q08722	TM	841.724	3	-0.0032	R	DIYTFDGALNKSTVPTDFSSAK	I	Deamidated@10;CAMthiopropanoyl@11	Deamidated@73;CAMthiopropanoyl@74	77.6	TTK_kek_2_5%_RB2_01_536.mgf	18792	64	85	36.3	0.0019	35590	Leukocyte surface antigen CD47
HL60	Trypsin	Q8NBI5	TM	970.408	3	-0.0027	K	DLCGPDAGPIGNATGQADCKAQDERF	S	Carbamidomethyl@3;Deamidated@12;Carbamidomethyl@19;CAMthiopropanoyl@20	Carbamidomethyl@47;Deamidated@56;Carbamidomethyl@63;CAMthiopropanoyl@64	70.9	TTK_kek_2_5%_RB2_01_536.mgf	17324	45	70	30.18	0.0015	55063	Solute carrier family 43 member 3
HL60	Trypsin	P08648	TM	1148.54	2	0.0014	R	DLDGNGYPDLIVGSFGVDKAV	V	CAMthiopropanoyl@19	CAMthiopropanoyl@483	47.8	TTK_kek_2_5%_RB2_01_536.mgf	11703	465	485	40.16	0.0022	119979	Integrin alpha-5
HL60	Trypsin	P08648	TM	1149.04	2	-0.0005	R	DLDGNGYPDLIVGSFGVDKAV	V	Deamidated@5;CAMthiopropanoyl@19	Deamidated@469;CAMthiopropanoyl@483	70.5	TTK_kek_2_5%_RB2_01_536.mgf	17257	465	485	35.51	0.0005	119979	Integrin alpha-5
HL60	Trypsin	P08195	TM	909.104	3	-0.0058	T	DLLQIDPNFGSKEDFDSLLQSAK	K	CAMthiopropanoyl@12	CAMthiopropanoyl@287	60.5	TTK_kek_2_5%_RB2_01_536.mgf	14969	276	298	40.33	0.00032	61408	4F2 cell-surface antigen heavy chain
HL60	Trypsin	G3V0E5	nonTM	881.424	2	-0.0023	K	DSAQNSVIIVDKNGR	L	CAMthiopropanoyl@12;Deamidated@13	CAMthiopropanoyl@124;Deamidated@125	76.9	TTK_kek_2_5%_RB2_01_536.mgf	18649	113	127	42.54	0.01	76259	Transferrin receptor
HL60	Trypsin	G3V0E5	nonTM	791.856	2	-0.0009	R	EAGSQKDENLALY	V	CAMthiopropanoyl@6	CAMthiopropanoyl@80	81	TTK_kek_2_5%_RB2_01_536.mgf	19514	75	87	32.58	0.0066	76259	Transferrin receptor
HL60	Trypsin	A0A087X2B5	nonTM	1355.91	3	-0.0066	K	EDALPGQKTEFKVDSDDQWGEYSCVFLPEPMGT	A	CAMthiopropanoyl@8;CAMthiopropanoyl@12;Carbamidomethyl@24	CAMthiopropanoyl@68;CAMthiopropanoyl@72;Carbamidomethyl@84	65.2	TTK_kek_2_5%_RB2_01_536.mgf	16072	61	93	89.57	7.8e-09	24109	Basigin
HL60	Trypsin	A0A087X2B5	nonTM	921.437	3	-0.0008	V	EDLGSKILLTCSLNDSATEVTGHR	W	CAMthiopropanoyl@6;Carbamidomethyl@11;Deamidated@14	CAMthiopropanoyl@33;Carbamidomethyl@38;Deamidated@41	29.5	TTK_kek_2_5%_RB2_01_536.mgf	6770	28	51	189.42	1.5e-16	24109	Basigin
HL60	Trypsin	P54709	TM	1126.51	2	-0.0016	L	EEQKNLTVCPDGALFEQK	G	CAMthiopropanoyl@4;Deamidated@5;Carbamidomethyl@9	CAMthiopropanoyl@123;Deamidated@124;Carbamidomethyl@128	60.8	TTK_kek_2_5%_RB2_01_536.mgf	15033	120	137	107.08	1.2e-09	31834	Sodium/potassium-transporting ATPase subunit beta-3
HL60	Trypsin	F5H6I0	nonTM	895.873	2	0.0019	T	EFTPTEKDEYACR	V	CAMthiopropanoyl@7;Carbamidomethyl@12	CAMthiopropanoyl@77;Carbamidomethyl@82	75.8	TTK_kek_2_5%_RB2_01_536.mgf	18410	71	83	96.22	9.7e-09	11782	Beta-2-microglobulin
HL60	Trypsin	F5GXJ9	TM	1240.25	3	-0.0089	K	EGDNITLKCLGNGNPPPEEFLFYLPGQPEGIR	S	Deamidated@4;CAMthiopropanoyl@8;Carbamidomethyl@9;Deamidated@12	Deamidated@214;CAMthiopropanoyl@218;Carbamidomethyl@219;Deamidated@222	53.2	TTK_kek_2_5%_RB2_01_536.mgf	13123	211	242	47.74	8.4e-05	60004	CD166 antigen
HL60	Trypsin	Q08722	TM	748.377	2	0.0006	R	EGETIIELKYR	V	CAMthiopropanoyl@9	CAMthiopropanoyl@130	33.8	TTK_kek_2_5%_RB2_01_536.mgf	7919	122	132	29.11	0.0033	35590	Leukocyte surface antigen CD47
HL60	Trypsin	A0A0G2JNW2	nonTM	639.309	3	0.0018	K	EIKLENLEPEHEYK	C	CAMthiopropanoyl@3	CAMthiopropanoyl@305	63	TTK_kek_2_5%_RB2_01_536.mgf	15561	303	316	31.92	0.0087	58961	Receptor-type tyrosine-protein phosphatase C
HL60	Trypsin	P01730	TM	967.957	2	-0.0007	V	EKLTGSGELWWQAER	A	CAMthiopropanoyl@2	CAMthiopropanoyl@231	33.8	TTK_kek_2_5%_RB2_01_536.mgf	7917	230	244	51.3	0.00097	51705	T-cell surface glycoprotein CD4
HL60	Trypsin	A0A0G2JNW2	nonTM	755.333	2	0.0021	K	ETEKDCLNLDK	N	CAMthiopropanoyl@4;Carbamidomethyl@6	CAMthiopropanoyl@382;Carbamidomethyl@384	40.1	TTK_kek_2_5%_RB2_01_536.mgf	9589	379	389	70.37	6.1e-05	58961	Receptor-type tyrosine-protein phosphatase C
HL60	Trypsin	A0A0G2JI36	nonTM	542.902	3	0.0027	R	FDSDAASQKMEPR	A	CAMthiopropanoyl@9	CAMthiopropanoyl@68	72.7	TTK_kek_2_5%_RB2_01_536.mgf	17740	60	72	62.86	6.5e-05	34423	HLA class I histocompatibility antigen, A-3 alpha chain
HL60	Trypsin	G3V0E5	nonTM	803.308	3	0.0037	L	FGNMEGDCPSDWKTDSTCR	M	Carbamidomethyl@8;CAMthiopropanoyl@13;Carbamidomethyl@18	Carbamidomethyl@272;CAMthiopropanoyl@277;Carbamidomethyl@282	60.4	TTK_kek_2_5%_RB2_01_536.mgf	14944	265	283	38.07	0.00031	76259	Transferrin receptor
HL60	Trypsin	A0A087WXE5	TM	1190.99	2	-0.0019	R	FKANNNDSGEYTCQTGQTSL	S	CAMthiopropanoyl@2;Deamidated@6;Carbamidomethyl@13	CAMthiopropanoyl@101;Deamidated@105;Carbamidomethyl@112	52.7	TTK_kek_2_5%_RB2_01_536.mgf	13001	100	119	23.47	0.0063	29592	Low affinity immunoglobulin gamma Fc region receptor II-c
HL60	Trypsin	H0YL18	nonTM	831.351	2	0.0005	E	FTPTEKDEYACR	V	CAMthiopropanoyl@6;Carbamidomethyl@11	CAMthiopropanoyl@95;Carbamidomethyl@100	31.4	TTK_kek_2_5%_RB2_01_536.mgf	7274	90	101	41.62	0.00041	14077	Beta-2-microglobulin
HL60	Trypsin	H3BMB6	TM	1045.75	3	-0.0062	R	FTYGGCYGNKNNFEEEQQCLESCR	G	Carbamidomethyl@6;CAMthiopropanoyl@10;Carbamidomethyl@19;Carbamidomethyl@23	Carbamidomethyl@191;CAMthiopropanoyl@195;Carbamidomethyl@204;Carbamidomethyl@208	32.5	TTK_kek_2_5%_RB2_01_536.mgf	7564	186	209	32.32	0.00093	34299	Kunitz-type protease inhibitor 1
HL60	Trypsin	P48960-2	TM	748.828	2	0.0015	R	GDKNVTMGQSSAR	M	CAMthiopropanoyl@3;Deamidated@4	CAMthiopropanoyl@277;Deamidated@278	44.9	TTK_kek_2_5%_RB2_01_536.mgf	10884	275	287	46.64	0.00061	83800	CD97 antigen
HL60	Trypsin	A0A087WV01	nonTM	820.373	2	0.0003	V	GEFEAGISKNGQTR	E	CAMthiopropanoyl@9;Deamidated@12	CAMthiopropanoyl@129;Deamidated@132	31.1	TTK_kek_2_5%_RB2_01_536.mgf	7189	121	134	38.78	0.084	46844	Elongation factor 1-alpha
HL60	Trypsin	P48960	TM	993.414	3	-0.0006	R	GGHWATEGCQVLGSKNGSTTCQCSHL	S	Carbamidomethyl@9;CAMthiopropanoyl@15;Deamidated@16;Carbamidomethyl@21;Carbamidomethyl@23	Carbamidomethyl@513;CAMthiopropanoyl@519;Deamidated@520;Carbamidomethyl@525;Carbamidomethyl@527	50.8	TTK_kek_2_5%_RB2_01_536.mgf	12477	505	530	30.98	0.0012	71068	CD97 antigen
HL60	Trypsin	A0A087X2B5	nonTM	778.411	2	0.0001	K	GGVVLKEDALPGQK	T	CAMthiopropanoyl@6	CAMthiopropanoyl@60	58.6	TTK_kek_2_5%_RB2_01_536.mgf	14498	55	68	45.94	0.00013	24109	Basigin
HL60	Trypsin	P10319	TM	807.331	2	0.0008	R	GHDQSAYDGKDYI	A	CAMthiopropanoyl@10	CAMthiopropanoyl@145	29.7	TTK_kek_2_5%_RB2_01_536.mgf	6837	136	148	49.78	0.00012	40597	HLA class I histocompatibility antigen, B-58 alpha chain
HL60	Trypsin	P30464	TM	899.391	2	0.0006	R	GHDQSAYDGKDYIAL	N	CAMthiopropanoyl@10	CAMthiopropanoyl@145	40.2	TTK_kek_2_5%_RB2_01_536.mgf	9611	136	150	50.44	2.2e-05	40648	HLA class I histocompatibility antigen, B-15 alpha chain
HL60	Trypsin	P10319	TM	964.939	4	-0.0017	R	GHDQSAYDGKDYIALNEDLSSWTAADTAAQITQR	K	CAMthiopropanoyl@10	CAMthiopropanoyl@145	75.8	TTK_kek_2_5%_RB2_01_536.mgf	18409	136	169	85.53	9.6e-09	40597	HLA class I histocompatibility antigen, B-58 alpha chain
HL60	Trypsin	P62805	nonTM	925.928	2	0.0006	R	GKGGKGLGKGGAKR	H	CAMthiopropanoyl@2;CAMthiopropanoyl@5;CAMthiopropanoyl@9;CAMthiopropanoyl@13	CAMthiopropanoyl@6;CAMthiopropanoyl@9;CAMthiopropanoyl@13;CAMthiopropanoyl@17	47	TTK_kek_2_5%_RB2_01_536.mgf	11475	5	18	38.53	0.001	11360	Histone H4
HL60	Trypsin	P32970	TM	629.317	2	0.0019	H	GPELDKGQLR	I	CAMthiopropanoyl@6	CAMthiopropanoyl@93	35.6	TTK_kek_2_5%_RB2_01_536.mgf	8397	88	97	45.07	0.0039	21561	CD70 antigen
HL60	Trypsin	E9PMU6	nonTM	546.909	6	-0.0002	D	GYGSCGPQNLNLRKEWESEEKNQYNK	S	Carbamidomethyl@5;Deamidated@11;Deamidated@22;Deamidated@23;CAMthiopropanoyl@26	Carbamidomethyl@106;Deamidated@112;Deamidated@123;Deamidated@124;CAMthiopropanoyl@127	47	TTK_kek_2_5%_RB2_01_536.mgf	11464	102	127	25.51	0.024	14999	Putative protein ZNF720
HL60	Trypsin	A0A0G2JI36	nonTM	469.259	3	0.0009	Q	HEGLPKPLTLR	W	CAMthiopropanoyl@6	CAMthiopropanoyl@292	64.9	TTK_kek_2_5%_RB2_01_536.mgf	15996	287	297	29.63	0.0034	34423	HLA class I histocompatibility antigen, A-3 alpha chain
HL60	Trypsin	H0YL18	nonTM	947.915	2	0.001	R	HPAENGKSNFLNCYV	S	CAMthiopropanoyl@7;Carbamidomethyl@13	CAMthiopropanoyl@39;Carbamidomethyl@45	63.9	TTK_kek_2_5%_RB2_01_536.mgf	15769	33	47	55.38	1.9e-05	14077	Beta-2-microglobulin
HL60	Trypsin	H0YL18	nonTM	632.607	3	0.0004	R	HPAENGKSNFLNCYV	S	Deamidated@5;CAMthiopropanoyl@7;Carbamidomethyl@13	Deamidated@37;CAMthiopropanoyl@39;Carbamidomethyl@45	65.9	TTK_kek_2_5%_RB2_01_536.mgf	16233	33	47	68.35	5.8e-07	14077	Beta-2-microglobulin
HL60	Trypsin	P16284-3	TM	1016.47	2	0.002	K	IASKSDSGTYICTAGIDK	V	CAMthiopropanoyl@4;Carbamidomethyl@12	CAMthiopropanoyl@378;Carbamidomethyl@386	29.6	TTK_kek_2_5%_RB2_01_536.mgf	6802	375	392	47.05	5.8e-05	81068	Platelet endothelial cell adhesion molecule
HL60	Trypsin	C9J6S2	nonTM	602.949	3	0.0034	K	IDGSANLKSQDDRDK	F	CAMthiopropanoyl@8	CAMthiopropanoyl@69	50	TTK_kek_2_5%_RB2_01_536.mgf	12290	62	76	33.59	0.011	10133	Sodium/potassium-transporting ATPase subunit beta-3
HL60	Trypsin	P98172	TM	722.869	2	0.0015	K	IGDKLDIICPR	A	CAMthiopropanoyl@4;Carbamidomethyl@9	CAMthiopropanoyl@59;Carbamidomethyl@64	49.5	TTK_kek_2_5%_RB2_01_536.mgf	12153	56	66	38.27	0.012	38382	Ephrin-B1
HL60	Trypsin	P08195	TM	742.38	3	-0.0006	R	IGDLQAFQGHGAGNLAGLKGR	L	CAMthiopropanoyl@19	CAMthiopropanoyl@245	38.5	TTK_kek_2_5%_RB2_01_536.mgf	9180	227	247	36.21	0.00047	61408	4F2 cell-surface antigen heavy chain
HL60	Trypsin	P27797	nonTM	649.292	3	0.0022	K	IKDPDASKPEDWDER	A	CAMthiopropanoyl@2	CAMthiopropanoyl@209	49	TTK_kek_2_5%_RB2_01_536.mgf	11998	208	222	32.67	0.00097	48283	Calreticulin
HL60	Trypsin	P04839	TM	674.325	2	0.0001	K	IKECPIPQFA	G	CAMthiopropanoyl@2;Carbamidomethyl@4	CAMthiopropanoyl@255;Carbamidomethyl@257	37.9	TTK_kek_2_5%_RB2_01_536.mgf	9023	254	263	27.72	0.023	66206	Cytochrome b-245 heavy chain
HL60	Trypsin	G3V0E5	nonTM	592.827	2	0.0001	R	IPELNKVAR	A	CAMthiopropanoyl@6	CAMthiopropanoyl@504	47.9	TTK_kek_2_5%_RB2_01_536.mgf	11726	499	507	49.57	0.0075	76259	Transferrin receptor
HL60	Trypsin	R4GMX5	nonTM	949.911	2	0.0033	K	ITDSEDKALMNGSESR	F	CAMthiopropanoyl@7;Deamidated@11	CAMthiopropanoyl@55;Deamidated@59	34.4	TTK_kek_2_5%_RB2_01_536.mgf	8092	49	64	133.22	9.7e-12	9387	Basigin
HL60	Trypsin	I3L192	nonTM	957.908	2	0.0023	K	ITDSEDKALMNGSESR	F	CAMthiopropanoyl@7;Oxidation@10;Deamidated@11	CAMthiopropanoyl@140;Oxidation@143;Deamidated@144	43.3	TTK_kek_2_5%_RB2_01_536.mgf	10451	134	149	32.53	0.015	17521	Basigin
HL60	Trypsin	F5GZI0	nonTM	861.775	3	0.0012	A	KADLLLSTQPGREEGSPLELER	L	CAMthiopropanoyl@1	CAMthiopropanoyl@137	44.6	TTK_kek_2_5%_RB2_01_536.mgf	10819	137	158	29.04	0.0043	18939	4F2 cell-surface antigen heavy chain
HL60	Trypsin	Q8NBI5	TM	964.086	3	0.0038	F	KDLCGPDAGPIGNATGQADCKAQDER	F	Carbamidomethyl@4;Deamidated@13;Carbamidomethyl@20;CAMthiopropanoyl@21	Carbamidomethyl@47;Deamidated@56;Carbamidomethyl@63;CAMthiopropanoyl@64	70.9	TTK_kek_2_5%_RB2_01_536.mgf	17345	44	69	30.04	0.0015	55063	Solute carrier family 43 member 3
HL60	Trypsin	G3V0E5	nonTM	781.399	2	0.0018	V	KDSAQNSVIIVDK	N	CAMthiopropanoyl@1	CAMthiopropanoyl@112	40.9	TTK_kek_2_5%_RB2_01_536.mgf	9812	112	124	75.44	2.3e-05	76259	Transferrin receptor
HL60	Trypsin	G3V0E5	nonTM	678.992	3	0.0032	V	KDSAQNSVIIVDKNGR	L	CAMthiopropanoyl@1;CAMthiopropanoyl@13;Deamidated@14	CAMthiopropanoyl@112;CAMthiopropanoyl@124;Deamidated@125	48.2	TTK_kek_2_5%_RB2_01_536.mgf	11814	112	127	36.31	0.00092	76259	Transferrin receptor
HL60	Trypsin	A0A087X2B5	nonTM	565.78	2	0.0023	L	KEDALPGQK	T	CAMthiopropanoyl@1	CAMthiopropanoyl@60	26.2	TTK_kek_2_5%_RB2_01_536.mgf	5945	60	68	45.8	0.00085	24109	Basigin
HL60	Trypsin	A0A096LP69	TM	1076.05	2	-0.0037	R	KEGEEADAPGVIPGIVGAVVV	A	CAMthiopropanoyl@1	CAMthiopropanoyl@116	75.7	TTK_kek_2_5%_RB2_01_536.mgf	18392	116	136	75.02	4e-07	18822	CD99 antigen
HL60	Trypsin	A0A096LP69	TM	1161.11	2	0.0006	R	KEGEEADAPGVIPGIVGAVVVAV	A	CAMthiopropanoyl@1	CAMthiopropanoyl@116	61	TTK_kek_2_5%_RB2_01_536.mgf	15086	116	138	43.54	0.00018	18822	CD99 antigen
HL60	Trypsin	A0A0G2JNW2	nonTM	546.589	3	0.0015	I	KETEKDCLNLDK	N	CAMthiopropanoyl@5;Carbamidomethyl@7	CAMthiopropanoyl@382;Carbamidomethyl@384	47.7	TTK_kek_2_5%_RB2_01_536.mgf	11672	378	389	44.92	0.0049	58961	Receptor-type tyrosine-protein phosphatase C
HL60	Trypsin	F5GXJ9	TM	902.111	3	0.0025	S	KIIISPEENVTLTCTAENQLER	T	CAMthiopropanoyl@1;Deamidated@9;Carbamidomethyl@14	CAMthiopropanoyl@421;Deamidated@429;Carbamidomethyl@434	58.5	TTK_kek_2_5%_RB2_01_536.mgf	14465	421	442	32.91	0.014	60004	CD166 antigen
HL60	Trypsin	P54709	TM	464.24	2	0.0001	L	KPEGVPR	I	CAMthiopropanoyl@1	CAMthiopropanoyl@182	36.4	TTK_kek_2_5%_RB2_01_536.mgf	8621	182	188	23.99	0.049	31834	Sodium/potassium-transporting ATPase subunit beta-3
HL60	Trypsin	P35613	TM	967.935	4	-0.0131	V	KSSEHINEGETAMLVCKSESVPPVTDWAWYK	I	CAMthiopropanoyl@1;Carbamidomethyl@16;CAMthiopropanoyl@17	CAMthiopropanoyl@227;Carbamidomethyl@242;CAMthiopropanoyl@243	53.8	TTK_kek_2_5%_RB2_01_536.mgf	13271	227	257	24.03	0.012	22921	Basigin
HL60	Trypsin	P54709	TM	1183.05	2	-0.0041	T	LEEQKNLTVCPDGALFEQK	G	CAMthiopropanoyl@5;Deamidated@6;Carbamidomethyl@10	CAMthiopropanoyl@123;Deamidated@124;Carbamidomethyl@128	55.9	TTK_kek_2_5%_RB2_01_536.mgf	13834	119	137	25.92	0.0065	31834	Sodium/potassium-transporting ATPase subunit beta-3
HL60	Trypsin	G3V0E5	nonTM	841	3	-0.004	K	LFGNMEGDCPSDWKTDSTCR	M	Carbamidomethyl@9;CAMthiopropanoyl@14;Carbamidomethyl@19	Carbamidomethyl@272;CAMthiopropanoyl@277;Carbamidomethyl@282	54.1	TTK_kek_2_5%_RB2_01_536.mgf	13358	264	283	23.82	0.0073	76259	Transferrin receptor
HL60	Trypsin	M0R0H5	nonTM	1032.12	3	-0.0016	R	LWEEGEELELVEKSCTHSEKTNR	T	CAMthiopropanoyl@13;Carbamidomethyl@15;CAMthiopropanoyl@20;Deamidated@22	CAMthiopropanoyl@40;Carbamidomethyl@42;CAMthiopropanoyl@47;Deamidated@49	55	TTK_kek_2_5%_RB2_01_536.mgf	13579	28	50	69.29	3.1e-05	17927	Urokinase plasminogen activator surface receptor
HL60	Trypsin	H0YL18	nonTM	777.67	3	0.0012	L	LYYTEFTPTEKDEYACR	V	CAMthiopropanoyl@11;Carbamidomethyl@16	CAMthiopropanoyl@95;Carbamidomethyl@100	75.7	TTK_kek_2_5%_RB2_01_536.mgf	18391	85	101	72.79	4.8e-07	14077	Beta-2-microglobulin
HL60	Trypsin	P16104	nonTM	723.356	2	0.01	R	NDEELNKLLGGV	T	CAMthiopropanoyl@7	CAMthiopropanoyl@96	75.9	TTK_kek_2_5%_RB2_01_536.mgf	18432	90	101	47.01	0.0037	15135	Histone H2AX
HL60	Trypsin	H0YFX9	nonTM	709.353	2	-0.0007	R	NDEELNKLLGK	V	CAMthiopropanoyl@7	CAMthiopropanoyl@59	64.5	TTK_kek_2_5%_RB2_01_536.mgf	15911	53	63	39.65	0.00059	9970	Histone H2A
HL60	Trypsin	Q7L7L0	nonTM	723.356	2	-0.0012	R	NDEELNKLLGR	V	CAMthiopropanoyl@7	CAMthiopropanoyl@96	75.8	TTK_kek_2_5%_RB2_01_536.mgf	18412	90	100	47.01	0.0037	14113	Histone H2A type 3
HL60	Trypsin	R4GMX5	nonTM	1014.79	3	-0.0025	I	NEGETAMLVCKSESVPPVTDWAWYK	I	Carbamidomethyl@10;CAMthiopropanoyl@11	Carbamidomethyl@33;CAMthiopropanoyl@34	42	TTK_kek_2_5%_RB2_01_536.mgf	10111	24	48	32.69	0.014	9387	Basigin
HL60	Trypsin	A0A0G2JNW2	nonTM	484.86	3	0.0019	R	NESHKNCDFR	V	Deamidated@1;CAMthiopropanoyl@5;Carbamidomethyl@7	Deamidated@481;CAMthiopropanoyl@485;Carbamidomethyl@487	54.9	TTK_kek_2_5%_RB2_01_536.mgf	13567	481	490	31.02	0.0092	58961	Receptor-type tyrosine-protein phosphatase C
HL60	Trypsin	H7C543	TM	796.428	2	-0.0022	R	NGKVLHPLEGAVVI	I	Deamidated@1;CAMthiopropanoyl@3	Deamidated@21;CAMthiopropanoyl@23	72	TTK_kek_2_5%_RB2_01_536.mgf	17586	21	34	71.22	4.9e-07	38567	CD166 antigen
HL60	Trypsin	O14672	TM	602.816	2	0	R	NISQVLEKK	R	Deamidated@1;CAMthiopropanoyl@9	Deamidated@439;CAMthiopropanoyl@447	47.4	TTK_kek_2_5%_RB2_01_536.mgf	11585	439	447	31.38	0.084	50896	Disintegrin and metalloproteinase domain-containing protein 10
HL60	Trypsin	P04839	TM	919.427	2	-0.0002	H	NITVCEQKISEWGK	I	Deamidated@1;Carbamidomethyl@5;CAMthiopropanoyl@8	Deamidated@240;Carbamidomethyl@244;CAMthiopropanoyl@247	74.9	TTK_kek_2_5%_RB2_01_536.mgf	18208	240	253	31.97	0.0012	66206	Cytochrome b-245 heavy chain
HL60	Trypsin	A0A0G2JNW2	nonTM	873.916	2	-0.001	A	NITVDYLYNKETK	L	Deamidated@1;CAMthiopropanoyl@10	Deamidated@184;CAMthiopropanoyl@193	61	TTK_kek_2_5%_RB2_01_536.mgf	15074	184	196	52.67	0.00013	58961	Receptor-type tyrosine-protein phosphatase C
HL60	Trypsin	P54709	TM	1127.03	2	-0.0016	K	NLTVCPDGALFEQKGPVYV	A	Deamidated@1;Carbamidomethyl@5;CAMthiopropanoyl@14	Deamidated@124;Carbamidomethyl@128;CAMthiopropanoyl@137	53.4	TTK_kek_2_5%_RB2_01_536.mgf	13155	124	142	44.73	6.4e-05	31834	Sodium/potassium-transporting ATPase subunit beta-3
HL60	Trypsin	A0A0A0MST8	TM	546.927	3	0.0026	R	NLTVSECKKLR	G	Deamidated@1;Carbamidomethyl@7;CAMthiopropanoyl@8;CAMthiopropanoyl@9	Deamidated@781;Carbamidomethyl@787;CAMthiopropanoyl@788;CAMthiopropanoyl@789	55	TTK_kek_2_5%_RB2_01_536.mgf	13593	781	791	36.83	0.0058	135624	Anion exchange protein
HL60	Trypsin	P10319	TM	657.801	2	0.0012	R	NMKASAQTYR	E	CAMthiopropanoyl@3	CAMthiopropanoyl@92	68.3	TTK_kek_2_5%_RB2_01_536.mgf	16756	90	99	51.49	0.0003	40597	HLA class I histocompatibility antigen, B-58 alpha chain
HL60	Trypsin	F5GZI0	nonTM	742.357	3	-0.0018	A	NMTVKGQSEDPGSLLSLFR	R	CAMthiopropanoyl@5;Deamidated@7	CAMthiopropanoyl@55;Deamidated@57	47.5	TTK_kek_2_5%_RB2_01_536.mgf	11597	51	69	24.92	0.0081	18939	4F2 cell-surface antigen heavy chain
HL60	Trypsin	D3DSM0	TM	803.679	3	-0.003	R	NPCPNKEKECQPPFAFR	H	Carbamidomethyl@3;CAMthiopropanoyl@6;CAMthiopropanoyl@8;Carbamidomethyl@10	Carbamidomethyl@134;CAMthiopropanoyl@137;CAMthiopropanoyl@139;Carbamidomethyl@141	66.1	TTK_kek_2_5%_RB2_01_536.mgf	16273	132	148	26.41	0.0033	81553	Integrin beta
HL60	Trypsin	P05556	TM	1196.5	2	-0.0043	R	NPCTSEQNCTSPFSYKNVL	S	Carbamidomethyl@3;Deamidated@8;Carbamidomethyl@9;CAMthiopropanoyl@16	Carbamidomethyl@207;Deamidated@212;Carbamidomethyl@213;CAMthiopropanoyl@220	53.5	TTK_kek_2_5%_RB2_01_536.mgf	13194	205	223	29.65	0.0017	75702	Integrin beta-1
HL60	Trypsin	P08195	TM	931.945	4	-0.0065	K	NQKDDVAQTDLLQIDPNFGSKEDFDSLLQSAK	K	CAMthiopropanoyl@3	CAMthiopropanoyl@269	47.6	TTK_kek_2_5%_RB2_01_536.mgf	11635	267	298	36.78	0.016	61408	4F2 cell-surface antigen heavy chain
HL60	Trypsin	Q5QNW6	nonTM	612.309	2	0.0013	M	PDPAKSAPAPK	K	CAMthiopropanoyl@5	CAMthiopropanoyl@6	60.5	TTK_kek_2_5%_RB2_01_536.mgf	14973	2	12	29.08	0.01	13912	Histone H2B type 2-F
HL60	Trypsin	B2R4S9	nonTM	619.316	2	0.0003	M	PEPAKSAPAPK	K	CAMthiopropanoyl@5	CAMthiopropanoyl@6	30.3	TTK_kek_2_5%_RB2_01_536.mgf	6990	2	12	28.09	0.03	13898	Histone H2B
HL60	Trypsin	P48960	TM	950.421	2	-0.0011	R	QELLCAFWKSDSDR	G	Carbamidomethyl@5;CAMthiopropanoyl@9	Carbamidomethyl@495;CAMthiopropanoyl@499	29.3	TTK_kek_2_5%_RB2_01_536.mgf	6730	491	504	57.15	0.00016	71068	CD97 antigen
HL60	Trypsin	P05556	TM	848.906	2	0.0013	V	QFEISITSNKCPK	K	CAMthiopropanoyl@10;Carbamidomethyl@11	CAMthiopropanoyl@434;Carbamidomethyl@435	54.2	TTK_kek_2_5%_RB2_01_536.mgf	13369	425	437	34.53	0.019	75702	Integrin beta-1
HL60	Trypsin	A0A0G2JI36	nonTM	682.801	2	0.0014	D	SDAASQKMEPR	A	CAMthiopropanoyl@7	CAMthiopropanoyl@68	44.6	TTK_kek_2_5%_RB2_01_536.mgf	10818	62	72	49.83	0.00028	34423	HLA class I histocompatibility antigen, A-3 alpha chain
HL60	Trypsin	A0A096LP69	TM	797.336	3	0.0025	F	SDADLADGVSGGEGKGGSDGGGSHR	K	CAMthiopropanoyl@15	CAMthiopropanoyl@105	21.9	TTK_kek_2_5%_RB2_01_536.mgf	4944	91	115	33.57	0.0083	18822	CD99 antigen
HL60	Trypsin	C9J6S2	nonTM	963.441	2	0.0016	V	SFAPNNTGKEVTVECK	I	CAMthiopropanoyl@9;Carbamidomethyl@15	CAMthiopropanoyl@54;Carbamidomethyl@60	57.5	TTK_kek_2_5%_RB2_01_536.mgf	14242	46	61	32.44	0.0018	10133	Sodium/potassium-transporting ATPase subunit beta-3
HL60	Trypsin	P54709	TM	963.932	2	0.0001	V	SFAPNNTGKEVTVECK	I	Deamidated@6;CAMthiopropanoyl@9;Carbamidomethyl@15	Deamidated@241;CAMthiopropanoyl@244;Carbamidomethyl@250	61.3	TTK_kek_2_5%_RB2_01_536.mgf	15159	236	251	102.53	2.1e-09	31834	Sodium/potassium-transporting ATPase subunit beta-3
HL60	Trypsin	C9J6S2	nonTM	963.933	2	0.0008	V	SFAPNNTGKEVTVECK	I	Deamidated@5;CAMthiopropanoyl@9;Carbamidomethyl@15	Deamidated@50;CAMthiopropanoyl@54;Carbamidomethyl@60	60.7	TTK_kek_2_5%_RB2_01_536.mgf	15023	46	61	118.52	5.5e-10	10133	Sodium/potassium-transporting ATPase subunit beta-3
HL60	Trypsin	Q92854	TM	620.274	3	0.0031	M	SGDASVCPDKSKGSYR	Q	Carbamidomethyl@7;CAMthiopropanoyl@12	Carbamidomethyl@553;CAMthiopropanoyl@558	42.1	TTK_kek_2_5%_RB2_01_536.mgf	10156	547	562	33.02	0.00093	97457	Semaphorin-4D
HL60	Trypsin	H0YL18	nonTM	720.012	3	-0.0013	V	SGFHPSDIEVDLLKNGER	I	CAMthiopropanoyl@14	CAMthiopropanoyl@61	46.8	TTK_kek_2_5%_RB2_01_536.mgf	11420	48	65	46.28	0.0016	14077	Beta-2-microglobulin
HL60	Trypsin	H0YL18	nonTM	720.341	3	0.0013	V	SGFHPSDIEVDLLKNGER	I	CAMthiopropanoyl@14;Deamidated@15	CAMthiopropanoyl@61;Deamidated@62	56.5	TTK_kek_2_5%_RB2_01_536.mgf	13995	48	65	33.42	0.01	14077	Beta-2-microglobulin
HL60	Trypsin	G3V0E5	nonTM	546.761	2	0.0007	V	SPKESPFR	H	CAMthiopropanoyl@3	CAMthiopropanoyl@612	61.5	TTK_kek_2_5%_RB2_01_536.mgf	15189	610	617	40.25	0.0024	76259	Transferrin receptor
HL60	Trypsin	R4GN83	nonTM	1040.13	3	0.0008	K	SSEHINEGETAMLVCKSESVPPVTDWA	W	Carbamidomethyl@15;CAMthiopropanoyl@16	Carbamidomethyl@33;CAMthiopropanoyl@34	49.2	TTK_kek_2_5%_RB2_01_536.mgf	12074	19	45	28.62	0.0028	5764	Basigin
HL60	Trypsin	P35613	TM	1199.21	3	-0.0065	K	SSEHINEGETAMLVCKSESVPPVTDWAWYK	I	Carbamidomethyl@15;CAMthiopropanoyl@16	Carbamidomethyl@242;CAMthiopropanoyl@243	55	TTK_kek_2_5%_RB2_01_536.mgf	13578	228	257	46.35	8.9e-05	22921	Basigin
HL60	Trypsin	O14672	TM	807.389	3	-0.002	T	TADEKDPTNPFRFPNIGVEK	F	CAMthiopropanoyl@5	CAMthiopropanoyl@284	43.6	TTK_kek_2_5%_RB2_01_536.mgf	10553	280	299	24.46	0.0077	86140	Disintegrin and metalloproteinase domain-containing protein 10
HL60	Trypsin	J3KS52	TM	1230.54	2	-0.0044	K	TDADTYWCGIEKTGNDLGVTV	Q	Carbamidomethyl@8;CAMthiopropanoyl@12	Carbamidomethyl@108;CAMthiopropanoyl@112	55	TTK_kek_2_5%_RB2_01_536.mgf	13602	101	121	48.49	3e-05	34118	CMRF35-like molecule 1
HL60	Trypsin	P0CG38	TM	764.38	2	-0.0013	L	TDYLMKILTER	G	CAMthiopropanoyl@6	CAMthiopropanoyl@891	43.5	TTK_kek_2_5%_RB2_01_536.mgf	10505	886	896	33.38	0.00078	122858	POTE ankyrin domain family member I
HL60	Trypsin	E9PKC6	nonTM	868.388	3	0.0003	R	TEAADLCKAFNSTLPTMAQMEK	A	Carbamidomethyl@7;CAMthiopropanoyl@8;Deamidated@11	Carbamidomethyl@53;CAMthiopropanoyl@54;Deamidated@57	31	TTK_kek_2_5%_RB2_01_536.mgf	7145	47	68	50.29	0.0001	9034	CD44 antigen
HL60	Trypsin	I3L1U9	nonTM	678.341	2	0.0007	L	TEAPLNPKANR	E	CAMthiopropanoyl@8	CAMthiopropanoyl@113	51.4	TTK_kek_2_5%_RB2_01_536.mgf	12656	106	116	61.52	2.6e-05	23887	Actin, cytoplasmic 2
HL60	Trypsin	I3L192	nonTM	1105.44	2	-0.0029	K	TEFKVDSDDQWGEYSCV	F	CAMthiopropanoyl@4;Carbamidomethyl@16	CAMthiopropanoyl@67;Carbamidomethyl@79	43.7	TTK_kek_2_5%_RB2_01_536.mgf	10556	64	80	32.62	0.0032	17521	Basigin
HL60	Trypsin	A0A087X2B5	nonTM	1541.64	2	-0.0052	K	TEFKVDSDDQWGEYSCVFLPEPMGT	A	CAMthiopropanoyl@4;Carbamidomethyl@16	CAMthiopropanoyl@72;Carbamidomethyl@84	65	TTK_kek_2_5%_RB2_01_536.mgf	16029	69	93	86.32	2.9e-08	24109	Basigin
HL60	Trypsin	A0A087X2B5	nonTM	1033.43	3	-0.0028	K	TEFKVDSDDQWGEYSCVFLPEPMGT	A	CAMthiopropanoyl@4;Carbamidomethyl@16;Oxidation@23	CAMthiopropanoyl@72;Carbamidomethyl@84;Oxidation@91	66.8	TTK_kek_2_5%_RB2_01_536.mgf	16431	69	93	30.69	0.0013	24109	Basigin
HL60	Trypsin	A0A087X2B5	nonTM	1042.22	4	0.0003	K	TEFKVDSDDQWGEYSCVFLPEPMGTANIQLHGPPR	V	CAMthiopropanoyl@4;Carbamidomethyl@16	CAMthiopropanoyl@72;Carbamidomethyl@84	43.6	TTK_kek_2_5%_RB2_01_536.mgf	10531	69	103	25.32	0.0042	24109	Basigin
HL60	Trypsin	H0YL18	nonTM	946.398	2	0.0046	Y	TEFTPTEKDEYACR	V	CAMthiopropanoyl@8;Carbamidomethyl@13	CAMthiopropanoyl@95;Carbamidomethyl@100	60.1	TTK_kek_2_5%_RB2_01_536.mgf	14861	88	101	53.61	0.00011	14077	Beta-2-microglobulin
HL60	Trypsin	M0R1V7	nonTM	1110.06	2	-0.0034	L	TGKTITLEVEPSDTIENVK	A	CAMthiopropanoyl@3	CAMthiopropanoyl@11	52.8	TTK_kek_2_5%_RB2_01_536.mgf	13025	9	27	31.99	0.001	7128	Ubiquitin-60S ribosomal protein L40
HL60	Trypsin	A0A087X2B5	nonTM	1021.83	3	0.0007	F	TTVEDLGSKILLTCSLNDSATEVTGHR	W	CAMthiopropanoyl@9;Carbamidomethyl@14;Deamidated@17	CAMthiopropanoyl@33;Carbamidomethyl@38;Deamidated@41	59.4	TTK_kek_2_5%_RB2_01_536.mgf	14691	25	51	40.14	0.0019	24109	Basigin
HL60	Trypsin	A0A0G2JNW2	nonTM	759.861	2	0.0002	I	TVDYLYNKETK	L	CAMthiopropanoyl@11	CAMthiopropanoyl@196	48.6	TTK_kek_2_5%_RB2_01_536.mgf	11913	186	196	29.66	0.31	58961	Receptor-type tyrosine-protein phosphatase C
HL60	Trypsin	A0A087X2B5	nonTM	988.142	3	-0.0028	T	TVEDLGSKILLTCSLNDSATEVTGHR	W	CAMthiopropanoyl@8;Carbamidomethyl@13;Deamidated@16	CAMthiopropanoyl@33;Carbamidomethyl@38;Deamidated@41	45.5	TTK_kek_2_5%_RB2_01_536.mgf	11055	26	51	165.04	1.7e-13	24109	Basigin
HL60	Trypsin	A0A087X2B5	nonTM	954.459	3	-0.003	T	VEDLGSKILLTCSLNDSATEVTGHR	W	CAMthiopropanoyl@7;Carbamidomethyl@12;Deamidated@15	CAMthiopropanoyl@33;Carbamidomethyl@38;Deamidated@41	31.1	TTK_kek_2_5%_RB2_01_536.mgf	7192	27	51	60.63	3.5e-05	24109	Basigin
HL60	Trypsin	F5H6I0	nonTM	996.428	2	-0.0001	K	VEHSDLSFSKDWSFY	L	CAMthiopropanoyl@10	CAMthiopropanoyl@60	47.6	TTK_kek_2_5%_RB2_01_536.mgf	11647	51	65	49.67	0.00033	11782	Beta-2-microglobulin
HL60	Trypsin	P32942	TM	1184.88	3	-0.0052	R	VEPQNPVLSAGGSLFVNCSTDCPSSEKIALET	S	Deamidated@17;Carbamidomethyl@18;Carbamidomethyl@22;CAMthiopropanoyl@27	Deamidated@52;Carbamidomethyl@53;Carbamidomethyl@57;CAMthiopropanoyl@62	45.6	TTK_kek_2_5%_RB2_01_536.mgf	11078	36	67	113.4	2.3e-11	62788	Intercellular adhesion molecule 3
HL60	Trypsin	Q9Y624	TM	813.864	2	-0.0009	R	VEWKFDQGDTTR	L	CAMthiopropanoyl@4	CAMthiopropanoyl@63	51.4	TTK_kek_2_5%_RB2_01_536.mgf	12631	60	71	38.45	0.0022	32962	Junctional adhesion molecule A
HL60	Trypsin	A6NL76	nonTM	567.764	2	0.001	Y	VGDEAQSKR	G	CAMthiopropanoyl@8	CAMthiopropanoyl@63	53.2	TTK_kek_2_5%_RB2_01_536.mgf	13113	56	64	38.23	0.022	28375	Actin, alpha skeletal muscle
HL60	Trypsin	P13612	TM	812.904	2	0.0002	R	VIELNKDENVAHV	L	CAMthiopropanoyl@6	CAMthiopropanoyl@955	47.2	TTK_kek_2_5%_RB2_01_536.mgf	11517	950	962	24.1	0.028	81259	Integrin alpha-4
HL60	Trypsin	A0A0G2JNW2	nonTM	876.911	2	0.0004	R	VKDLQYSTDYTFK	A	CAMthiopropanoyl@2	CAMthiopropanoyl@492	53.6	TTK_kek_2_5%_RB2_01_536.mgf	13225	491	503	38.67	0.0064	58961	Receptor-type tyrosine-protein phosphatase C
HL60	Trypsin	B4DWB8	nonTM	1102.42	3	-0.0067	K	VSCGKFSDCWNTEGSYDCVCSPGYEPV	S	Carbamidomethyl@3;CAMthiopropanoyl@5;Carbamidomethyl@9;Carbamidomethyl@18;Carbamidomethyl@20	Carbamidomethyl@79;CAMthiopropanoyl@81;Carbamidomethyl@85;Carbamidomethyl@94;Carbamidomethyl@96	60.1	TTK_kek_2_5%_RB2_01_536.mgf	14868	77	103	41.17	0.00014	42903	Adhesion G protein-coupled receptor E2
HL60	Trypsin	Q9P2B2	TM	710.347	2	-0.0021	R	VVDTKSGEANVR	F	CAMthiopropanoyl@5	CAMthiopropanoyl@435	34.9	TTK_kek_2_5%_RB2_01_536.mgf	8205	431	442	24.37	0.007	99464	Prostaglandin F2 receptor negative regulator
HL60	Trypsin	A0A0G2JLV7	TM	992.963	2	-0.0024	K	WSEQSDYLELLVKET	S	CAMthiopropanoyl@13	CAMthiopropanoyl@121	46.5	TTK_kek_2_5%_RB2_01_536.mgf	11319	109	123	30.6	0.0073	31737	Leukocyte-associated immunoglobulin-like receptor 1
HL60	Trypsin	A0A0G2JPD3	TM	915.422	2	-0.0002	A	YDGKDYIALNEDLR	S	CAMthiopropanoyl@4	CAMthiopropanoyl@145	51.7	TTK_kek_2_5%_RB2_01_536.mgf	12740	142	155	41.97	0.00058	44854	HLA class I histocompatibility antigen, A-3 alpha chain
HL60	Trypsin	P19440	TM	797.86	2	-0.0017	V	AADAKQCSKIGR	D	CAMthiopropanoyl@5;Carbamidomethyl@7;CAMthiopropanoyl@9	CAMthiopropanoyl@48;Carbamidomethyl@50;CAMthiopropanoyl@52	49.4	160120_LangoT_regi_fekete_1_BD4_01_1663.mgf	12086	44	55	49.11	0.00027	37142	Gamma-glutamyltranspeptidase 1
HL60	Trypsin	P35613-2	TM	903.191	4	0.0022	G	AAGTVFTTVEDLGSKILLTCSLNDSATEVTGHR	W	CAMthiopropanoyl@15;Carbamidomethyl@20;Deamidated@23	CAMthiopropanoyl@36;Carbamidomethyl@41;Deamidated@44	114.7	160120_LangoT_regi_fekete_1_BD4_01_1663.mgf	30600	22	54	191.3	2.4e-18	29431	Basigin
HL60	Trypsin	P16403	nonTM	623.805	2	-0.0007	K	AAKKAGGTPR	K	CAMthiopropanoyl@3;CAMthiopropanoyl@4	CAMthiopropanoyl@26;CAMthiopropanoyl@27	37	160120_LangoT_regi_fekete_1_BD4_01_1663.mgf	8453	24	33	32.18	0.0093	21352	Histone H1.2
HL60	Trypsin	P15529	TM	488.237	3	0.0002	R	AAPECKVVKCR	F	Carbamidomethyl@5;CAMthiopropanoyl@9;Carbamidomethyl@10	Carbamidomethyl@223;CAMthiopropanoyl@227;Carbamidomethyl@228	42.8	160120_LangoT_regi_fekete_1_BD4_01_1663.mgf	10149	219	229	56.55	2.7e-05	44745	Membrane cofactor protein
HL60	Trypsin	P19440	TM	682.818	2	-0.0006	R	AAVAADAKQCSK	I	CAMthiopropanoyl@8;Carbamidomethyl@10	CAMthiopropanoyl@48;Carbamidomethyl@50	39.5	160120_LangoT_regi_fekete_1_BD4_01_1663.mgf	9193	41	52	54.41	1.8e-05	37142	Gamma-glutamyltranspeptidase 1
HL60	Trypsin	P62241	nonTM	683	3	0.0019	R	ADGYVLEGKELEFYLR	K	CAMthiopropanoyl@9	CAMthiopropanoyl@193	107.5	160120_LangoT_regi_fekete_1_BD4_01_1663.mgf	28486	185	200	27.57	0.02	24475	40S ribosomal protein S8
HL60	Trypsin	P08575	TM	1304.07	2	0.0002	K	ADTTICLKWKNIETFTCDT	Q	Carbamidomethyl@6;CAMthiopropanoyl@8;CAMthiopropanoyl@10;Carbamidomethyl@17	Carbamidomethyl@320;CAMthiopropanoyl@322;CAMthiopropanoyl@324;Carbamidomethyl@331	109.3	160120_LangoT_regi_fekete_1_BD4_01_1663.mgf	29098	315	333	70.6	2.4e-06	148644	Receptor-type tyrosine-protein phosphatase C
HL60	Trypsin	P08575	TM	1128.51	3	0.0023	K	ADTTICLKWKNIETFTCDTQNITYR	F	Carbamidomethyl@6;CAMthiopropanoyl@8;CAMthiopropanoyl@10;Carbamidomethyl@17;Deamidated@21	Carbamidomethyl@320;CAMthiopropanoyl@322;CAMthiopropanoyl@324;Carbamidomethyl@331;Deamidated@335	109	160120_LangoT_regi_fekete_1_BD4_01_1663.mgf	29002	315	339	148.4	7.4e-14	148644	Receptor-type tyrosine-protein phosphatase C
HL60	Trypsin	Q9UFM8	nonTM	833.35	3	-0.0026	R	AEDSGEYHCVYHFVSAPKANA	T	Carbamidomethyl@9;CAMthiopropanoyl@18;Deamidated@20	Carbamidomethyl@181;CAMthiopropanoyl@190;Deamidated@192	80	160120_LangoT_regi_fekete_1_BD4_01_1663.mgf	20801	173	193	58.73	6.7e-06	35136	Neuroplastin
HL60	Trypsin	Q9UFM8	nonTM	767.85	4	0.0014	R	AEDSGEYHCVYHFVSAPKANATIEVK	A	Carbamidomethyl@9;CAMthiopropanoyl@18;Deamidated@20	Carbamidomethyl@181;CAMthiopropanoyl@190;Deamidated@192	86.3	160120_LangoT_regi_fekete_1_BD4_01_1663.mgf	22602	173	198	28.27	0.014	35136	Neuroplastin
HL60	Trypsin	P27797	nonTM	1006.95	2	0.0013	Y	AEEFGNETWGVTKAAEK	Q	Deamidated@6;CAMthiopropanoyl@17	Deamidated@344;CAMthiopropanoyl@355	82.4	160120_LangoT_regi_fekete_1_BD4_01_1663.mgf	21487	339	355	37.99	0.00053	48283	Calreticulin
HL60	Trypsin	M0QXS0	TM	456.231	3	-0.001	H	AEEILEKHPR	G	CAMthiopropanoyl@7	CAMthiopropanoyl@59	56.2	160120_LangoT_regi_fekete_1_BD4_01_1663.mgf	13974	53	62	49.54	0.002	10835	Epithelial membrane protein 3
HL60	Trypsin	P40926-2	nonTM	984.272	5	-0.0277	Y	AGARFVFSLVDAMNGKEGVVECSFVKSQETECTYFSTPLLLGK	K	Carbamidomethyl@22;CAMthiopropanoyl@26;Carbamidomethyl@32	Carbamidomethyl@233;CAMthiopropanoyl@237;Carbamidomethyl@243	103.9	160120_LangoT_regi_fekete_1_BD4_01_1663.mgf	27333	212	254	43.4	8.5e-05	31311	Malate dehydrogenase, mitochondrial
HL60	Trypsin	Q93033	TM	555.619	3	-0.0003	D	AGGVLGLKNDYKER	A	CAMthiopropanoyl@8	CAMthiopropanoyl@338	71.8	160120_LangoT_regi_fekete_1_BD4_01_1663.mgf	18434	331	344	30.05	0.021	116063	Immunoglobulin superfamily member 2
HL60	Trypsin	P02786	TM	555.286	2	-0.0012	R	AGKITFAEK	V	CAMthiopropanoyl@3	CAMthiopropanoyl@261	63.7	160120_LangoT_regi_fekete_1_BD4_01_1663.mgf	16059	259	267	27.15	0.076	85274	Transferrin receptor protein 1
HL60	Trypsin	Q9UGN4	TM	739.345	3	-0.0012	V	AGPVGGSLSVQCPYEKEHR	T	Carbamidomethyl@12;CAMthiopropanoyl@16	Carbamidomethyl@36;CAMthiopropanoyl@40	68.5	160120_LangoT_regi_fekete_1_BD4_01_1663.mgf	17479	25	43	25.39	0.0081	33522	CMRF35-like molecule 8
HL60	Trypsin	P16403	nonTM	699.31	2	0.0005	A	AGYDVEKNNSR	I	CAMthiopropanoyl@7	CAMthiopropanoyl@75	44.5	160120_LangoT_regi_fekete_1_BD4_01_1663.mgf	10667	69	79	28.82	0.063	21352	Histone H1.2
HL60	Trypsin	P26038	nonTM	809.391	3	0.0028	R	AKFYPEDVSEELIQDITQR	L	CAMthiopropanoyl@2	CAMthiopropanoyl@83	111.5	160120_LangoT_regi_fekete_1_BD4_01_1663.mgf	29748	82	100	36.68	0.00036	21485	Moesin
HL60	Trypsin	P15144	TM	638.334	2	-0.0009	R	ALEQALEKTK	A	CAMthiopropanoyl@10	CAMthiopropanoyl@945	64.4	160120_LangoT_regi_fekete_1_BD4_01_1663.mgf	16267	936	945	28.62	0.082	109870	Aminopeptidase N
HL60	Trypsin	P20701	TM	960.452	2	-0.0029	R	ALSCNVSSPIFKAGHSV	A	Carbamidomethyl@4;Deamidated@5;CAMthiopropanoyl@12	Carbamidomethyl@861;Deamidated@862;CAMthiopropanoyl@869	90.3	160120_LangoT_regi_fekete_1_BD4_01_1663.mgf	23705	858	874	79.73	7.7e-07	129814	Integrin alpha-L
HL60	Trypsin	P08575	TM	909.435	2	-0.0006	Y	ANITVDYLYNKETK	L	Deamidated@2;CAMthiopropanoyl@14	Deamidated@232;CAMthiopropanoyl@244	87	160120_LangoT_regi_fekete_1_BD4_01_1663.mgf	22772	231	244	34.61	0.0019	148644	Receptor-type tyrosine-protein phosphatase C
HL60	Trypsin	P08648	TM	1361.63	3	-0.0011	K	ANTSQPGVLQGGAVYLCPWGASPTQCTPIEFDSKGSR	L	Deamidated@5;Carbamidomethyl@17;Carbamidomethyl@26;CAMthiopropanoyl@34	Deamidated@87;Carbamidomethyl@99;Carbamidomethyl@108;CAMthiopropanoyl@116	107.1	160120_LangoT_regi_fekete_1_BD4_01_1663.mgf	28383	83	119	36.16	0.00052	115605	Integrin alpha-5
HL60	Trypsin	Q5QNW6	nonTM	587.291	2	-0.0008	S	APAPKKGSK	K	CAMthiopropanoyl@5;CAMthiopropanoyl@6	CAMthiopropanoyl@12;CAMthiopropanoyl@13	35.9	160120_LangoT_regi_fekete_1_BD4_01_1663.mgf	8161	8	16	26.35	0.039	13912	Histone H2B type 2-F
HL60	Trypsin	B4DEB1	nonTM	619.795	2	0	I	AQDFKTDLR	F	CAMthiopropanoyl@5	CAMthiopropanoyl@80	64.8	160120_LangoT_regi_fekete_1_BD4_01_1663.mgf	16393	76	84	39.02	0.0021	14158	Histone H3
HL60	Trypsin	Q9UIW2	TM	837.739	3	-0.0035	R	AQLTNPEVKYNYTEDPTILR	I	CAMthiopropanoyl@9;Deamidated@11	CAMthiopropanoyl@1041;Deamidated@1043	92.2	160120_LangoT_regi_fekete_1_BD4_01_1663.mgf	24252	1033	1052	68.75	3.6e-07	214126	Plexin-A1
HL60	Trypsin	P11717	TM	529.571	3	0.0008	F	ASSSKCGKDKTK	S	CAMthiopropanoyl@5;Carbamidomethyl@6;CAMthiopropanoyl@12	CAMthiopropanoyl@2231;Carbamidomethyl@2232;CAMthiopropanoyl@2238	28.2	160120_LangoT_regi_fekete_1_BD4_01_1663.mgf	6117	2227	2238	31.68	0.0039	279304	Cation-independent mannose-6-phosphate receptor
HL60	Trypsin	P32942	TM	601.277	3	-0.0009	R	ATCPQHLKWKDK	T	Carbamidomethyl@3;CAMthiopropanoyl@8;CAMthiopropanoyl@10	Carbamidomethyl@407;CAMthiopropanoyl@412;CAMthiopropanoyl@414	62	160120_LangoT_regi_fekete_1_BD4_01_1663.mgf	15595	405	416	37.06	0.00045	62788	Intercellular adhesion molecule 3
HL60	Trypsin	P32942	TM	735.334	3	-0.0003	R	ATCPQHLKWKDKTR	H	Carbamidomethyl@3;CAMthiopropanoyl@8;CAMthiopropanoyl@10;CAMthiopropanoyl@12	Carbamidomethyl@407;CAMthiopropanoyl@412;CAMthiopropanoyl@414;CAMthiopropanoyl@416	67.6	160120_LangoT_regi_fekete_1_BD4_01_1663.mgf	17231	405	418	23.15	0.013	62788	Intercellular adhesion molecule 3
HL60	Trypsin	P20138	TM	995.961	2	0.0003	V	ATNKLDQEVQEETQGR	F	CAMthiopropanoyl@4	CAMthiopropanoyl@77	69	160120_LangoT_regi_fekete_1_BD4_01_1663.mgf	17623	74	89	36.91	0.00039	35326	Myeloid cell surface antigen CD33
HL60	Trypsin	P01730	TM	1152.55	2	-0.0027	R	ATQLQKNLTCEVWGPTSPK	L	CAMthiopropanoyl@6;Deamidated@7;Carbamidomethyl@10	CAMthiopropanoyl@324;Deamidated@325;Carbamidomethyl@328	94.4	160120_LangoT_regi_fekete_1_BD4_01_1663.mgf	24854	319	337	90.54	4e-08	51705	T-cell surface glycoprotein CD4
HL60	Trypsin	P16403	nonTM	488.748	2	0.0002	K	AVAASKER	S	CAMthiopropanoyl@6	CAMthiopropanoyl@52	32.4	160120_LangoT_regi_fekete_1_BD4_01_1663.mgf	7173	47	54	24.47	0.083	21352	Histone H1.2
HL60	Trypsin	P35613-2	TM	808.864	2	-0.0007	K	AVKSSEHINEGETA	M	CAMthiopropanoyl@3	CAMthiopropanoyl@111	46.1	160120_LangoT_regi_fekete_1_BD4_01_1663.mgf	11144	109	122	39.8	0.00019	29431	Basigin
HL60	Trypsin	P35613-2	TM	977.453	2	-0.0017	R	CNGTSSKGSDQAIITLR	V	Carbamidomethyl@1;Deamidated@2;CAMthiopropanoyl@7	Carbamidomethyl@185;Deamidated@186;CAMthiopropanoyl@191	76.7	160120_LangoT_regi_fekete_1_BD4_01_1663.mgf	19811	185	201	120.47	6.7e-11	29431	Basigin
HL60	Trypsin	Q93033	TM	944.045	3	-0.0022	K	DAGEYECHTPNTDEKYYGSYSAK	T	Carbamidomethyl@7;CAMthiopropanoyl@15	Carbamidomethyl@121;CAMthiopropanoyl@129	62.5	160120_LangoT_regi_fekete_1_BD4_01_1663.mgf	15742	115	137	27.59	0.0026	116063	Immunoglobulin superfamily member 2
HL60	Trypsin	Q08722	TM	942.438	2	-0.0007	F	DGALNKSTVPTDFSSAK	I	Deamidated@5;CAMthiopropanoyl@6	Deamidated@73;CAMthiopropanoyl@74	77.5	160120_LangoT_regi_fekete_1_BD4_01_1663.mgf	20062	69	85	27.36	0.032	32024	Leukocyte surface antigen CD47
HL60	Trypsin	P20701	TM	1003.46	2	-0.004	T	DGEATDSGNIDAAKDIIR	Y	CAMthiopropanoyl@14	CAMthiopropanoyl@277	83.2	160120_LangoT_regi_fekete_1_BD4_01_1663.mgf	21731	264	281	45.89	5e-05	129814	Integrin alpha-L
HL60	Trypsin	A0A0G2JI36	nonTM	1070.48	3	-0.0023	R	DGEDQTQDTELVETRPAGDGTFQKWAAV	V	CAMthiopropanoyl@24	CAMthiopropanoyl@267	101.1	160120_LangoT_regi_fekete_1_BD4_01_1663.mgf	26571	244	271	25.85	0.0038	34423	HLA class I histocompatibility antigen, A-3 alpha chain
HL60	Trypsin	Q95604	TM	1048.49	4	0.0027	R	DGEDQTQDTELVETRPAGDGTFQKWAAVVVPSGQEQR	Y	CAMthiopropanoyl@24;Deamidated@36	CAMthiopropanoyl@267;Deamidated@279	104.8	160120_LangoT_regi_fekete_1_BD4_01_1663.mgf	27638	244	280	32.79	0.62	41612	HLA class I histocompatibility antigen, Cw-17 alpha chain
HL60	Trypsin	P08195	TM	1234.59	2	0.0033	R	DIENLKDASSFLAEWQNITK	G	CAMthiopropanoyl@6;Deamidated@17	CAMthiopropanoyl@354;Deamidated@365	112.5	160120_LangoT_regi_fekete_1_BD4_01_1663.mgf	30057	349	368	44.29	0.00019	61408	4F2 cell-surface antigen heavy chain
HL60	Trypsin	Q08722	TM	841.725	3	0.0019	R	DIYTFDGALNKSTVPTDFSSAK	I	Deamidated@10;CAMthiopropanoyl@11	Deamidated@73;CAMthiopropanoyl@74	103.3	160120_LangoT_regi_fekete_1_BD4_01_1663.mgf	27170	64	85	48.95	8.7e-05	32024	Leukocyte surface antigen CD47
HL60	Trypsin	Q8NBI5	TM	970.409	3	0.0001	K	DLCGPDAGPIGNATGQADCKAQDERF	S	Carbamidomethyl@3;Deamidated@12;Carbamidomethyl@19;CAMthiopropanoyl@20	Carbamidomethyl@47;Deamidated@56;Carbamidomethyl@63;CAMthiopropanoyl@64	86.2	160120_LangoT_regi_fekete_1_BD4_01_1663.mgf	22573	45	70	45.16	5.8e-05	55063	Solute carrier family 43 member 3
HL60	Trypsin	P08648	TM	905.443	3	0.0019	R	DLDGNGYPDLIVGSFGVDKAVVYR	G	CAMthiopropanoyl@19	CAMthiopropanoyl@483	110	160120_LangoT_regi_fekete_1_BD4_01_1663.mgf	29330	465	488	25.01	0.0056	115605	Integrin alpha-5
HL60	Trypsin	P08195	TM	909.106	3	0.0019	T	DLLQIDPNFGSKEDFDSLLQSAK	K	CAMthiopropanoyl@12	CAMthiopropanoyl@287	110.9	160120_LangoT_regi_fekete_1_BD4_01_1663.mgf	29586	276	298	53.98	2.2e-05	61408	4F2 cell-surface antigen heavy chain
HL60	Trypsin	P11279	TM	696.833	2	0.001	R	DPAFKAANGSLR	A	CAMthiopropanoyl@5;Deamidated@8	CAMthiopropanoyl@319;Deamidated@322	68.8	160120_LangoT_regi_fekete_1_BD4_01_1663.mgf	17554	315	326	34.06	0.0015	52211	Lysosome-associated membrane glycoprotein 1
HL60	Trypsin	P48960	TM	932.969	2	-0.0011	R	DSKTSSAEVTIQNVIK	L	CAMthiopropanoyl@3	CAMthiopropanoyl@290	90.1	160120_LangoT_regi_fekete_1_BD4_01_1663.mgf	23664	288	303	60.4	3e-06	71068	CD97 antigen
HL60	Trypsin	A0A087WZR6	TM	890.686	4	-0.0017	K	DVTVIEGEVATISCQVNKSDDSVIQLLNPNR	Q	Carbamidomethyl@14;Deamidated@17;CAMthiopropanoyl@18	Carbamidomethyl@23;Deamidated@26;CAMthiopropanoyl@27	114.4	160120_LangoT_regi_fekete_1_BD4_01_1663.mgf	30534	10	40	62.5	7e-06	47946	Cell adhesion molecule 1
HL60	Trypsin	A0A087WZR6	TM	1187.25	3	0.0012	K	DVTVIEGEVATISCQVNKSDDSVIQLLNPNR	Q	Carbamidomethyl@14;Deamidated@15;CAMthiopropanoyl@18	Carbamidomethyl@23;Deamidated@24;CAMthiopropanoyl@27	114.4	160120_LangoT_regi_fekete_1_BD4_01_1663.mgf	30537	10	40	27.04	0.0032	47946	Cell adhesion molecule 1
HL60	Trypsin	P20701	TM	1126.54	3	0.0032	K	DWAGGFLDLKADLQDDTFIGNEPLTPEVR	A	CAMthiopropanoyl@10	CAMthiopropanoyl@381	115	160120_LangoT_regi_fekete_1_BD4_01_1663.mgf	30687	372	400	83.87	2.6e-08	129814	Integrin alpha-L
HL60	Trypsin	B4DWB8	nonTM	1251.97	3	0.0001	R	DYKPGLANNTIQSILQALDELLEAPGDLETLPR	L	CAMthiopropanoyl@3;Deamidated@12	CAMthiopropanoyl@244;Deamidated@253	123.6	160120_LangoT_regi_fekete_1_BD4_01_1663.mgf	32664	242	274	49.89	0.0001	42903	Adhesion G protein-coupled receptor E2
HL60	Trypsin	P35613-2	TM	921.437	3	-0.0006	V	EDLGSKILLTCSLNDSATEVTGHR	W	CAMthiopropanoyl@6;Carbamidomethyl@11;Deamidated@14	CAMthiopropanoyl@36;Carbamidomethyl@41;Deamidated@44	103.2	160120_LangoT_regi_fekete_1_BD4_01_1663.mgf	27114	31	54	182.74	6.6e-16	29431	Basigin
HL60	Trypsin	P78324	TM	914.472	3	-0.0004	G	EEELQVIQPDKSVLVAAGETATLR	C	CAMthiopropanoyl@11	CAMthiopropanoyl@41	106.4	160120_LangoT_regi_fekete_1_BD4_01_1663.mgf	28137	31	54	32.94	0.008	55446	Tyrosine-protein phosphatase non-receptor type substrate 1
HL60	Trypsin	P54709	TM	1126.51	2	-0.0014	L	EEQKNLTVCPDGALFEQK	G	CAMthiopropanoyl@4;Deamidated@5;Carbamidomethyl@9	CAMthiopropanoyl@123;Deamidated@124;Carbamidomethyl@128	89	160120_LangoT_regi_fekete_1_BD4_01_1663.mgf	23349	120	137	53.7	1.4e-05	31834	Sodium/potassium-transporting ATPase subunit beta-3
HL60	Trypsin	H0YL18	nonTM	895.871	2	-0.001	T	EFTPTEKDEYACR	V	CAMthiopropanoyl@7;Carbamidomethyl@12	CAMthiopropanoyl@95;Carbamidomethyl@100	63.3	160120_LangoT_regi_fekete_1_BD4_01_1663.mgf	15958	89	101	94.71	2.7e-08	14077	Beta-2-microglobulin
HL60	Trypsin	P01730	TM	1205.91	3	0.0011	K	EGEQVEFSFPLAFTVEKLTGSGELWWQAER	A	CAMthiopropanoyl@17	CAMthiopropanoyl@231	120.4	160120_LangoT_regi_fekete_1_BD4_01_1663.mgf	31899	215	244	51.49	7.3e-05	51705	T-cell surface glycoprotein CD4
HL60	Trypsin	Q08722	TM	499.253	3	-0.0003	R	EGETIIELKYR	V	CAMthiopropanoyl@9	CAMthiopropanoyl@130	87.3	160120_LangoT_regi_fekete_1_BD4_01_1663.mgf	22885	122	132	29.48	0.11	32024	Leukocyte surface antigen CD47
HL60	Trypsin	D3DSM0	TM	777.347	2	-0.0008	K	EKECQPPFAFR	H	CAMthiopropanoyl@2;Carbamidomethyl@4	CAMthiopropanoyl@139;Carbamidomethyl@141	80.4	160120_LangoT_regi_fekete_1_BD4_01_1663.mgf	20914	138	148	50	0.00049	81553	Integrin beta
HL60	Trypsin	P01730	TM	967.955	2	-0.0042	V	EKLTGSGELWWQAER	A	CAMthiopropanoyl@2	CAMthiopropanoyl@231	94.3	160120_LangoT_regi_fekete_1_BD4_01_1663.mgf	24832	230	244	58.6	2.2e-05	51705	T-cell surface glycoprotein CD4
HL60	Trypsin	P08575	TM	755.332	2	-0.0001	K	ETEKDCLNLDK	N	CAMthiopropanoyl@4;Carbamidomethyl@6	CAMthiopropanoyl@430;Carbamidomethyl@432	62.2	160120_LangoT_regi_fekete_1_BD4_01_1663.mgf	15647	427	437	81.52	4.9e-06	148644	Receptor-type tyrosine-protein phosphatase C
HL60	Trypsin	P08575	TM	659.992	3	-0.001	K	ETEKDCLNLDKNLIK	Y	CAMthiopropanoyl@4;Carbamidomethyl@6	CAMthiopropanoyl@430;Carbamidomethyl@432	80	160120_LangoT_regi_fekete_1_BD4_01_1663.mgf	20794	427	441	53.63	1.4e-05	148644	Receptor-type tyrosine-protein phosphatase C
HL60	Trypsin	P08575	TM	1061.99	2	-0.0036	K	ETEKDCLNLDKNLIK	Y	CAMthiopropanoyl@4;Carbamidomethyl@6;CAMthiopropanoyl@15	CAMthiopropanoyl@430;Carbamidomethyl@432;CAMthiopropanoyl@441	90.6	160120_LangoT_regi_fekete_1_BD4_01_1663.mgf	23790	427	441	54.47	1.8e-05	148644	Receptor-type tyrosine-protein phosphatase C
HL60	Trypsin	P08575	TM	1061.99	2	-0.0021	K	ETEKDCLNLDKNLIK	Y	CAMthiopropanoyl@4;Carbamidomethyl@6;CAMthiopropanoyl@11	CAMthiopropanoyl@430;Carbamidomethyl@432;CAMthiopropanoyl@437	90.7	160120_LangoT_regi_fekete_1_BD4_01_1663.mgf	23810	427	441	55.12	2.1e-05	148644	Receptor-type tyrosine-protein phosphatase C
HL60	Trypsin	Q08722	TM	1015.97	2	-0.0012	T	FDGALNKSTVPTDFSSAK	I	Deamidated@6;CAMthiopropanoyl@7	Deamidated@73;CAMthiopropanoyl@74	84.2	160120_LangoT_regi_fekete_1_BD4_01_1663.mgf	22004	68	85	58.86	3.9e-05	32024	Leukocyte surface antigen CD47
HL60	Trypsin	P48960	TM	611.797	2	-0.0012	F	FDKVQDLGR	D	CAMthiopropanoyl@3	CAMthiopropanoyl@281	66.6	160120_LangoT_regi_fekete_1_BD4_01_1663.mgf	16909	279	287	54.58	0.0019	71068	CD97 antigen
HL60	Trypsin	Q9UFM8	nonTM	1002	2	0.0018	R	FFIINKENYTELNIV	N	CAMthiopropanoyl@6;Deamidated@8	CAMthiopropanoyl@257;Deamidated@259	112.5	160120_LangoT_regi_fekete_1_BD4_01_1663.mgf	30043	252	266	41.22	0.00014	35136	Neuroplastin
HL60	Trypsin	Q9UFM8	nonTM	1002	2	0.0018	R	FFIINKENYTELNIV	N	Deamidated@5;CAMthiopropanoyl@6	Deamidated@256;CAMthiopropanoyl@257	112.5	160120_LangoT_regi_fekete_1_BD4_01_1663.mgf	30053	252	266	80.15	9.1e-08	35136	Neuroplastin
HL60	Trypsin	M0QY85	nonTM	920.397	2	0.0003	V	FGQSGAGNNWAKGHYT	-	CAMthiopropanoyl@12	CAMthiopropanoyl@103	67.7	160120_LangoT_regi_fekete_1_BD4_01_1663.mgf	17240	92	107	23.5	0.013	11838	Tubulin beta-4A chain
HL60	Trypsin	Q15223	TM	598.304	2	-0.0021	R	FKESLTLNV	Q	CAMthiopropanoyl@2	CAMthiopropanoyl@236	98.1	160120_LangoT_regi_fekete_1_BD4_01_1663.mgf	25807	235	243	27.24	0.023	57465	Nectin-1
HL60	Trypsin	P54709	TM	1038.84	3	0.0005	K	FLKPYTLEEQKNLTVCPDGALFEQK	G	CAMthiopropanoyl@11;Deamidated@12;Carbamidomethyl@16	CAMthiopropanoyl@123;Deamidated@124;Carbamidomethyl@128	102.6	160120_LangoT_regi_fekete_1_BD4_01_1663.mgf	26946	113	137	83.52	1.4e-07	31834	Sodium/potassium-transporting ATPase subunit beta-3
HL60	Trypsin	P54709	TM	779.384	4	-0.0017	K	FLKPYTLEEQKNLTVCPDGALFEQK	G	Deamidated@10;CAMthiopropanoyl@11;Carbamidomethyl@16	Deamidated@122;CAMthiopropanoyl@123;Carbamidomethyl@128	102.5	160120_LangoT_regi_fekete_1_BD4_01_1663.mgf	26924	113	137	43.88	0.00013	31834	Sodium/potassium-transporting ATPase subunit beta-3
HL60	Trypsin	P54709	TM	1087.29	4	0.0044	K	FLKPYTLEEQKNLTVCPDGALFEQKGPVYVACQFPI	S	Deamidated@12;Carbamidomethyl@16;CAMthiopropanoyl@25;Carbamidomethyl@32	Deamidated@124;Carbamidomethyl@128;CAMthiopropanoyl@137;Carbamidomethyl@144	110	160120_LangoT_regi_fekete_1_BD4_01_1663.mgf	29329	113	148	37.42	0.00031	31834	Sodium/potassium-transporting ATPase subunit beta-3
HL60	Trypsin	P08575	TM	584.308	2	0.0008	K	FTNASKIIK	T	Deamidated@3;CAMthiopropanoyl@9	Deamidated@378;CAMthiopropanoyl@384	68.7	160120_LangoT_regi_fekete_1_BD4_01_1663.mgf	17528	376	384	30.64	0.073	148644	Receptor-type tyrosine-protein phosphatase C
HL60	Trypsin	P08575	TM	584.308	2	0.0004	K	FTNASKIIK	T	Deamidated@3;CAMthiopropanoyl@6	Deamidated@378;CAMthiopropanoyl@381	68.8	160120_LangoT_regi_fekete_1_BD4_01_1663.mgf	17549	376	384	32.64	0.057	148644	Receptor-type tyrosine-protein phosphatase C
HL60	Trypsin	H0YL18	nonTM	831.35	2	-0.0006	E	FTPTEKDEYACR	V	CAMthiopropanoyl@6;Carbamidomethyl@11	CAMthiopropanoyl@95;Carbamidomethyl@100	59.1	160120_LangoT_regi_fekete_1_BD4_01_1663.mgf	14779	90	101	52.25	4.8e-05	14077	Beta-2-microglobulin
HL60	Trypsin	P27797	nonTM	744.667	3	0.0002	K	FYGDEEKDKGLQTSQDAR	F	CAMthiopropanoyl@9	CAMthiopropanoyl@64	57.6	160120_LangoT_regi_fekete_1_BD4_01_1663.mgf	14375	56	73	95.6	8.2e-09	48283	Calreticulin
HL60	Trypsin	Q08722	TM	884.924	2	-0.0014	D	GALNKSTVPTDFSSAK	I	Deamidated@4;CAMthiopropanoyl@5	Deamidated@73;CAMthiopropanoyl@74	75.9	160120_LangoT_regi_fekete_1_BD4_01_1663.mgf	19593	70	85	34.98	0.0029	32024	Leukocyte surface antigen CD47
HL60	Trypsin	P48060	TM	862.02	3	-0.0005	R	GATCSACPNNDKCLDNLCVNR	Q	Carbamidomethyl@4;Carbamidomethyl@7;CAMthiopropanoyl@12;Carbamidomethyl@13;Carbamidomethyl@18	Carbamidomethyl@192;Carbamidomethyl@195;CAMthiopropanoyl@200;Carbamidomethyl@201;Carbamidomethyl@206	70.4	160120_LangoT_regi_fekete_1_BD4_01_1663.mgf	18003	189	209	24.17	0.0054	30973	Glioma pathogenesis-related protein 1
HL60	Trypsin	P20701	TM	945.944	2	-0.0051	D	GEATDSGNIDAAKDIIR	Y	CAMthiopropanoyl@13	CAMthiopropanoyl@277	81.1	160120_LangoT_regi_fekete_1_BD4_01_1663.mgf	21133	265	281	70.62	2.3e-06	129814	Integrin alpha-L
HL60	Trypsin	P01730	TM	1162.89	3	-0.0032	E	GEQVEFSFPLAFTVEKLTGSGELWWQAER	A	CAMthiopropanoyl@16	CAMthiopropanoyl@231	120.2	160120_LangoT_regi_fekete_1_BD4_01_1663.mgf	31840	216	244	45.06	6e-05	51705	T-cell surface glycoprotein CD4
HL60	Trypsin	Q08722	TM	683.854	2	-0.0026	E	GETIIELKYR	V	CAMthiopropanoyl@8	CAMthiopropanoyl@130	85.9	160120_LangoT_regi_fekete_1_BD4_01_1663.mgf	22471	123	132	24.49	0.021	32024	Leukocyte surface antigen CD47
HL60	Trypsin	P48960	TM	993.413	3	-0.0052	R	GGHWATEGCQVLGSKNGSTTCQCSHL	S	Carbamidomethyl@9;CAMthiopropanoyl@15;Deamidated@16;Carbamidomethyl@21;Carbamidomethyl@23	Carbamidomethyl@513;CAMthiopropanoyl@519;Deamidated@520;Carbamidomethyl@525;Carbamidomethyl@527	74.3	160120_LangoT_regi_fekete_1_BD4_01_1663.mgf	19142	505	530	154.9	3e-15	71068	CD97 antigen
HL60	Trypsin	P35613-2	TM	778.41	2	-0.0013	K	GGVVLKEDALPGQK	T	CAMthiopropanoyl@6	CAMthiopropanoyl@63	76.8	160120_LangoT_regi_fekete_1_BD4_01_1663.mgf	19836	58	71	85.57	2.2e-07	29431	Basigin
HL60	Trypsin	P20701	TM	738.378	3	0.0008	R	GHAVVGAVGAKDWAGGFLDLK	A	CAMthiopropanoyl@11	CAMthiopropanoyl@371	106.2	160120_LangoT_regi_fekete_1_BD4_01_1663.mgf	28095	361	381	62.99	2.8e-06	129814	Integrin alpha-L
HL60	Trypsin	P18465	TM	807.33	2	-0.0002	R	GHDQSAYDGKDYI	A	CAMthiopropanoyl@10	CAMthiopropanoyl@145	69.1	160120_LangoT_regi_fekete_1_BD4_01_1663.mgf	17657	136	148	49.04	4.5e-05	40541	HLA class I histocompatibility antigen, B-57 alpha chain
HL60	Trypsin	P18465	TM	899.391	2	0.0004	R	GHDQSAYDGKDYIAL	N	CAMthiopropanoyl@10	CAMthiopropanoyl@145	87.5	160120_LangoT_regi_fekete_1_BD4_01_1663.mgf	22917	136	150	64.31	1.6e-06	40541	HLA class I histocompatibility antigen, B-57 alpha chain
HL60	Trypsin	P18465	TM	964.939	4	0.0005	R	GHDQSAYDGKDYIALNEDLSSWTAADTAAQITQR	K	CAMthiopropanoyl@10	CAMthiopropanoyl@145	105.8	160120_LangoT_regi_fekete_1_BD4_01_1663.mgf	27941	136	169	94.17	1.5e-09	40541	HLA class I histocompatibility antigen, B-57 alpha chain
HL60	Trypsin	Q9Y624	TM	577.305	2	0.0002	T	GITFKSVTR	E	CAMthiopropanoyl@5	CAMthiopropanoyl@97	72.9	160120_LangoT_regi_fekete_1_BD4_01_1663.mgf	18738	93	101	31.32	0.0058	29419	Junctional adhesion molecule A
HL60	Trypsin	P62805	nonTM	546.27	2	-0.0003	R	GKGGKGLGK	G	CAMthiopropanoyl@2;CAMthiopropanoyl@5	CAMthiopropanoyl@6;CAMthiopropanoyl@9	42.9	160120_LangoT_regi_fekete_1_BD4_01_1663.mgf	10176	5	13	24.59	0.15	11360	Histone H4
HL60	Trypsin	P62805	nonTM	468.908	3	0.0008	R	GKGGKGLGKGGAK	R	CAMthiopropanoyl@2;CAMthiopropanoyl@9	CAMthiopropanoyl@6;CAMthiopropanoyl@13	40.2	160120_LangoT_regi_fekete_1_BD4_01_1663.mgf	9393	5	17	24.07	0.025	11360	Histone H4
HL60	Trypsin	P62805	nonTM	517.248	3	0.0012	R	GKGGKGLGKGGAK	R	CAMthiopropanoyl@2;CAMthiopropanoyl@5;CAMthiopropanoyl@9	CAMthiopropanoyl@6;CAMthiopropanoyl@9;CAMthiopropanoyl@13	51	160120_LangoT_regi_fekete_1_BD4_01_1663.mgf	12528	5	17	26.12	0.039	11360	Histone H4
HL60	Trypsin	P62805	nonTM	617.621	3	-0.0014	R	GKGGKGLGKGGAKR	H	CAMthiopropanoyl@2;CAMthiopropanoyl@5;CAMthiopropanoyl@9;CAMthiopropanoyl@13	CAMthiopropanoyl@6;CAMthiopropanoyl@9;CAMthiopropanoyl@13;CAMthiopropanoyl@17	55.9	160120_LangoT_regi_fekete_1_BD4_01_1663.mgf	13887	5	18	48.01	0.00026	11360	Histone H4
HL60	Trypsin	P19440	TM	594.314	2	0.0001	K	GLAAALENKR	T	CAMthiopropanoyl@9	CAMthiopropanoyl@181	69	160120_LangoT_regi_fekete_1_BD4_01_1663.mgf	17633	173	182	26.14	0.16	37142	Gamma-glutamyltranspeptidase 1
HL60	Trypsin	H7BZ97	TM	659.361	2	-0.0043	R	GLDSKASLILR	S	CAMthiopropanoyl@5	CAMthiopropanoyl@114	93.3	160120_LangoT_regi_fekete_1_BD4_01_1663.mgf	24579	110	120	24.32	0.045	29949	Integrin alpha-6
HL60	Trypsin	P62805	nonTM	567.281	2	-0.0002	K	GLGKGGAKR	H	CAMthiopropanoyl@4;CAMthiopropanoyl@8	CAMthiopropanoyl@13;CAMthiopropanoyl@17	44.1	160120_LangoT_regi_fekete_1_BD4_01_1663.mgf	10536	10	18	29.59	0.055	11360	Histone H4
HL60	Trypsin	P54709	TM	549.292	2	-0.0006	I	GLKPEGVPR	I	CAMthiopropanoyl@3	CAMthiopropanoyl@182	60.6	160120_LangoT_regi_fekete_1_BD4_01_1663.mgf	15210	180	188	27.61	0.067	31834	Sodium/potassium-transporting ATPase subunit beta-3
HL60	Trypsin	P08195	TM	991.26	4	0.0015	A	GLQASDLPASASLPAKADLLLSTQPGREEGSPLELER	L	CAMthiopropanoyl@16	CAMthiopropanoyl@592	108.5	160120_LangoT_regi_fekete_1_BD4_01_1663.mgf	28843	577	613	78.63	8.7e-08	61408	4F2 cell-surface antigen heavy chain
HL60	Trypsin	Q08722	TM	912.765	3	-0.0005	K	GRDIYTFDGALNKSTVPTDFSSAK	I	Deamidated@12;CAMthiopropanoyl@13	Deamidated@73;CAMthiopropanoyl@74	95.2	160120_LangoT_regi_fekete_1_BD4_01_1663.mgf	25076	62	85	41.61	0.0068	32024	Leukocyte surface antigen CD47
HL60	Trypsin	P05556	TM	884.146	3	-0.0009	K	GTAEKLKPEDITQIQPQQLVLR	L	CAMthiopropanoyl@5	CAMthiopropanoyl@105	100.3	160120_LangoT_regi_fekete_1_BD4_01_1663.mgf	26372	101	122	51.71	0.00018	75702	Integrin beta-1
HL60	Trypsin	P16403	nonTM	656.321	2	-0.0016	K	GTGASGSFKLNK	K	CAMthiopropanoyl@9	CAMthiopropanoyl@106	57.5	160120_LangoT_regi_fekete_1_BD4_01_1663.mgf	14322	98	109	41.51	0.00071	21352	Histone H1.2
HL60	Trypsin	P16403	nonTM	528.921	3	-0.0016	K	GTGASGSFKLNKK	A	CAMthiopropanoyl@9;CAMthiopropanoyl@13	CAMthiopropanoyl@106;CAMthiopropanoyl@110	64.3	160120_LangoT_regi_fekete_1_BD4_01_1663.mgf	16240	98	110	25.9	0.062	21352	Histone H1.2
HL60	Trypsin	P27824	TM	703.379	2	-0.0008	R	GTLSGWILSKAK	K	CAMthiopropanoyl@12	CAMthiopropanoyl@89	101.1	160120_LangoT_regi_fekete_1_BD4_01_1663.mgf	26550	78	89	23.69	0.0085	67982	Calnexin
HL60	Trypsin	P16403	nonTM	842.422	2	-0.0011	K	GTLVQTKGTGASGSFK	L	CAMthiopropanoyl@7	CAMthiopropanoyl@97	64.5	160120_LangoT_regi_fekete_1_BD4_01_1663.mgf	16292	91	106	33.79	0.0055	21352	Histone H1.2
HL60	Trypsin	P15144	TM	1344.16	2	0.0054	R	GVGGSQPPDIDKTELVEPTEYLVV	H	CAMthiopropanoyl@12	CAMthiopropanoyl@152	110.3	160120_LangoT_regi_fekete_1_BD4_01_1663.mgf	29424	141	164	23.41	0.0077	109870	Aminopeptidase N
HL60	Trypsin	Q15084	nonTM	571.255	2	-0.0023	S	GGYSSGKQGR	S	CAMthiopropanoyl@7	CAMthiopropanoyl@150	30.3	160120_LangoT_regi_fekete_1_BD4_01_1663.mgf	6637	144	153	32.13	0.00097	52260	Protein disulfide-isomerase A6
HL60	Trypsin	Q95604	TM	776.874	2	-0.0014	R	GYLENGKETLQR	A	CAMthiopropanoyl@7	CAMthiopropanoyl@200	61	160120_LangoT_regi_fekete_1_BD4_01_1663.mgf	15323	194	205	27.98	0.028	41612	HLA class I histocompatibility antigen, Cw-17 alpha chain
HL60	Trypsin	P11717	TM	853.375	3	-0.0002	R	HAEPEQNWEAVDGSQTETEKK	H	CAMthiopropanoyl@20	CAMthiopropanoyl@511	59.7	160120_LangoT_regi_fekete_1_BD4_01_1663.mgf	14971	492	512	72.69	7.7e-07	279304	Cation-independent mannose-6-phosphate receptor
HL60	Trypsin	H0YL18	nonTM	947.914	2	-0.0003	R	HPAENGKSNFLNCYV	S	CAMthiopropanoyl@7;Carbamidomethyl@13	CAMthiopropanoyl@39;Carbamidomethyl@45	89.2	160120_LangoT_regi_fekete_1_BD4_01_1663.mgf	23410	33	47	39.47	0.00022	14077	Beta-2-microglobulin
HL60	Trypsin	H0YL18	nonTM	632.606	3	-0.0016	R	HPAENGKSNFLNCYV	S	Deamidated@5;CAMthiopropanoyl@7;Carbamidomethyl@13	Deamidated@37;CAMthiopropanoyl@39;Carbamidomethyl@45	90.5	160120_LangoT_regi_fekete_1_BD4_01_1663.mgf	23779	33	47	56.86	7.5e-06	14077	Beta-2-microglobulin
HL60	Trypsin	H0YL18	nonTM	859.151	4	-0.0003	R	HPAENGKSNFLNCYVSGFHPSDIEVDLLK	N	Deamidated@5;CAMthiopropanoyl@7;Carbamidomethyl@13	Deamidated@37;CAMthiopropanoyl@39;Carbamidomethyl@45	107.8	160120_LangoT_regi_fekete_1_BD4_01_1663.mgf	28600	33	61	37.4	0.0012	14077	Beta-2-microglobulin
HL60	Trypsin	P62736	nonTM	843.366	3	-0.0012	R	HQGVMVGMGQKDSYVGDEAQSK	R	Oxidation@5;Oxidation@8;CAMthiopropanoyl@11	Oxidation@46;Oxidation@49;CAMthiopropanoyl@52	55.5	160120_LangoT_regi_fekete_1_BD4_01_1663.mgf	13777	42	63	36.86	0.00043	42381	Actin, aortic smooth muscle
HL60	Trypsin	P13612	TM	765.36	2	-0.0005	R	IAPCYQDYVKK	F	Carbamidomethyl@4;CAMthiopropanoyl@11	Carbamidomethyl@183;CAMthiopropanoyl@190	67	160120_LangoT_regi_fekete_1_BD4_01_1663.mgf	17038	180	190	27.26	0.0054	116252	Integrin alpha-4
HL60	Trypsin	B4DEB1	nonTM	676.337	2	-0.0008	E	IAQDFKTDLR	F	CAMthiopropanoyl@6	CAMthiopropanoyl@80	72.6	160120_LangoT_regi_fekete_1_BD4_01_1663.mgf	18655	75	84	23.42	0.016	14158	Histone H3
HL60	Trypsin	P54709	TM	602.948	3	-0.0005	K	IDGSANLKSQDDRDK	F	CAMthiopropanoyl@8	CAMthiopropanoyl@259	45.9	160120_LangoT_regi_fekete_1_BD4_01_1663.mgf	11080	252	266	53.9	0.00011	31834	Sodium/potassium-transporting ATPase subunit beta-3
HL60	Trypsin	P54709	TM	570.781	4	-0.0005	K	IDGSANLKSQDDRDKFLGR	V	CAMthiopropanoyl@8	CAMthiopropanoyl@259	66.4	160120_LangoT_regi_fekete_1_BD4_01_1663.mgf	16840	252	270	91.62	6.5e-08	31834	Sodium/potassium-transporting ATPase subunit beta-3
HL60	Trypsin	E9PKU4	nonTM	700.872	2	-0.0023	R	IDKPILKAGR	A	CAMthiopropanoyl@3;CAMthiopropanoyl@7	CAMthiopropanoyl@156;CAMthiopropanoyl@160	76	160120_LangoT_regi_fekete_1_BD4_01_1663.mgf	19608	154	163	35.98	0.025	25806	60S ribosomal protein L8
HL60	Trypsin	H0YL18	nonTM	555.271	3	0	R	IEKVEHSDLSFSK	D	CAMthiopropanoyl@3	CAMthiopropanoyl@68	65.6	160120_LangoT_regi_fekete_1_BD4_01_1663.mgf	16636	66	78	57.01	6.6e-05	14077	Beta-2-microglobulin
HL60	Trypsin	P08195	TM	1177.07	2	-0.0002	D	IENLKDASSFLAEWQNITK	G	CAMthiopropanoyl@5;Deamidated@16	CAMthiopropanoyl@354;Deamidated@365	111	160120_LangoT_regi_fekete_1_BD4_01_1663.mgf	29621	350	368	33.29	0.00076	61408	4F2 cell-surface antigen heavy chain
HL60	Trypsin	Q08722	TM	823.444	2	-0.0022	K	IEVSQLLKGDASLK	M	CAMthiopropanoyl@8	CAMthiopropanoyl@93	99	160120_LangoT_regi_fekete_1_BD4_01_1663.mgf	26028	86	99	72.22	3.6e-06	32024	Leukocyte surface antigen CD47
HL60	Trypsin	P08195	TM	742.38	3	0	R	IGDLQAFQGHGAGNLAGLKGR	L	CAMthiopropanoyl@19	CAMthiopropanoyl@245	87.2	160120_LangoT_regi_fekete_1_BD4_01_1663.mgf	22851	227	247	105.5	1.6e-09	61408	4F2 cell-surface antigen heavy chain
HL60	Trypsin	P54709	TM	605.834	2	-0.0002	I	IGLKPEGVPR	I	CAMthiopropanoyl@4	CAMthiopropanoyl@182	72.1	160120_LangoT_regi_fekete_1_BD4_01_1663.mgf	18498	179	188	49.25	0.0031	31834	Sodium/potassium-transporting ATPase subunit beta-3
HL60	Trypsin	P54709	TM	662.375	2	-0.0016	R	IIGLKPEGVPR	I	CAMthiopropanoyl@5	CAMthiopropanoyl@182	81.5	160120_LangoT_regi_fekete_1_BD4_01_1663.mgf	21252	178	188	64.31	0.00018	31834	Sodium/potassium-transporting ATPase subunit beta-3
HL60	Trypsin	P08575	TM	741.704	3	0.0028	K	IIKTDFGSPGEPQIIFCR	S	CAMthiopropanoyl@3;Carbamidomethyl@17	CAMthiopropanoyl@384;Carbamidomethyl@398	102.7	160120_LangoT_regi_fekete_1_BD4_01_1663.mgf	26974	382	399	34.03	0.0015	148644	Receptor-type tyrosine-protein phosphatase C
HL60	Trypsin	P27797	nonTM	649.292	3	0.0015	K	IKDPDASKPEDWDER	A	CAMthiopropanoyl@2	CAMthiopropanoyl@209	59.8	160120_LangoT_regi_fekete_1_BD4_01_1663.mgf	14974	208	222	63.82	6.3e-06	48283	Calreticulin
HL60	Trypsin	P16403	nonTM	630.857	2	0.0014	R	IKLGLKSLV	S	CAMthiopropanoyl@2;CAMthiopropanoyl@6	CAMthiopropanoyl@81;CAMthiopropanoyl@85	109.6	160120_LangoT_regi_fekete_1_BD4_01_1663.mgf	29203	80	88	27.19	0.0076	21352	Histone H1.2
HL60	Trypsin	P06213	TM	907.412	4	-0.0041	R	ILDSVEDNYIVLNKDDNEECGDICPGTAKGK	T	Carbamidomethyl@20;Carbamidomethyl@24;CAMthiopropanoyl@31	Carbamidomethyl@182;Carbamidomethyl@186;CAMthiopropanoyl@193	87.8	160120_LangoT_regi_fekete_1_BD4_01_1663.mgf	23027	163	193	29	0.0019	158912	Insulin receptor
HL60	Trypsin	P05556	TM	948.984	2	-0.0008	V	ILENGKLSEGVTISYK	S	Deamidated@4;CAMthiopropanoyl@6	Deamidated@386;CAMthiopropanoyl@388	86.8	160120_LangoT_regi_fekete_1_BD4_01_1663.mgf	22728	383	398	45.5	6.6e-05	75702	Integrin beta-1
HL60	Trypsin	O14672	TM	932.922	2	-0.0007	R	INTTADEKDPTNPFR	F	Deamidated@2;CAMthiopropanoyl@8	Deamidated@278;CAMthiopropanoyl@284	73.5	160120_LangoT_regi_fekete_1_BD4_01_1663.mgf	18904	277	291	53.07	9.8e-05	86140	Disintegrin and metalloproteinase domain-containing protein 10
HL60	Trypsin	O14672	TM	917.108	3	-0.0037	R	INTTADEKDPTNPFRFPNIGVEK	F	Deamidated@2;CAMthiopropanoyl@8	Deamidated@278;CAMthiopropanoyl@284	100.4	160120_LangoT_regi_fekete_1_BD4_01_1663.mgf	26389	277	299	24.75	0.009	86140	Disintegrin and metalloproteinase domain-containing protein 10
HL60	Trypsin	P02786	TM	592.827	2	0.0002	R	IPELNKVAR	A	CAMthiopropanoyl@6	CAMthiopropanoyl@585	71	160120_LangoT_regi_fekete_1_BD4_01_1663.mgf	18198	580	588	46.03	0.016	85274	Transferrin receptor protein 1
HL60	Trypsin	Q9Y624	TM	790.041	3	0.0016	R	IPENNPVKLSCAYSGFSSPR	V	CAMthiopropanoyl@8;Carbamidomethyl@11	CAMthiopropanoyl@47;Carbamidomethyl@50	88.9	160120_LangoT_regi_fekete_1_BD4_01_1663.mgf	23324	40	59	45.08	5.9e-05	29419	Junctional adhesion molecule A
HL60	Trypsin	P35613-2	TM	949.909	2	-0.0005	K	ITDSEDKALMNGSESR	F	CAMthiopropanoyl@7;Deamidated@11	CAMthiopropanoyl@148;Deamidated@152	63.6	160120_LangoT_regi_fekete_1_BD4_01_1663.mgf	16047	142	157	80.36	6.1e-07	29431	Basigin
HL60	Trypsin	P35613-2	TM	957.907	2	0.0004	K	ITDSEDKALMNGSESR	F	CAMthiopropanoyl@7;Oxidation@10;Deamidated@11	CAMthiopropanoyl@148;Oxidation@151;Deamidated@152	53.1	160120_LangoT_regi_fekete_1_BD4_01_1663.mgf	13114	142	157	137.25	9.2e-12	29431	Basigin
HL60	Trypsin	P16403	nonTM	760.362	2	-0.0014	K	KAAKKAGGTPR	K	CAMthiopropanoyl@1;CAMthiopropanoyl@4;CAMthiopropanoyl@5	CAMthiopropanoyl@23;CAMthiopropanoyl@26;CAMthiopropanoyl@27	43.2	160120_LangoT_regi_fekete_1_BD4_01_1663.mgf	10273	23	33	31.04	0.1	21352	Histone H1.2
HL60	Trypsin	A0A087WTK0	TM	913.894	2	0.0012	R	KAALSWSNGNGTASCR	V	CAMthiopropanoyl@1;Deamidated@8;Deamidated@10;Carbamidomethyl@15	CAMthiopropanoyl@222;Deamidated@229;Deamidated@231;Carbamidomethyl@236	67.2	160120_LangoT_regi_fekete_1_BD4_01_1663.mgf	17091	222	237	36.68	0.00071	147179	Receptor-type tyrosine-protein phosphatase eta
HL60	Trypsin	P08195	TM	861.774	3	-0.0021	A	KADLLLSTQPGREEGSPLELER	L	CAMthiopropanoyl@1	CAMthiopropanoyl@592	93.1	160120_LangoT_regi_fekete_1_BD4_01_1663.mgf	24513	592	613	43.12	0.0018	61408	4F2 cell-surface antigen heavy chain
HL60	Trypsin	Q13433	TM	725.634	3	-0.0015	R	KALCPDHDSDSSGKDPR	N	CAMthiopropanoyl@1;Carbamidomethyl@4;CAMthiopropanoyl@14	CAMthiopropanoyl@143;Carbamidomethyl@146;CAMthiopropanoyl@156	48.8	160120_LangoT_regi_fekete_1_BD4_01_1663.mgf	11913	143	159	73.18	2.1e-07	85449	Zinc transporter ZIP6
HL60	Trypsin	P16403	nonTM	596.308	3	0.0011	R	KASGPPVSELITKAV	A	CAMthiopropanoyl@1;CAMthiopropanoyl@13	CAMthiopropanoyl@34;CAMthiopropanoyl@46	107	160120_LangoT_regi_fekete_1_BD4_01_1663.mgf	28341	34	48	32.3	0.0069	21352	Histone H1.2
HL60	Trypsin	P08195	TM	942.446	2	0.0006	L	KDASSFLAEWQNITK	G	CAMthiopropanoyl@1;Deamidated@12	CAMthiopropanoyl@354;Deamidated@365	107.9	160120_LangoT_regi_fekete_1_BD4_01_1663.mgf	28630	354	368	70.38	5.4e-06	61408	4F2 cell-surface antigen heavy chain
HL60	Trypsin	H0YL18	nonTM	543.72	2	-0.0009	E	KDEYACR	V	CAMthiopropanoyl@1;Carbamidomethyl@6	CAMthiopropanoyl@95;Carbamidomethyl@100	33.8	160120_LangoT_regi_fekete_1_BD4_01_1663.mgf	7575	95	101	32.13	0.018	14077	Beta-2-microglobulin
HL60	Trypsin	P02786	TM	1106.05	2	-0.0022	K	KDFEDLYTPVNGSIVIVR	A	CAMthiopropanoyl@1;Deamidated@11	CAMthiopropanoyl@241;Deamidated@251	106.7	160120_LangoT_regi_fekete_1_BD4_01_1663.mgf	28245	241	258	32.14	0.0013	85274	Transferrin receptor protein 1
HL60	Trypsin	Q8NBI5	TM	964.085	3	-0.0004	F	KDLCGPDAGPIGNATGQADCKAQDER	F	Carbamidomethyl@4;Deamidated@13;Carbamidomethyl@20;CAMthiopropanoyl@21	Carbamidomethyl@47;Deamidated@56;Carbamidomethyl@63;CAMthiopropanoyl@64	66.4	160120_LangoT_regi_fekete_1_BD4_01_1663.mgf	16866	44	69	129.95	8e-12	55063	Solute carrier family 43 member 3
HL60	Trypsin	P08575	TM	827.376	2	-0.0018	V	KDLQYSTDYTFK	A	CAMthiopropanoyl@1	CAMthiopropanoyl@540	76	160120_LangoT_regi_fekete_1_BD4_01_1663.mgf	19628	540	551	43.8	0.0046	148644	Receptor-type tyrosine-protein phosphatase C
HL60	Trypsin	P02786	TM	781.398	2	-0.0008	V	KDSAQNSVIIVDK	N	CAMthiopropanoyl@1	CAMthiopropanoyl@193	65.3	160120_LangoT_regi_fekete_1_BD4_01_1663.mgf	16549	193	205	57.54	7e-05	85274	Transferrin receptor protein 1
HL60	Trypsin	Q92854	TM	798.39	2	-0.0009	K	KDVNYTQIVVDR	T	CAMthiopropanoyl@1;Deamidated@4	CAMthiopropanoyl@416;Deamidated@419	78.8	160120_LangoT_regi_fekete_1_BD4_01_1663.mgf	20467	416	427	57.05	0.00011	97457	Semaphorin-4D
HL60	Trypsin	P20701	TM	697.842	2	-0.0002	A	KDWAGGFLDLK	A	CAMthiopropanoyl@1	CAMthiopropanoyl@371	104.5	160120_LangoT_regi_fekete_1_BD4_01_1663.mgf	27536	371	381	55.02	0.0001	129814	Integrin alpha-L
HL60	Trypsin	P35613-2	TM	565.78	2	0.001	L	KEDALPGQK	T	CAMthiopropanoyl@1	CAMthiopropanoyl@63	46.8	160120_LangoT_regi_fekete_1_BD4_01_1663.mgf	11330	63	71	31.24	0.012	29431	Basigin
HL60	Trypsin	A0A096LP69	TM	1161.11	2	0.0004	R	KEGEEADAPGVIPGIVGAVVVAV	A	CAMthiopropanoyl@1	CAMthiopropanoyl@116	115.3	160120_LangoT_regi_fekete_1_BD4_01_1663.mgf	30746	116	138	28.57	0.0033	18822	CD99 antigen
HL60	Trypsin	P20138	TM	641.316	2	-0.0013	V	KFAGAGVTTER	T	CAMthiopropanoyl@1	CAMthiopropanoyl@215	54.9	160120_LangoT_regi_fekete_1_BD4_01_1663.mgf	13607	215	225	36.25	0.0065	35326	Myeloid cell surface antigen CD33
HL60	Trypsin	P19338	nonTM	961.429	2	-0.0021	R	KFGYVDFESAEDLEK	A	CAMthiopropanoyl@1	CAMthiopropanoyl@348	96.1	160120_LangoT_regi_fekete_1_BD4_01_1663.mgf	25305	348	362	31.8	0.01	83680	Nucleolin
HL60	Trypsin	A0A087WYT3	nonTM	638.791	2	0.0003	R	KGESGQSWPR	L	CAMthiopropanoyl@1	CAMthiopropanoyl@83	49.8	160120_LangoT_regi_fekete_1_BD4_01_1663.mgf	12175	83	92	26.75	0.028	19428	Prostaglandin E synthase 3
HL60	Trypsin	Q16777	nonTM	541.259	2	0.0002	R	KGNYAERV	G	CAMthiopropanoyl@1	CAMthiopropanoyl@37	46.5	160120_LangoT_regi_fekete_1_BD4_01_1663.mgf	11244	37	44	25.33	0.084	13980	Histone H2A type 2-C
HL60	Trypsin	Q9UGN4	TM	497.234	2	0.0008	T	KGSAGKR	N	CAMthiopropanoyl@1;CAMthiopropanoyl@6	CAMthiopropanoyl@65;CAMthiopropanoyl@70	28.4	160120_LangoT_regi_fekete_1_BD4_01_1663.mgf	6164	65	71	30.26	0.69	33522	CMRF35-like molecule 8
HL60	Trypsin	P78324	TM	633.787	2	-0.0004	R	KGSPDDVEFK	S	CAMthiopropanoyl@1	CAMthiopropanoyl@126	57.6	160120_LangoT_regi_fekete_1_BD4_01_1663.mgf	14363	126	135	46.61	0.00038	55446	Tyrosine-protein phosphatase non-receptor type substrate 1
HL60	Trypsin	P20138	TM	852.896	2	-0.0015	N	KLDQEVQEETQGR	F	CAMthiopropanoyl@1	CAMthiopropanoyl@77	56.3	160120_LangoT_regi_fekete_1_BD4_01_1663.mgf	14010	77	89	39.83	0.0082	35326	Myeloid cell surface antigen CD33
HL60	Trypsin	Q5VTE0	nonTM	466.231	2	0.0002	K	KLEDGPK	F	CAMthiopropanoyl@1	CAMthiopropanoyl@386	37	160120_LangoT_regi_fekete_1_BD4_01_1663.mgf	8461	386	392	30.48	0.14	50495	Putative elongation factor 1-alpha-like 3
HL60	Trypsin	P08195	TM	483.934	3	-0.0007	L	KLEPHEGLLLR	F	CAMthiopropanoyl@1	CAMthiopropanoyl@615	75.7	160120_LangoT_regi_fekete_1_BD4_01_1663.mgf	19544	615	625	53.49	9.4e-05	61408	4F2 cell-surface antigen heavy chain
HL60	Trypsin	F8W6I7	nonTM	678.847	2	0.0009	R	KLFIGGLSFET	T	CAMthiopropanoyl@1	CAMthiopropanoyl@15	110.7	160120_LangoT_regi_fekete_1_BD4_01_1663.mgf	29525	15	25	55.29	0.0004	33249	Heterogeneous nuclear ribonucleoprotein A1
HL60	Trypsin	P05107	TM	508.781	2	-0.0007	K	KLGGDLLR	A	CAMthiopropanoyl@1	CAMthiopropanoyl@148	75.2	160120_LangoT_regi_fekete_1_BD4_01_1663.mgf	19392	148	155	24.36	0.28	87976	Integrin beta-2
HL60	Trypsin	P08238	nonTM	1269.26	3	0.0073	I	KLGLGIDEDEVAAEEPNAAVPDEIPPLEGDEDASR	M	CAMthiopropanoyl@1	CAMthiopropanoyl@685	105.4	160120_LangoT_regi_fekete_1_BD4_01_1663.mgf	27821	685	719	27.17	0.0062	83554	Heat shock protein HSP 90-beta
HL60	Trypsin	Q9Y624	TM	802.863	2	-0.0012	V	KLSCAYSGFSSPR	V	CAMthiopropanoyl@1;Carbamidomethyl@4	CAMthiopropanoyl@47;Carbamidomethyl@50	68	160120_LangoT_regi_fekete_1_BD4_01_1663.mgf	17320	47	59	48.65	9.2e-05	29419	Junctional adhesion molecule A
HL60	Trypsin	P01730	TM	903.434	2	-0.003	E	KLTGSGELWWQAER	A	CAMthiopropanoyl@1	CAMthiopropanoyl@231	92.6	160120_LangoT_regi_fekete_1_BD4_01_1663.mgf	24365	231	244	51.69	7e-05	51705	T-cell surface glycoprotein CD4
HL60	Trypsin	Q8IZJ1	TM	660.816	2	-0.0006	R	KNFDQEPLGK	E	CAMthiopropanoyl@1	CAMthiopropanoyl@153	61.9	160120_LangoT_regi_fekete_1_BD4_01_1663.mgf	15562	153	162	33.79	0.0016	105567	Netrin receptor UNC5B
HL60	Trypsin	P10412	nonTM	465.247	2	-0.0006	K	KPAAAAGAK	K	CAMthiopropanoyl@1	CAMthiopropanoyl@160	31.2	160120_LangoT_regi_fekete_1_BD4_01_1663.mgf	6859	160	168	26.51	0.24	21852	Histone H1.4
HL60	Trypsin	P62241	nonTM	464.552	3	0.0028	R	KPYHKKR	K	CAMthiopropanoyl@1;CAMthiopropanoyl@5;CAMthiopropanoyl@6	CAMthiopropanoyl@19;CAMthiopropanoyl@23;CAMthiopropanoyl@24	39.9	160120_LangoT_regi_fekete_1_BD4_01_1663.mgf	9310	19	25	27.14	0.079	24475	40S ribosomal protein S8
HL60	Trypsin	P10412	nonTM	539.76	2	0.0003	R	KSAGAAKR	K	CAMthiopropanoyl@1;CAMthiopropanoyl@7	CAMthiopropanoyl@26;CAMthiopropanoyl@32	32.8	160120_LangoT_regi_fekete_1_BD4_01_1663.mgf	7273	26	33	30.52	0.24	21852	Histone H1.4
HL60	Trypsin	Q9NV96	TM	479.582	3	0.0003	R	KSDLHPTLPAGR	Y	CAMthiopropanoyl@1	CAMthiopropanoyl@279	59.3	160120_LangoT_regi_fekete_1_BD4_01_1663.mgf	14846	279	290	42.72	0.00036	41057	Cell cycle control protein 50A
HL60	Trypsin	P04908	nonTM	610.931	3	0.0017	K	KTESHHKAKGK	-	CAMthiopropanoyl@1;CAMthiopropanoyl@7;CAMthiopropanoyl@9;CAMthiopropanoyl@11	CAMthiopropanoyl@120;CAMthiopropanoyl@126;CAMthiopropanoyl@128;CAMthiopropanoyl@130	39	160120_LangoT_regi_fekete_1_BD4_01_1663.mgf	9048	120	130	27.53	0.027	14127	Histone H2A type 1-B/E
HL60	Trypsin	Q16777	nonTM	406.859	3	0.0021	K	KTESHKAK	S	CAMthiopropanoyl@1;CAMthiopropanoyl@8	CAMthiopropanoyl@120;CAMthiopropanoyl@127	25.4	160120_LangoT_regi_fekete_1_BD4_01_1663.mgf	5469	120	127	31.87	0.031	13980	Histone H2A type 2-C
HL60	Trypsin	Q16777	nonTM	526.907	3	-0.0003	K	KTESHKAKSK	-	CAMthiopropanoyl@1;CAMthiopropanoyl@6;CAMthiopropanoyl@10	CAMthiopropanoyl@120;CAMthiopropanoyl@125;CAMthiopropanoyl@129	31.7	160120_LangoT_regi_fekete_1_BD4_01_1663.mgf	6984	120	129	25.67	0.0069	13980	Histone H2A type 2-C
HL60	Trypsin	Q13433	TM	646.794	2	0.0018	R	KTNESVSEPR	K	CAMthiopropanoyl@1;Deamidated@3	CAMthiopropanoyl@239;Deamidated@241	39.3	160120_LangoT_regi_fekete_1_BD4_01_1663.mgf	9129	239	248	25.73	0.033	85449	Zinc transporter ZIP6
HL60	Trypsin	J3KS52	TM	465.229	3	-0.0001	V	KTSGSEQEVKR	D	CAMthiopropanoyl@1	CAMthiopropanoyl@67	28	160120_LangoT_regi_fekete_1_BD4_01_1663.mgf	6060	67	77	75.29	2e-06	34118	CMRF35-like molecule 1
HL60	Trypsin	Q8N8Z6	TM	649.817	2	0.0015	R	KTSQSTSVSTK	K	CAMthiopropanoyl@1	CAMthiopropanoyl@425	30.7	160120_LangoT_regi_fekete_1_BD4_01_1663.mgf	6752	425	435	32.08	0.007	78613	Discoidin, CUB and LCCL domain-containing protein 1
HL60	Trypsin	Q9P0L0	TM	838.374	2	-0.0014	R	KVAHSDKPGSTSTA	S	CAMthiopropanoyl@1;CAMthiopropanoyl@7	CAMthiopropanoyl@205;CAMthiopropanoyl@211	42.3	160120_LangoT_regi_fekete_1_BD4_01_1663.mgf	10012	205	218	24.63	0.014	28103	Vesicle-associated membrane protein-associated protein A
HL60	Trypsin	A0A0G2JI36	nonTM	490.57	3	-0.0005	R	KWEAVHAAEQR	R	CAMthiopropanoyl@1	CAMthiopropanoyl@170	55.1	160120_LangoT_regi_fekete_1_BD4_01_1663.mgf	13672	170	180	70.63	2.2e-05	34423	HLA class I histocompatibility antigen, A-3 alpha chain
HL60	Trypsin	P08648	TM	867.1	3	-0.0002	D	LDGNGYPDLIVGSFGVDKAVVYR	G	CAMthiopropanoyl@18	CAMthiopropanoyl@483	109	160120_LangoT_regi_fekete_1_BD4_01_1663.mgf	28986	466	488	36.37	0.00052	115605	Integrin alpha-5
HL60	Trypsin	P08195	TM	655.854	2	-0.0022	R	LDYLSSLKVK	G	CAMthiopropanoyl@10	CAMthiopropanoyl@257	90.9	160120_LangoT_regi_fekete_1_BD4_01_1663.mgf	23862	248	257	47.13	0.0004	61408	4F2 cell-surface antigen heavy chain
HL60	Trypsin	P54709	TM	1183.06	2	0.0008	T	LEEQKNLTVCPDGALFEQK	G	CAMthiopropanoyl@5;Deamidated@6;Carbamidomethyl@10	CAMthiopropanoyl@123;Deamidated@124;Carbamidomethyl@128	92.1	160120_LangoT_regi_fekete_1_BD4_01_1663.mgf	24210	119	137	54.36	1.6e-05	31834	Sodium/potassium-transporting ATPase subunit beta-3
HL60	Trypsin	P02786	TM	515.79	2	0.0005	L	LENLKLR	K	CAMthiopropanoyl@5	CAMthiopropanoyl@717	66.6	160120_LangoT_regi_fekete_1_BD4_01_1663.mgf	16921	713	719	24.56	0.087	85274	Transferrin receptor protein 1
HL60	Trypsin	P15144	TM	602.816	2	0	A	LEQALEKTK	A	CAMthiopropanoyl@9	CAMthiopropanoyl@945	52.2	160120_LangoT_regi_fekete_1_BD4_01_1663.mgf	12855	937	945	43.57	0.082	109870	Aminopeptidase N
HL60	Trypsin	D3DSM0	TM	650.823	4	-0.0013	K	LGAILTPNDGRCHLEDNLYKR	S	Carbamidomethyl@12;CAMthiopropanoyl@20	Carbamidomethyl@229;CAMthiopropanoyl@237	81.2	160120_LangoT_regi_fekete_1_BD4_01_1663.mgf	21159	218	238	34.7	0.00093	81553	Integrin beta
HL60	Trypsin	M0R1V7	nonTM	746.384	2	-0.0014	R	LIFAGKQLEDGR	T	CAMthiopropanoyl@6	CAMthiopropanoyl@48	84.3	160120_LangoT_regi_fekete_1_BD4_01_1663.mgf	22040	43	54	29.08	0.025	7128	Ubiquitin-60S ribosomal protein L40
HL60	Trypsin	P07237	nonTM	574.293	2	0.0004	K	LKAEGSEIR	L	CAMthiopropanoyl@2	CAMthiopropanoyl@71	48	160120_LangoT_regi_fekete_1_BD4_01_1663.mgf	11666	70	78	26.93	0.47	57480	Protein disulfide-isomerase
HL60	Trypsin	P02786	TM	596.792	2	-0.0013	V	LKDGFQPSR	S	CAMthiopropanoyl@2	CAMthiopropanoyl@439	56.3	160120_LangoT_regi_fekete_1_BD4_01_1663.mgf	13996	438	446	30.97	0.0077	85274	Transferrin receptor protein 1
HL60	Trypsin	Q6PCB8	TM	762.359	3	0.0037	K	LKITQLLEEDGESYWCR	A	CAMthiopropanoyl@2;Carbamidomethyl@16	CAMthiopropanoyl@223;Carbamidomethyl@237	109.1	160120_LangoT_regi_fekete_1_BD4_01_1663.mgf	29027	222	238	34.92	0.00078	37314	Embigin
HL60	Trypsin	P05556	TM	722.066	3	0.0027	K	LKPEDITQIQPQQLVLR	L	CAMthiopropanoyl@2	CAMthiopropanoyl@107	104	160120_LangoT_regi_fekete_1_BD4_01_1663.mgf	27376	106	122	48.85	0.00023	75702	Integrin beta-1
HL60	Trypsin	P20701	TM	794.047	3	-0.0007	M	LKPHSQIPVSCEELPEESR	L	CAMthiopropanoyl@2;Carbamidomethyl@11	CAMthiopropanoyl@836;Carbamidomethyl@845	70.8	160120_LangoT_regi_fekete_1_BD4_01_1663.mgf	18125	835	853	46.91	0.00014	129814	Integrin alpha-L
HL60	Trypsin	Q16777	nonTM	679.391	3	0.0013	K	LLGKVTIAQGGVLPNIQAV	L	CAMthiopropanoyl@4	CAMthiopropanoyl@100	110.1	160120_LangoT_regi_fekete_1_BD4_01_1663.mgf	29342	97	115	64.57	2.1e-05	13980	Histone H2A type 2-C
HL60	Trypsin	Q5QNW6	nonTM	703.397	2	-0.001	R	LLLPGELAKHAV	S	CAMthiopropanoyl@9	CAMthiopropanoyl@109	102.1	160120_LangoT_regi_fekete_1_BD4_01_1663.mgf	26809	101	112	34.35	0.0009	13912	Histone H2B type 2-F
HL60	Trypsin	Q5QNW6	nonTM	636.679	3	-0.0036	R	LLLPGELAKHAVSEGTK	A	CAMthiopropanoyl@9	CAMthiopropanoyl@109	94.2	160120_LangoT_regi_fekete_1_BD4_01_1663.mgf	24799	101	117	29.05	0.0037	13912	Histone H2B type 2-F
HL60	Trypsin	A0A087X054	nonTM	720.91	2	-0.0006	K	LPATEKPVLLSK	D	CAMthiopropanoyl@6	CAMthiopropanoyl@821	82.1	160120_LangoT_regi_fekete_1_BD4_01_1663.mgf	21402	816	827	27.55	0.011	104941	Hypoxia up-regulated protein 1
HL60	Trypsin	E9PNW4	nonTM	857.709	3	-0.0003	R	LRENELTYYCCKKDLCNF	N	Carbamidomethyl@10;Carbamidomethyl@11;CAMthiopropanoyl@13;Carbamidomethyl@16	Carbamidomethyl@88;Carbamidomethyl@89;CAMthiopropanoyl@91;Carbamidomethyl@94	86.9	160120_LangoT_regi_fekete_1_BD4_01_1663.mgf	22758	79	96	25.22	0.0043	12604	CD59 glycoprotein
HL60	Trypsin	P27797	nonTM	676.818	4	-0.001	V	LSSGKFYGDEEKDKGLQTSQDAR	F	CAMthiopropanoyl@5	CAMthiopropanoyl@55	60.1	160120_LangoT_regi_fekete_1_BD4_01_1663.mgf	15081	51	73	24.42	0.0051	48283	Calreticulin
HL60	Trypsin	M0QYR6	nonTM	1032.12	3	-0.006	R	LWEEGEELELVEKSCTHSEKTNR	T	CAMthiopropanoyl@13;Carbamidomethyl@15;CAMthiopropanoyl@20;Deamidated@22	CAMthiopropanoyl@40;Carbamidomethyl@42;CAMthiopropanoyl@47;Deamidated@49	93	160120_LangoT_regi_fekete_1_BD4_01_1663.mgf	24477	28	50	109.69	7.5e-09	26441	Urokinase plasminogen activator surface receptor
HL60	Trypsin	H0YL18	nonTM	815.364	3	-0.001	Y	LLYYTEFTPTEKDEYACR	V	CAMthiopropanoyl@12;Carbamidomethyl@17	CAMthiopropanoyl@95;Carbamidomethyl@100	94.1	160120_LangoT_regi_fekete_1_BD4_01_1663.mgf	24774	84	101	36.24	0.00064	14077	Beta-2-microglobulin
HL60	Trypsin	H0YL18	nonTM	777.67	3	0.0023	L	LYYTEFTPTEKDEYACR	V	CAMthiopropanoyl@11;Carbamidomethyl@16	CAMthiopropanoyl@95;Carbamidomethyl@100	85.6	160120_LangoT_regi_fekete_1_BD4_01_1663.mgf	22391	85	101	31.89	0.0011	14077	Beta-2-microglobulin
HL60	Trypsin	P35579	nonTM	623.951	3	-0.0011	R	NAEQYKDQADKASTR	L	CAMthiopropanoyl@11	CAMthiopropanoyl@1867	39.5	160120_LangoT_regi_fekete_1_BD4_01_1663.mgf	9194	1857	1871	58.91	4.5e-06	227646	Myosin-9
HL60	Trypsin	F5GXJ9	TM	586.94	3	0.0005	R	NATGDYKCSLIDKK	S	Deamidated@1;CAMthiopropanoyl@7;Carbamidomethyl@8	Deamidated@255;CAMthiopropanoyl@261;Carbamidomethyl@262	66.2	160120_LangoT_regi_fekete_1_BD4_01_1663.mgf	16801	255	268	42.04	0.0004	60004	CD166 antigen
HL60	Trypsin	P20701	TM	580.249	3	0.0016	K	NCGEDKKCEANLR	V	Carbamidomethyl@2;CAMthiopropanoyl@7;Carbamidomethyl@8	Carbamidomethyl@771;CAMthiopropanoyl@776;Carbamidomethyl@777	40.3	160120_LangoT_regi_fekete_1_BD4_01_1663.mgf	9439	770	782	40.03	0.0016	129814	Integrin alpha-L
HL60	Trypsin	P20701	TM	580.249	3	0.0009	K	NCGEDKKCEANLR	V	Carbamidomethyl@2;CAMthiopropanoyl@6;Carbamidomethyl@8	Carbamidomethyl@771;CAMthiopropanoyl@775;Carbamidomethyl@777	40.5	160120_LangoT_regi_fekete_1_BD4_01_1663.mgf	9490	770	782	69.4	4e-06	129814	Integrin alpha-L
HL60	Trypsin	Q16777	nonTM	865.955	2	0.0028	R	NDEELNKLLGKVTI	A	CAMthiopropanoyl@11	CAMthiopropanoyl@100	108.4	160120_LangoT_regi_fekete_1_BD4_01_1663.mgf	28815	90	103	39.69	0.0016	13980	Histone H2A type 2-C
HL60	Trypsin	P04908	nonTM	723.356	2	-0.0005	R	NDEELNKLLGR	V	CAMthiopropanoyl@7	CAMthiopropanoyl@96	86.7	160120_LangoT_regi_fekete_1_BD4_01_1663.mgf	22715	90	100	65.4	0.00039	14127	Histone H2A type 1-B/E
HL60	Trypsin	Q5JP53	nonTM	668.82	2	0.0007	Y	NEATGGKYVPR	A	CAMthiopropanoyl@7	CAMthiopropanoyl@40	51.6	160120_LangoT_regi_fekete_1_BD4_01_1663.mgf	12691	34	44	37.94	0.00085	48135	Tubulin beta chain
HL60	Trypsin	Q8NBI5	TM	890.376	4	-0.0004	K	NEDYFKDLCGPDAGPIGNATGQADCKAQDER	F	Carbamidomethyl@9;Deamidated@22;Carbamidomethyl@25;CAMthiopropanoyl@26	Carbamidomethyl@47;Deamidated@60;Carbamidomethyl@63;CAMthiopropanoyl@64	87.5	160120_LangoT_regi_fekete_1_BD4_01_1663.mgf	22933	39	69	24.11	0.0055	55063	Solute carrier family 43 member 3
HL60	Trypsin	P05556	TM	544.78	2	0.0007	F	NELVGKQR	I	CAMthiopropanoyl@6	CAMthiopropanoyl@238	46.1	160120_LangoT_regi_fekete_1_BD4_01_1663.mgf	11129	233	240	41.33	0.0066	75702	Integrin beta-1
HL60	Trypsin	P08575	TM	484.86	3	0.0014	R	NESHKNCDFR	V	Deamidated@1;CAMthiopropanoyl@5;Carbamidomethyl@7	Deamidated@529;CAMthiopropanoyl@533;Carbamidomethyl@535	40.3	160120_LangoT_regi_fekete_1_BD4_01_1663.mgf	9442	529	538	35.58	0.0029	148644	Receptor-type tyrosine-protein phosphatase C
HL60	Trypsin	Q6PCB8	TM	968.437	3	0.0055	A	NETKLKITQLLEEDGESYWCR	A	Deamidated@1;CAMthiopropanoyl@4;CAMthiopropanoyl@6;Carbamidomethyl@20	Deamidated@218;CAMthiopropanoyl@221;CAMthiopropanoyl@223;Carbamidomethyl@237	110.7	160120_LangoT_regi_fekete_1_BD4_01_1663.mgf	29527	218	238	49.05	7.6e-05	37314	Embigin
HL60	Trypsin	P07237	nonTM	806.357	2	-0.0004	R	NGDTASPKEYTAGR	E	CAMthiopropanoyl@8	CAMthiopropanoyl@114	50.1	160120_LangoT_regi_fekete_1_BD4_01_1663.mgf	12265	107	120	44.55	0.00031	57480	Protein disulfide-isomerase
HL60	Trypsin	P07237	nonTM	806.848	2	-0.0014	R	NGDTASPKEYTAGR	E	Deamidated@1;CAMthiopropanoyl@8	Deamidated@107;CAMthiopropanoyl@114	53.8	160120_LangoT_regi_fekete_1_BD4_01_1663.mgf	13295	107	120	39.18	0.0074	57480	Protein disulfide-isomerase
HL60	Trypsin	F5GXJ9	TM	739.886	2	-0.0022	R	NGKVLHPLEGAVV	I	Deamidated@1;CAMthiopropanoyl@3	Deamidated@122;CAMthiopropanoyl@124	94.9	160120_LangoT_regi_fekete_1_BD4_01_1663.mgf	24994	122	134	23.03	0.0069	60004	CD166 antigen
HL60	Trypsin	F5GXJ9	TM	795.937	2	0.0004	R	NGKVLHPLEGAVVI	I	CAMthiopropanoyl@3	CAMthiopropanoyl@124	100.2	160120_LangoT_regi_fekete_1_BD4_01_1663.mgf	26328	122	135	51.17	0.00013	60004	CD166 antigen
HL60	Trypsin	F5GXJ9	TM	796.429	2	0.0005	R	NGKVLHPLEGAVVI	I	Deamidated@1;CAMthiopropanoyl@3	Deamidated@122;CAMthiopropanoyl@124	105.9	160120_LangoT_regi_fekete_1_BD4_01_1663.mgf	27983	122	135	33.31	0.0016	60004	CD166 antigen
HL60	Trypsin	P16401	nonTM	387.224	3	0.0074	R	NGLSLAALKK	A	CAMthiopropanoyl@10	CAMthiopropanoyl@67	78.2	160120_LangoT_regi_fekete_1_BD4_01_1663.mgf	20270	58	67	24.45	0.097	22566	Histone H1.5
HL60	Trypsin	Q6PCB8	TM	917.946	4	0.0046	K	NITLERPSNVNLTCQFTTSGDLNAVNVTWKK	D	Deamidated@1;Carbamidomethyl@14;Deamidated@23;Deamidated@26;CAMthiopropanoyl@31	Deamidated@75;Carbamidomethyl@88;Deamidated@97;Deamidated@100;CAMthiopropanoyl@105	105.1	160120_LangoT_regi_fekete_1_BD4_01_1663.mgf	27728	75	105	28.78	0.0037	37314	Embigin
HL60	Trypsin	P01730	TM	368.866	3	0.0007	K	NKEVSVKR	V	CAMthiopropanoyl@2	CAMthiopropanoyl@259	37.2	160120_LangoT_regi_fekete_1_BD4_01_1663.mgf	8510	258	265	28.92	0.12	51705	T-cell surface glycoprotein CD4
HL60	Trypsin	P20138	TM	909.918	2	-0.0002	T	NKLDQEVQEETQGR	F	CAMthiopropanoyl@2	CAMthiopropanoyl@77	65.9	160120_LangoT_regi_fekete_1_BD4_01_1663.mgf	16692	76	89	38.07	0.0025	35326	Myeloid cell surface antigen CD33
HL60	Trypsin	A0A0A0MST8	TM	546.927	3	0.0004	R	NLTVSECKKLR	G	Deamidated@1;Carbamidomethyl@7;CAMthiopropanoyl@8;CAMthiopropanoyl@9	Deamidated@781;Carbamidomethyl@787;CAMthiopropanoyl@788;CAMthiopropanoyl@789	71.8	160120_LangoT_regi_fekete_1_BD4_01_1663.mgf	18410	781	791	24.28	0.095	135624	Anion exchange protein
HL60	Trypsin	D3DSM0	TM	803.678	3	-0.0043	R	NPCPNKEKECQPPFAFR	H	Carbamidomethyl@3;CAMthiopropanoyl@6;CAMthiopropanoyl@8;Carbamidomethyl@10	Carbamidomethyl@134;CAMthiopropanoyl@137;CAMthiopropanoyl@139;Carbamidomethyl@141	83.4	160120_LangoT_regi_fekete_1_BD4_01_1663.mgf	21762	132	148	23.87	0.0058	81553	Integrin beta
HL60	Trypsin	P05556	TM	1196.5	2	0.001	R	NPCTSEQNCTSPFSYKNVL	S	Carbamidomethyl@3;Deamidated@8;Carbamidomethyl@9;CAMthiopropanoyl@16	Carbamidomethyl@207;Deamidated@212;Carbamidomethyl@213;CAMthiopropanoyl@220	102.7	160120_LangoT_regi_fekete_1_BD4_01_1663.mgf	26985	205	223	53.24	1e-05	75702	Integrin beta-1
HL60	Trypsin	P08195	TM	931.946	4	-0.0023	K	NQKDDVAQTDLLQIDPNFGSKEDFDSLLQSAK	K	CAMthiopropanoyl@21	CAMthiopropanoyl@287	108.8	160120_LangoT_regi_fekete_1_BD4_01_1663.mgf	28926	267	298	68.22	1.8e-06	61408	4F2 cell-surface antigen heavy chain
HL60	Trypsin	P08195	TM	931.947	4	-0.0006	K	NQKDDVAQTDLLQIDPNFGSKEDFDSLLQSAK	K	CAMthiopropanoyl@3	CAMthiopropanoyl@269	107.8	160120_LangoT_regi_fekete_1_BD4_01_1663.mgf	28616	267	298	73.7	3.2e-06	61408	4F2 cell-surface antigen heavy chain
HL60	Trypsin	P08195	TM	963.97	4	-0.0011	K	NQKDDVAQTDLLQIDPNFGSKEDFDSLLQSAKK	K	CAMthiopropanoyl@33	CAMthiopropanoyl@299	106.6	160120_LangoT_regi_fekete_1_BD4_01_1663.mgf	28224	267	299	23.57	0.025	61408	4F2 cell-surface antigen heavy chain
HL60	Trypsin	B7Z4L4	TM	812.393	2	0	R	NVESYTKLGNPTR	S	CAMthiopropanoyl@7	CAMthiopropanoyl@15	66.2	160120_LangoT_regi_fekete_1_BD4_01_1663.mgf	16791	9	21	52.52	0.00013	50004	Dolichyl-diphosphooligosaccharide--protein glycosyltransferase subunit 1
HL60	Trypsin	Q5QNW6	nonTM	612.308	2	-0.0004	M	PDPAKSAPAPK	K	CAMthiopropanoyl@5	CAMthiopropanoyl@6	43.7	160120_LangoT_regi_fekete_1_BD4_01_1663.mgf	10432	2	12	61.37	3.3e-05	13912	Histone H2B type 2-F
HL60	Trypsin	Q99880	nonTM	627.332	2	0.0011	M	PELAKSAPAPK	K	CAMthiopropanoyl@5	CAMthiopropanoyl@6	54.4	160120_LangoT_regi_fekete_1_BD4_01_1663.mgf	13457	2	12	28.35	0.0068	13944	Histone H2B type 1-L
HL60	Trypsin	B2R4S9	nonTM	619.316	2	-0.0002	M	PEPAKSAPAPK	K	CAMthiopropanoyl@5	CAMthiopropanoyl@6	43	160120_LangoT_regi_fekete_1_BD4_01_1663.mgf	10217	2	12	58.16	0.00028	13898	Histone H2B
HL60	Trypsin	B2R4S9	nonTM	691.825	2	-0.0008	M	PEPAKSAPAPK	K	CAMthiopropanoyl@5	CAMthiopropanoyl@6	57.5	160120_LangoT_regi_fekete_1_BD4_01_1663.mgf	14353	2	12	24.02	0.03	13898	Histone H2B
HL60	Trypsin	P58876	nonTM	634.321	2	0.0002	M	PEPTKSAPAPK	K	CAMthiopropanoyl@5	CAMthiopropanoyl@6	43.6	160120_LangoT_regi_fekete_1_BD4_01_1663.mgf	10407	2	12	74.74	3.2e-07	13928	Histone H2B type 1-D
HL60	Trypsin	P20138	TM	878.41	3	0.006	R	PQDHGTNLTCQVKFAGAGVTTER	T	Deamidated@7;Carbamidomethyl@10;CAMthiopropanoyl@13	Deamidated@209;Carbamidomethyl@212;CAMthiopropanoyl@215	78.6	160120_LangoT_regi_fekete_1_BD4_01_1663.mgf	20415	203	225	24.44	0.038	35326	Myeloid cell surface antigen CD33
HL60	Trypsin	Q5VTE0	nonTM	902.474	2	-0.0014	L	QDVYKIGGIGTVPVGR	V	CAMthiopropanoyl@5	CAMthiopropanoyl@255	89.9	160120_LangoT_regi_fekete_1_BD4_01_1663.mgf	23607	251	266	23.51	0.0084	50495	Putative elongation factor 1-alpha-like 3
HL60	Trypsin	A2A2V1	TM	761.685	3	-0.0047	K	QHTVTTTTKGENFTETDVK	M	CAMthiopropanoyl@9;Deamidated@12	CAMthiopropanoyl@194;Deamidated@197	61.3	160120_LangoT_regi_fekete_1_BD4_01_1663.mgf	15410	186	204	33.12	0.00089	27489	Major prion protein
HL60	Trypsin	B4DEB1	nonTM	616.837	2	-0.0009	Y	QKSTELLIR	K	CAMthiopropanoyl@2	CAMthiopropanoyl@57	73.2	160120_LangoT_regi_fekete_1_BD4_01_1663.mgf	18836	56	64	40.99	0.0017	14158	Histone H3
HL60	Trypsin	P20701	TM	687.364	2	-0.0003	R	QKTSLLASGAPR	Y	CAMthiopropanoyl@2	CAMthiopropanoyl@416	66	160120_LangoT_regi_fekete_1_BD4_01_1663.mgf	16738	415	426	73.57	6.2e-06	129814	Integrin alpha-L
HL60	Trypsin	B4DEB1	nonTM	502.272	2	0.0005	K	QLATKAAR	K	CAMthiopropanoyl@5	CAMthiopropanoyl@24	40.5	160120_LangoT_regi_fekete_1_BD4_01_1663.mgf	9496	20	27	36.37	0.0046	14158	Histone H3
HL60	Trypsin	P08648	TM	522.268	2	-0.0006	R	QLPQKER	Q	CAMthiopropanoyl@5	CAMthiopropanoyl@978	42.4	160120_LangoT_regi_fekete_1_BD4_01_1663.mgf	10021	974	980	23.2	0.11	115605	Integrin alpha-5
HL60	Trypsin	C9J5X1	TM	582.278	2	0.0015	R	QSKGDINTR	N	CAMthiopropanoyl@3	CAMthiopropanoyl@474	37.9	160120_LangoT_regi_fekete_1_BD4_01_1663.mgf	8724	472	480	46.24	0.044	157200	Tyrosine-protein kinase receptor
HL60	Trypsin	P16403	nonTM	657.311	2	-0.0004	V	QTKGTGASGSFK	L	CAMthiopropanoyl@3	CAMthiopropanoyl@97	41.7	160120_LangoT_regi_fekete_1_BD4_01_1663.mgf	9843	95	106	26.71	0.0031	21352	Histone H1.2
HL60	Trypsin	Q5VTE0	nonTM	534.308	3	-0.0012	R	QTVAVGVIKAVDKK	A	CAMthiopropanoyl@14	CAMthiopropanoyl@444	76.5	160120_LangoT_regi_fekete_1_BD4_01_1663.mgf	19749	431	444	26.57	0.11	50495	Putative elongation factor 1-alpha-like 3
HL60	Trypsin	P08195	TM	875.427	3	0.0002	V	RDIENLKDASSFLAEWQNITK	G	CAMthiopropanoyl@7;Deamidated@18	CAMthiopropanoyl@354;Deamidated@365	109.2	160120_LangoT_regi_fekete_1_BD4_01_1663.mgf	29066	348	368	132.07	1.1e-11	61408	4F2 cell-surface antigen heavy chain
HL60	Trypsin	Q16777	nonTM	525.271	3	-0.0001	I	RNDEELNKLLGK	V	CAMthiopropanoyl@8	CAMthiopropanoyl@96	77.1	160120_LangoT_regi_fekete_1_BD4_01_1663.mgf	19947	89	100	39.81	0.00043	13980	Histone H2A type 2-C
HL60	Trypsin	P08195	TM	795.048	3	0.0035	V	SANMTVKGQSEDPGSLLSLFR	R	Deamidated@3;CAMthiopropanoyl@7	Deamidated@506;CAMthiopropanoyl@510	110.2	160120_LangoT_regi_fekete_1_BD4_01_1663.mgf	29370	504	524	23.16	0.012	61408	4F2 cell-surface antigen heavy chain
HL60	Trypsin	Q5VTE0	nonTM	625.304	2	-0.0028	K	SAQKAQKAK	-	CAMthiopropanoyl@4;CAMthiopropanoyl@9	CAMthiopropanoyl@457;CAMthiopropanoyl@462	32.6	160120_LangoT_regi_fekete_1_BD4_01_1663.mgf	7227	454	462	29.95	0.046	50495	Putative elongation factor 1-alpha-like 3
HL60	Trypsin	D3DSM0	TM	1107.54	2	-0.0005	K	SAVGELSEDSSNVVHLIKNA	Y	CAMthiopropanoyl@18	CAMthiopropanoyl@300	107	160120_LangoT_regi_fekete_1_BD4_01_1663.mgf	28337	283	302	68.68	2e-06	81553	Integrin beta
HL60	Trypsin	D3DSM0	TM	655.574	4	0.0025	K	SAVGELSEDSSNVVHLIKNAYNK	L	CAMthiopropanoyl@18	CAMthiopropanoyl@300	106.4	160120_LangoT_regi_fekete_1_BD4_01_1663.mgf	28136	283	305	76.91	2.2e-07	81553	Integrin beta
HL60	Trypsin	A0A096LP69	TM	797.335	3	-0.0008	F	SDADLADGVSGGEGKGGSDGGGSHR	K	CAMthiopropanoyl@15	CAMthiopropanoyl@105	51.8	160120_LangoT_regi_fekete_1_BD4_01_1663.mgf	12729	91	115	31.85	0.03	18822	CD99 antigen
HL60	Trypsin	P08195	TM	898.96	4	0.0005	A	SDLPASASLPAKADLLLSTQPGREEGSPLELER	L	CAMthiopropanoyl@12	CAMthiopropanoyl@592	107.8	160120_LangoT_regi_fekete_1_BD4_01_1663.mgf	28615	581	613	92.58	4.6e-09	61408	4F2 cell-surface antigen heavy chain
HL60	Trypsin	P54709	TM	611.285	3	-0.0007	R	SDPTSYAGYIEDLKK	F	CAMthiopropanoyl@15	CAMthiopropanoyl@112	95.3	160120_LangoT_regi_fekete_1_BD4_01_1663.mgf	25099	98	112	101.7	6.3e-09	31834	Sodium/potassium-transporting ATPase subunit beta-3
HL60	Trypsin	P08195	TM	890.407	3	-0.0034	L	SDSGSTGEHTKSLVTQYLNATGNR	W	CAMthiopropanoyl@11;Deamidated@23	CAMthiopropanoyl@416;Deamidated@428	89.5	160120_LangoT_regi_fekete_1_BD4_01_1663.mgf	23493	406	429	39.47	0.00057	61408	4F2 cell-surface antigen heavy chain
HL60	Trypsin	P08195	TM	668.058	4	-0.0024	L	SDSGSTGEHTKSLVTQYLNATGNR	W	CAMthiopropanoyl@11;Deamidated@19	CAMthiopropanoyl@416;Deamidated@424	89.6	160120_LangoT_regi_fekete_1_BD4_01_1663.mgf	23524	406	429	29.84	0.0025	61408	4F2 cell-surface antigen heavy chain
HL60	Trypsin	P11717	TM	632.802	2	0.0018	K	SDTSQVKAAGR	Y	CAMthiopropanoyl@7	CAMthiopropanoyl@393	38.8	160120_LangoT_regi_fekete_1_BD4_01_1663.mgf	8981	387	397	30.62	0.0067	279304	Cation-independent mannose-6-phosphate receptor
HL60	Trypsin	Q92854	TM	756.854	2	0.0015	L	SEDKDTLYIGAR	E	CAMthiopropanoyl@4	CAMthiopropanoyl@59	70.7	160120_LangoT_regi_fekete_1_BD4_01_1663.mgf	18101	56	67	51.17	0.00013	97457	Semaphorin-4D
HL60	Trypsin	D3DSM0	TM	688.334	3	0.0012	L	SEDSSNVVHLIKNAYNK	L	CAMthiopropanoyl@17	CAMthiopropanoyl@305	87	160120_LangoT_regi_fekete_1_BD4_01_1663.mgf	22773	289	305	24.89	0.0053	81553	Integrin beta
HL60	Trypsin	P15144	TM	700.673	3	-0.0019	V	SEFDYVEKQASNGVLIR	I	CAMthiopropanoyl@8	CAMthiopropanoyl@292	94.3	160120_LangoT_regi_fekete_1_BD4_01_1663.mgf	24820	285	301	38.15	0.00026	109870	Aminopeptidase N
HL60	Trypsin	P15144	TM	1051	2	-0.0042	V	SEFDYVEKQASNGVLIR	I	CAMthiopropanoyl@8;Deamidated@12	CAMthiopropanoyl@292;Deamidated@296	91.7	160120_LangoT_regi_fekete_1_BD4_01_1663.mgf	24088	285	301	37.12	0.00033	109870	Aminopeptidase N
HL60	Trypsin	P20701	TM	800.901	2	0.0026	A	SEFVKILDTFEK	L	CAMthiopropanoyl@5	CAMthiopropanoyl@312	108.4	160120_LangoT_regi_fekete_1_BD4_01_1663.mgf	28814	308	319	61.14	8.9e-05	129814	Integrin alpha-L
HL60	Trypsin	Q5QNW6	nonTM	533.266	2	-0.0006	V	SEGTKAVTK	Y	CAMthiopropanoyl@5	CAMthiopropanoyl@117	33.8	160120_LangoT_regi_fekete_1_BD4_01_1663.mgf	7573	113	121	24.57	0.042	13912	Histone H2B type 2-F
HL60	Trypsin	Q15758	TM	920.473	3	-0.0022	K	SELPLDPLPVPTEEGNPLLKHYR	G	CAMthiopropanoyl@20	CAMthiopropanoyl@522	107.4	160120_LangoT_regi_fekete_1_BD4_01_1663.mgf	28472	503	525	29.03	0.0039	57018	Neutral amino acid transporter B(0)
HL60	Trypsin	P19440	TM	663.002	3	-0.0009	S	SEQSQKGGLSVAVPGEIR	G	CAMthiopropanoyl@6	CAMthiopropanoyl@127	82.1	160120_LangoT_regi_fekete_1_BD4_01_1663.mgf	21389	122	139	31.23	0.0021	37142	Gamma-glutamyltranspeptidase 1
HL60	Trypsin	F8VQQ4	nonTM	428.544	3	0.001	F	SETGAGKHVPR	A	CAMthiopropanoyl@7	CAMthiopropanoyl@25	37.7	160120_LangoT_regi_fekete_1_BD4_01_1663.mgf	8675	19	29	44.43	0.00089	24377	Tubulin alpha-1A chain
HL60	Trypsin	P54709	TM	963.44	2	0.0002	V	SFAPNNTGKEVTVECK	I	CAMthiopropanoyl@9;Carbamidomethyl@15	CAMthiopropanoyl@244;Carbamidomethyl@250	64.7	160120_LangoT_regi_fekete_1_BD4_01_1663.mgf	16375	236	251	89.08	4.4e-08	31834	Sodium/potassium-transporting ATPase subunit beta-3
HL60	Trypsin	P54709	TM	642.957	3	0.0005	V	SFAPNNTGKEVTVECK	I	Deamidated@6;CAMthiopropanoyl@9;Carbamidomethyl@15	Deamidated@241;CAMthiopropanoyl@244;Carbamidomethyl@250	66.5	160120_LangoT_regi_fekete_1_BD4_01_1663.mgf	16894	236	251	87.59	1.9e-07	31834	Sodium/potassium-transporting ATPase subunit beta-3
HL60	Trypsin	P54709	TM	963.933	2	0.002	V	SFAPNNTGKEVTVECK	I	Deamidated@5;CAMthiopropanoyl@9;Carbamidomethyl@15	Deamidated@240;CAMthiopropanoyl@244;Carbamidomethyl@250	66	160120_LangoT_regi_fekete_1_BD4_01_1663.mgf	16744	236	251	28.5	0.0055	31834	Sodium/potassium-transporting ATPase subunit beta-3
HL60	Trypsin	A2A437	nonTM	1040.45	3	-0.0127	R	SGALQIESSEESDQGKYECVATNSAGTR	Y	CAMthiopropanoyl@16;Carbamidomethyl@19	CAMthiopropanoyl@204;Carbamidomethyl@207	73.7	160120_LangoT_regi_fekete_1_BD4_01_1663.mgf	18965	189	216	37.47	0.00031	28390	Receptor-type tyrosine-protein phosphatase F
HL60	Trypsin	Q92854	TM	698.298	2	0.0014	M	SGDASVCPDKSK	G	Carbamidomethyl@7;CAMthiopropanoyl@12	Carbamidomethyl@553;CAMthiopropanoyl@558	39.1	160120_LangoT_regi_fekete_1_BD4_01_1663.mgf	9089	547	558	40.99	0.00039	97457	Semaphorin-4D
HL60	Trypsin	Q92854	TM	698.299	2	0.002	M	SGDASVCPDKSK	G	Carbamidomethyl@7;CAMthiopropanoyl@10	Carbamidomethyl@553;CAMthiopropanoyl@556	39	160120_LangoT_regi_fekete_1_BD4_01_1663.mgf	9068	547	558	28.41	0.0034	97457	Semaphorin-4D
HL60	Trypsin	Q92854	TM	620.273	3	-0.0012	M	SGDASVCPDKSKGSYR	Q	Carbamidomethyl@7;CAMthiopropanoyl@12	Carbamidomethyl@553;CAMthiopropanoyl@558	43.8	160120_LangoT_regi_fekete_1_BD4_01_1663.mgf	10446	547	562	99.19	4.1e-09	97457	Semaphorin-4D
HL60	Trypsin	Q92854	TM	1002.42	2	-0.0003	M	SGDASVCPDKSKGSYR	Q	Carbamidomethyl@7;CAMthiopropanoyl@10;CAMthiopropanoyl@12	Carbamidomethyl@553;CAMthiopropanoyl@556;CAMthiopropanoyl@558	54.4	160120_LangoT_regi_fekete_1_BD4_01_1663.mgf	13458	547	562	47.21	6.7e-05	97457	Semaphorin-4D
HL60	Trypsin	P15529	TM	505.565	3	0.0003	I	SGFGKKFYYK	A	CAMthiopropanoyl@5;CAMthiopropanoyl@6	CAMthiopropanoyl@244;CAMthiopropanoyl@245	80.8	160120_LangoT_regi_fekete_1_BD4_01_1663.mgf	21029	240	249	23.73	0.026	44745	Membrane cofactor protein
HL60	Trypsin	H0YL18	nonTM	720.012	3	-0.0016	V	SGFHPSDIEVDLLKNGER	I	CAMthiopropanoyl@14	CAMthiopropanoyl@61	95.4	160120_LangoT_regi_fekete_1_BD4_01_1663.mgf	25129	48	65	37.18	0.0004	14077	Beta-2-microglobulin
HL60	Trypsin	H0YL18	nonTM	720.341	3	0.0024	V	SGFHPSDIEVDLLKNGER	I	CAMthiopropanoyl@14;Deamidated@15	CAMthiopropanoyl@61;Deamidated@62	97	160120_LangoT_regi_fekete_1_BD4_01_1663.mgf	25541	48	65	39.73	0.00044	14077	Beta-2-microglobulin
HL60	Trypsin	F8W6I7	nonTM	562.928	3	0.0006	S	SGPYGGGGQYFAKPR	N	CAMthiopropanoyl@13	CAMthiopropanoyl@285	70.3	160120_LangoT_regi_fekete_1_BD4_01_1663.mgf	17974	273	287	24.81	0.048	33249	Heterogeneous nuclear ribonucleoprotein A1
HL60	Trypsin	P27797	nonTM	1271.59	3	0.0172	K	SGTIFDNFLITNDEAYAEEFGNETWGVTKAAEK	Q	CAMthiopropanoyl@29	CAMthiopropanoyl@351	112.8	160120_LangoT_regi_fekete_1_BD4_01_1663.mgf	30128	323	355	41.01	0.00014	48283	Calreticulin
HL60	Trypsin	P16403	nonTM	559.815	2	-0.0002	R	SGVSLAALKK	A	CAMthiopropanoyl@10	CAMthiopropanoyl@64	78.2	160120_LangoT_regi_fekete_1_BD4_01_1663.mgf	20278	55	64	32.05	0.013	21352	Histone H1.2
HL60	Trypsin	Q15084	nonTM	614.773	2	0.0015	R	SGGYSSGKQGR	S	CAMthiopropanoyl@8	CAMthiopropanoyl@150	30.5	160120_LangoT_regi_fekete_1_BD4_01_1663.mgf	6696	143	153	58.78	1.8e-05	52260	Protein disulfide-isomerase A6
HL60	Trypsin	Q9NPY3	TM	452.882	3	0.0002	K	SKEEAQHVQR	V	CAMthiopropanoyl@2	CAMthiopropanoyl@66	30.4	160120_LangoT_regi_fekete_1_BD4_01_1663.mgf	6644	65	74	53.75	0.00026	70967	Complement component C1q receptor
HL60	Trypsin	P05556	TM	717.142	4	-0.0039	R	SKGTAEKLKPEDITQIQPQQLVLR	L	CAMthiopropanoyl@9	CAMthiopropanoyl@107	95	160120_LangoT_regi_fekete_1_BD4_01_1663.mgf	25018	99	122	34.46	0.021	75702	Integrin beta-1
HL60	Trypsin	P05556	TM	1004.19	3	-0.001	R	SKGTAEKLKPEDITQIQPQQLVLR	L	CAMthiopropanoyl@2;CAMthiopropanoyl@7	CAMthiopropanoyl@100;CAMthiopropanoyl@105	100.8	160120_LangoT_regi_fekete_1_BD4_01_1663.mgf	26492	99	122	111.64	1.3e-10	75702	Integrin beta-1
HL60	Trypsin	V9GYG0	nonTM	608.82	2	-0.0032	V	SKTAVAPIER	V	CAMthiopropanoyl@2	CAMthiopropanoyl@23	56.8	160120_LangoT_regi_fekete_1_BD4_01_1663.mgf	14152	22	31	36.09	0.0058	23042	ADP/ATP translocase 1
HL60	Trypsin	P48960	TM	875.456	2	-0.0009	D	SKTSSAEVTIQNVIK	L	CAMthiopropanoyl@2	CAMthiopropanoyl@290	86.3	160120_LangoT_regi_fekete_1_BD4_01_1663.mgf	22599	289	303	57.05	0.00011	71068	CD97 antigen
HL60	Trypsin	P08195	TM	984.51	3	0.0004	A	SLPAKADLLLSTQPGREEGSPLELER	L	CAMthiopropanoyl@5	CAMthiopropanoyl@592	105	160120_LangoT_regi_fekete_1_BD4_01_1663.mgf	27695	588	613	81.5	1.4e-07	61408	4F2 cell-surface antigen heavy chain
HL60	Trypsin	P16403	nonTM	703.389	2	-0.0019	K	SLVSKGTLVQTK	G	CAMthiopropanoyl@5	CAMthiopropanoyl@90	73.5	160120_LangoT_regi_fekete_1_BD4_01_1663.mgf	18918	86	97	33.14	0.0092	21352	Histone H1.2
HL60	Trypsin	P06748	nonTM	583.601	3	0.0008	K	SNQNGKDSKPSSTPR	S	Deamidated@4;CAMthiopropanoyl@9	Deamidated@210;CAMthiopropanoyl@215	32.9	160120_LangoT_regi_fekete_1_BD4_01_1663.mgf	7298	207	221	31.23	0.0037	32726	Nucleophosmin
HL60	Trypsin	P06748	nonTM	583.601	3	0.001	K	SNQNGKDSKPSSTPR	S	Deamidated@4;CAMthiopropanoyl@6	Deamidated@210;CAMthiopropanoyl@212	30.6	160120_LangoT_regi_fekete_1_BD4_01_1663.mgf	6708	207	221	34.2	0.0075	32726	Nucleophosmin
HL60	Trypsin	H0Y6E7	nonTM	573.765	2	0.0014	E	SPADAKDAAR	D	CAMthiopropanoyl@6	CAMthiopropanoyl@65	37.8	160120_LangoT_regi_fekete_1_BD4_01_1663.mgf	8691	60	69	29.91	0.0078	31837	RNA-binding motif protein, X chromosome
HL60	Trypsin	P02786	TM	546.76	2	-0.0005	V	SPKESPFR	H	CAMthiopropanoyl@3	CAMthiopropanoyl@693	55.9	160120_LangoT_regi_fekete_1_BD4_01_1663.mgf	13875	691	698	38.93	0.021	85274	Transferrin receptor protein 1
HL60	Trypsin	P54709	TM	494.564	3	-0.0015	K	SQDDRDKFLGR	V	CAMthiopropanoyl@7	CAMthiopropanoyl@266	58.3	160120_LangoT_regi_fekete_1_BD4_01_1663.mgf	14547	260	270	53.02	8.3e-05	31834	Sodium/potassium-transporting ATPase subunit beta-3
HL60	Trypsin	P35613-2	TM	903.659	4	0.0029	K	SSEHINEGETAMLVCKSESVPPVTDWAWYK	I	Oxidation@12;Carbamidomethyl@15;CAMthiopropanoyl@16	Oxidation@123;Carbamidomethyl@126;CAMthiopropanoyl@127	105.2	160120_LangoT_regi_fekete_1_BD4_01_1663.mgf	27758	112	141	44.47	8.2e-05	29431	Basigin
HL60	Trypsin	F5GXJ9	TM	812.367	3	0.0006	R	SSTKKSVQYDDVPEYKDR	L	CAMthiopropanoyl@4;CAMthiopropanoyl@5	CAMthiopropanoyl@24;CAMthiopropanoyl@25	64	160120_LangoT_regi_fekete_1_BD4_01_1663.mgf	16164	21	38	68.47	4.3e-07	60004	CD166 antigen
HL60	Trypsin	P20138	TM	511.237	2	0.0003	G	STKYSYK	S	CAMthiopropanoyl@3	CAMthiopropanoyl@126	41.4	160120_LangoT_regi_fekete_1_BD4_01_1663.mgf	9738	124	130	23.97	0.041	35326	Myeloid cell surface antigen CD33
HL60	Trypsin	P08195	TM	711.368	2	-0.0013	F	STQVDTVATKVK	D	CAMthiopropanoyl@12	CAMthiopropanoyl@331	60.3	160120_LangoT_regi_fekete_1_BD4_01_1663.mgf	15132	320	331	61.21	1.4e-05	61408	4F2 cell-surface antigen heavy chain
HL60	Trypsin	Q15758	TM	883.766	3	0.0026	A	SVGAAGSAENAPSKEVLDSFLDLAR	N	CAMthiopropanoyl@14	CAMthiopropanoyl@178	108.5	160120_LangoT_regi_fekete_1_BD4_01_1663.mgf	28857	165	189	30.44	0.0052	57018	Neutral amino acid transporter B(0)
HL60	Trypsin	Q5JP53	nonTM	924.932	2	-0.0025	I	SVYYNEATGGKYVPR	A	CAMthiopropanoyl@11	CAMthiopropanoyl@40	69.7	160120_LangoT_regi_fekete_1_BD4_01_1663.mgf	17822	30	44	71.83	1.2e-06	48135	Tubulin beta chain
HL60	Trypsin	J3KTI8	TM	719.848	2	0.0005	V	SYAKDLGVPDTK	A	CAMthiopropanoyl@4	CAMthiopropanoyl@121	68.2	160120_LangoT_regi_fekete_1_BD4_01_1663.mgf	17399	118	129	44.57	0.00052	32793	Monocarboxylate transporter 4
HL60	Trypsin	P49207	nonTM	643.792	2	-0.0025	L	SYNTASNKTR	L	CAMthiopropanoyl@8	CAMthiopropanoyl@19	34	160120_LangoT_regi_fekete_1_BD4_01_1663.mgf	7626	12	21	23.48	0.04	15984	60S ribosomal protein L34
HL60	Trypsin	P62736	nonTM	692.812	2	-0.0002	D	SYVGDEAQSKR	G	CAMthiopropanoyl@10	CAMthiopropanoyl@63	44.3	160120_LangoT_regi_fekete_1_BD4_01_1663.mgf	10604	54	64	46.58	0.00042	42381	Actin, aortic smooth muscle
HL60	Trypsin	O14672	TM	807.388	3	-0.0043	T	TADEKDPTNPFRFPNIGVEK	F	CAMthiopropanoyl@5	CAMthiopropanoyl@284	97.6	160120_LangoT_regi_fekete_1_BD4_01_1663.mgf	25702	280	299	59.24	2.3e-05	86140	Disintegrin and metalloproteinase domain-containing protein 10
HL60	Trypsin	E7EUT5	nonTM	717.848	2	-0.0001	I	TATQKTVDGPSGK	L	CAMthiopropanoyl@5	CAMthiopropanoyl@111	40.5	160120_LangoT_regi_fekete_1_BD4_01_1663.mgf	9473	107	119	44.41	0.0012	28024	Glyceraldehyde-3-phosphate dehydrogenase
HL60	Trypsin	E7EUT5	nonTM	1017.99	2	-0.0012	I	TATQKTVDGPSGKLWR	D	CAMthiopropanoyl@5;CAMthiopropanoyl@13	CAMthiopropanoyl@111;CAMthiopropanoyl@119	79.5	160120_LangoT_regi_fekete_1_BD4_01_1663.mgf	20656	107	122	55.36	0.00021	28024	Glyceraldehyde-3-phosphate dehydrogenase
HL60	Trypsin	J3KS52	TM	1230.54	2	-0.0007	K	TDADTYWCGIEKTGNDLGVTV	Q	Carbamidomethyl@8;CAMthiopropanoyl@12	Carbamidomethyl@108;CAMthiopropanoyl@112	107.2	160120_LangoT_regi_fekete_1_BD4_01_1663.mgf	28423	101	121	71.26	2.3e-07	34118	CMRF35-like molecule 1
HL60	Trypsin	P20701	TM	1053.98	2	0.0017	I	TDGEATDSGNIDAAKDIIR	Y	CAMthiopropanoyl@15	CAMthiopropanoyl@277	82.1	160120_LangoT_regi_fekete_1_BD4_01_1663.mgf	21393	263	281	52.82	1.1e-05	129814	Integrin alpha-L
HL60	Trypsin	Q9UIQ6	TM	698.851	2	0.0007	K	TDKGWSFLLGK	Y	CAMthiopropanoyl@3	CAMthiopropanoyl@872	105.2	160120_LangoT_regi_fekete_1_BD4_01_1663.mgf	27745	870	880	32.76	0.00085	55536	Leucyl-cystinyl aminopeptidase
HL60	Trypsin	P06213	TM	963.959	2	-0.0004	K	TDSQILKELEESSFR	K	CAMthiopropanoyl@7	CAMthiopropanoyl@721	104.4	160120_LangoT_regi_fekete_1_BD4_01_1663.mgf	27511	715	729	66.75	1e-05	158912	Insulin receptor
HL60	Trypsin	P43007	TM	747.67	3	-0.0027	A	TDYKVVTQNSSSGNVTHEK	I	CAMthiopropanoyl@4;Deamidated@9;Deamidated@14	CAMthiopropanoyl@196;Deamidated@201;Deamidated@206	56.7	160120_LangoT_regi_fekete_1_BD4_01_1663.mgf	14114	193	211	56.79	5.7e-06	49170	Neutral amino acid transporter A
HL60	Trypsin	O15031	TM	884.073	3	0.0021	R	TEAGAFEYVPDPTFENFTGGVKK	Q	Deamidated@16;CAMthiopropanoyl@23	Deamidated@1099;CAMthiopropanoyl@1106	106.1	160120_LangoT_regi_fekete_1_BD4_01_1663.mgf	28055	1084	1106	52.03	0.00013	90452	Plexin-B2
HL60	Trypsin	P62736	nonTM	678.34	2	-0.0004	L	TEAPLNPKANR	E	CAMthiopropanoyl@8	CAMthiopropanoyl@115	54.5	160120_LangoT_regi_fekete_1_BD4_01_1663.mgf	13490	108	118	38.42	0.0011	42381	Actin, aortic smooth muscle
HL60	Trypsin	F5GXJ9	TM	661.337	3	0.0019	V	TEDNVFEAPTIVKVFK	Q	CAMthiopropanoyl@13	CAMthiopropanoyl@78	108.3	160120_LangoT_regi_fekete_1_BD4_01_1663.mgf	28771	66	81	41.53	0.00015	60004	CD166 antigen
HL60	Trypsin	P05556	TM	828.402	2	-0.0015	V	TEEFQPVYKELK	N	CAMthiopropanoyl@12	CAMthiopropanoyl@349	84.5	160120_LangoT_regi_fekete_1_BD4_01_1663.mgf	22103	338	349	38.29	0.00041	75702	Integrin beta-1
HL60	Trypsin	P35613-2	TM	1105.44	2	-0.0017	K	TEFKVDSDDQWGEYSCV	F	CAMthiopropanoyl@4;Carbamidomethyl@16	CAMthiopropanoyl@75;Carbamidomethyl@87	94.6	160120_LangoT_regi_fekete_1_BD4_01_1663.mgf	24918	72	88	40.28	0.0007	29431	Basigin
HL60	Trypsin	P35613-2	TM	1178.97	2	-0.0005	K	TEFKVDSDDQWGEYSCVF	L	CAMthiopropanoyl@4;Carbamidomethyl@16	CAMthiopropanoyl@75;Carbamidomethyl@87	107	160120_LangoT_regi_fekete_1_BD4_01_1663.mgf	28342	72	89	25.23	0.0043	29431	Basigin
HL60	Trypsin	P35613-2	TM	1541.64	2	0.0024	K	TEFKVDSDDQWGEYSCVFLPEPMGT	A	CAMthiopropanoyl@4;Carbamidomethyl@16	CAMthiopropanoyl@75;Carbamidomethyl@87	110.7	160120_LangoT_regi_fekete_1_BD4_01_1663.mgf	29542	72	96	31.7	0.0014	29431	Basigin
HL60	Trypsin	P35613-2	TM	1549.64	2	0.0004	K	TEFKVDSDDQWGEYSCVFLPEPMGT	A	CAMthiopropanoyl@4;Carbamidomethyl@16;Oxidation@23	CAMthiopropanoyl@75;Carbamidomethyl@87;Oxidation@94	108.5	160120_LangoT_regi_fekete_1_BD4_01_1663.mgf	28864	72	96	33.51	0.0012	29431	Basigin
HL60	Trypsin	P35613-2	TM	1046.22	4	-0.0014	K	TEFKVDSDDQWGEYSCVFLPEPMGTANIQLHGPPR	V	CAMthiopropanoyl@4;Carbamidomethyl@16;Oxidation@23	CAMthiopropanoyl@75;Carbamidomethyl@87;Oxidation@94	106	160120_LangoT_regi_fekete_1_BD4_01_1663.mgf	28025	72	106	60.33	2.2e-06	29431	Basigin
HL60	Trypsin	P35613-2	TM	1042.47	4	0.0144	K	TEFKVDSDDQWGEYSCVFLPEPMGTANIQLHGPPR	V	CAMthiopropanoyl@4;Deamidated@10;Carbamidomethyl@16	CAMthiopropanoyl@75;Deamidated@81;Carbamidomethyl@87	108	160120_LangoT_regi_fekete_1_BD4_01_1663.mgf	28660	72	106	35.29	0.00049	29431	Basigin
HL60	Trypsin	H0YL18	nonTM	946.395	2	-0.0004	Y	TEFTPTEKDEYACR	V	CAMthiopropanoyl@8;Carbamidomethyl@13	CAMthiopropanoyl@95;Carbamidomethyl@100	65	160120_LangoT_regi_fekete_1_BD4_01_1663.mgf	16461	88	101	90.77	3.6e-08	14077	Beta-2-microglobulin
HL60	Trypsin	P48960	TM	915.697	3	-0.0054	K	TFKNESENTCQDVDECQQNPR	L	CAMthiopropanoyl@3;Deamidated@4;Carbamidomethyl@10;Carbamidomethyl@16	CAMthiopropanoyl@107;Deamidated@108;Carbamidomethyl@114;Carbamidomethyl@120	55.4	160120_LangoT_regi_fekete_1_BD4_01_1663.mgf	13768	105	125	44.14	7.3e-05	71068	CD97 antigen
HL60	Trypsin	P18465	TM	693.01	3	-0.0009	R	TFQKWAAVVVPSGEEQR	Y	CAMthiopropanoyl@4	CAMthiopropanoyl@267	96.5	160120_LangoT_regi_fekete_1_BD4_01_1663.mgf	25398	264	280	47.61	0.0034	40541	HLA class I histocompatibility antigen, B-57 alpha chain
HL60	Trypsin	B4DEB1	nonTM	423.878	3	0.0012	S	TGGVKKPHR	Y	CAMthiopropanoyl@5;CAMthiopropanoyl@6	CAMthiopropanoyl@37;CAMthiopropanoyl@38	40.3	160120_LangoT_regi_fekete_1_BD4_01_1663.mgf	9420	33	41	23.41	0.1	14158	Histone H3
HL60	Trypsin	P20138	TM	847.894	2	0.0013	T	TGIFPGDGSGKQETR	A	CAMthiopropanoyl@11	CAMthiopropanoyl@250	67.7	160120_LangoT_regi_fekete_1_BD4_01_1663.mgf	17254	240	254	26.2	0.15	35326	Myeloid cell surface antigen CD33
HL60	Trypsin	F8VQQ4	nonTM	727.82	2	-0.0003	I	TGKEDAANNYAR	G	CAMthiopropanoyl@3	CAMthiopropanoyl@61	43.4	160120_LangoT_regi_fekete_1_BD4_01_1663.mgf	10344	59	70	45.61	0.0081	24377	Tubulin alpha-1A chain
HL60	Trypsin	P07237	nonTM	1304.63	3	-0.0006	R	TGPAATTLPDGAAAESLVESSEVAVIGFFKDVESDSAK	Q	CAMthiopropanoyl@30	CAMthiopropanoyl@162	121.4	160120_LangoT_regi_fekete_1_BD4_01_1663.mgf	32134	133	170	63.02	6.6e-06	57480	Protein disulfide-isomerase
HL60	Trypsin	Q8NBI5	TM	762.315	2	0.0009	A	TGQADCKAQDER	F	Carbamidomethyl@6;CAMthiopropanoyl@7	Carbamidomethyl@63;CAMthiopropanoyl@64	32	160120_LangoT_regi_fekete_1_BD4_01_1663.mgf	7073	58	69	32.97	0.0014	55063	Solute carrier family 43 member 3
HL60	Trypsin	P02786	TM	1073.5	2	0.001	V	TGQFLYQDSNWASKVEK	L	CAMthiopropanoyl@14	CAMthiopropanoyl@531	91.4	160120_LangoT_regi_fekete_1_BD4_01_1663.mgf	24016	518	534	54.67	0.00011	85274	Transferrin receptor protein 1
HL60	Trypsin	Q5VTE0	nonTM	812.385	2	-0.0034	V	TKSAQKAQKAK	-	CAMthiopropanoyl@2;CAMthiopropanoyl@6;CAMthiopropanoyl@9	CAMthiopropanoyl@453;CAMthiopropanoyl@457;CAMthiopropanoyl@460	41.4	160120_LangoT_regi_fekete_1_BD4_01_1663.mgf	9736	452	462	23.48	0.011	50495	Putative elongation factor 1-alpha-like 3
HL60	Trypsin	H0YL18	nonTM	618.823	2	-0.0008	R	TPKIQVYSR	H	CAMthiopropanoyl@3	CAMthiopropanoyl@26	63.1	160120_LangoT_regi_fekete_1_BD4_01_1663.mgf	15894	24	32	44.65	0.0059	14077	Beta-2-microglobulin
HL60	Trypsin	Q9UBG0	TM	724.856	2	-0.0004	R	TSNISKPGTLER	G	Deamidated@3;CAMthiopropanoyl@6	Deamidated@140;CAMthiopropanoyl@143	60.8	160120_LangoT_regi_fekete_1_BD4_01_1663.mgf	15259	138	149	65.6	8.3e-05	169761	C-type mannose receptor 2
HL60	Trypsin	Q9P2B2	TM	870.056	3	-0.0012	R	TTEEDRGNYYCVVSAWTKQR	N	Carbamidomethyl@11;CAMthiopropanoyl@18	Carbamidomethyl@515;CAMthiopropanoyl@522	87.6	160120_LangoT_regi_fekete_1_BD4_01_1663.mgf	22977	505	524	32.45	0.001	99464	Prostaglandin F2 receptor negative regulator
HL60	Trypsin	Q9UBG0	TM	839.721	3	-0.0055	R	TTSCDTKLQGAVCGVSSGPPPPR	R	Carbamidomethyl@4;CAMthiopropanoyl@7;Carbamidomethyl@13	Carbamidomethyl@1234;CAMthiopropanoyl@1237;Carbamidomethyl@1243	74.2	160120_LangoT_regi_fekete_1_BD4_01_1663.mgf	19121	1231	1253	47.81	4.5e-05	169761	C-type mannose receptor 2
HL60	Trypsin	P35613-2	TM	1021.83	3	0.0007	F	TTVEDLGSKILLTCSLNDSATEVTGHR	W	CAMthiopropanoyl@9;Carbamidomethyl@14;Deamidated@17	CAMthiopropanoyl@36;Carbamidomethyl@41;Deamidated@44	106.7	160120_LangoT_regi_fekete_1_BD4_01_1663.mgf	28254	28	54	185.26	1.2e-16	29431	Basigin
HL60	Trypsin	Q9UGN4	TM	806.05	3	-0.0032	R	TVAGPVGGSLSVQCPYEKEHR	T	Carbamidomethyl@14;CAMthiopropanoyl@18	Carbamidomethyl@36;CAMthiopropanoyl@40	74.1	160120_LangoT_regi_fekete_1_BD4_01_1663.mgf	19079	23	43	41.69	0.0002	33522	CMRF35-like molecule 8
HL60	Trypsin	P35613-2	TM	988.144	3	0.0036	T	TVEDLGSKILLTCSLNDSATEVTGHR	W	CAMthiopropanoyl@8;Carbamidomethyl@13;Deamidated@16	CAMthiopropanoyl@36;Carbamidomethyl@41;Deamidated@44	105.4	160120_LangoT_regi_fekete_1_BD4_01_1663.mgf	27812	29	54	210.9	4.6e-18	29431	Basigin
HL60	Trypsin	P08195	TM	660.335	3	-0.0008	M	TVKGQSEDPGSLLSLFR	R	CAMthiopropanoyl@3	CAMthiopropanoyl@510	109.2	160120_LangoT_regi_fekete_1_BD4_01_1663.mgf	29073	508	524	25.19	0.093	61408	4F2 cell-surface antigen heavy chain
HL60	Trypsin	A0A0A0MST8	TM	705.83	2	-0.0009	L	TVSECKKLR	G	Carbamidomethyl@5;CAMthiopropanoyl@6;CAMthiopropanoyl@7	Carbamidomethyl@787;CAMthiopropanoyl@788;CAMthiopropanoyl@789	53.2	160120_LangoT_regi_fekete_1_BD4_01_1663.mgf	13138	783	791	26.95	0.015	135624	Anion exchange protein
HL60	Trypsin	P06213	TM	956.37	4	0.0018	R	TWSPPFESEDSQKHNQSEYEDSAGECCSCPK	T	CAMthiopropanoyl@13;Deamidated@16;Carbamidomethyl@26;Carbamidomethyl@27;Carbamidomethyl@29	CAMthiopropanoyl@696;Deamidated@699;Carbamidomethyl@709;Carbamidomethyl@710;Carbamidomethyl@712	76.5	160120_LangoT_regi_fekete_1_BD4_01_1663.mgf	19761	684	714	55.69	6e-06	158912	Insulin receptor
HL60	Trypsin	D3DSM0	TM	740.391	2	-0.0021	K	TYEKLTEIIPK	S	CAMthiopropanoyl@4	CAMthiopropanoyl@275	95.6	160120_LangoT_regi_fekete_1_BD4_01_1663.mgf	25175	272	282	44.3	0.00029	81553	Integrin beta
HL60	Trypsin	P20138	TM	865.742	3	-0.0019	V	TYVPQNPTTGIFPGDGSGKQETR	A	CAMthiopropanoyl@19	CAMthiopropanoyl@250	84.2	160120_LangoT_regi_fekete_1_BD4_01_1663.mgf	21990	232	254	27.7	0.011	35326	Myeloid cell surface antigen CD33
HL60	Trypsin	P11717	TM	599.928	3	-0.0107	R	VCGKLSSDVCPTSDK	S	Carbamidomethyl@2;CAMthiopropanoyl@4;Carbamidomethyl@10	Carbamidomethyl@1262;CAMthiopropanoyl@1264;Carbamidomethyl@1270	41.6	160120_LangoT_regi_fekete_1_BD4_01_1663.mgf	9798	1261	1275	26.17	0.018	279304	Cation-independent mannose-6-phosphate receptor
HL60	Trypsin	P27824	TM	824.874	2	-0.0013	I	VDDWANDGWGLKK	A	CAMthiopropanoyl@13	CAMthiopropanoyl@459	87.9	160120_LangoT_regi_fekete_1_BD4_01_1663.mgf	23047	447	459	27.28	0.0028	67982	Calnexin
HL60	Trypsin	A0A087WW54	nonTM	685.888	2	0.0093	L	VDLPLLDSLLK	Q	CAMthiopropanoyl@11	CAMthiopropanoyl@247	92.4	160120_LangoT_regi_fekete_1_BD4_01_1663.mgf	24302	237	247	24.51	0.025	61467	DEP domain-containing protein 7
HL60	Trypsin	P35613-2	TM	954.46	3	0.0013	T	VEDLGSKILLTCSLNDSATEVTGHR	W	CAMthiopropanoyl@7;Carbamidomethyl@12;Deamidated@15	CAMthiopropanoyl@36;Carbamidomethyl@41;Deamidated@44	104.3	160120_LangoT_regi_fekete_1_BD4_01_1663.mgf	27464	30	54	173.08	2e-15	29431	Basigin
HL60	Trypsin	P11717	TM	781.831	2	-0.0028	R	VEGDNCEVKDPR	H	Carbamidomethyl@6;CAMthiopropanoyl@9	Carbamidomethyl@1227;CAMthiopropanoyl@1230	44.2	160120_LangoT_regi_fekete_1_BD4_01_1663.mgf	10584	1222	1233	40.37	0.0091	279304	Cation-independent mannose-6-phosphate receptor
HL60	Trypsin	H0YL18	nonTM	996.428	2	0.0013	K	VEHSDLSFSKDWSFY	L	CAMthiopropanoyl@10	CAMthiopropanoyl@78	105.9	160120_LangoT_regi_fekete_1_BD4_01_1663.mgf	27970	69	83	75.9	3.6e-07	14077	Beta-2-microglobulin
HL60	Trypsin	H0YL18	nonTM	1068.73	4	-0.001	K	VEHSDLSFSKDWSFYLLYYTEFTPTEKDEYACR	V	CAMthiopropanoyl@10;Carbamidomethyl@32	CAMthiopropanoyl@78;Carbamidomethyl@100	111.9	160120_LangoT_regi_fekete_1_BD4_01_1663.mgf	29879	69	101	27.78	0.0025	14077	Beta-2-microglobulin
HL60	Trypsin	P02786	TM	1191.61	2	0.0002	K	VEKLTLDNAAFPFLAYSGIPA	V	CAMthiopropanoyl@3	CAMthiopropanoyl@534	116.1	160120_LangoT_regi_fekete_1_BD4_01_1663.mgf	30939	532	552	35.14	0.00051	85274	Transferrin receptor protein 1
HL60	Trypsin	P32942	TM	1184.88	3	0.0014	R	VEPQNPVLSAGGSLFVNCSTDCPSSEKIALET	S	Deamidated@17;Carbamidomethyl@18;Carbamidomethyl@22;CAMthiopropanoyl@27	Deamidated@52;Carbamidomethyl@53;Carbamidomethyl@57;CAMthiopropanoyl@62	108.4	160120_LangoT_regi_fekete_1_BD4_01_1663.mgf	28806	36	67	104.37	1.6e-10	62788	Intercellular adhesion molecule 3
HL60	Trypsin	P32942	TM	992.48	4	0.0226	R	VEPQNPVLSAGGSLFVNCSTDCPSSEKIALETSLSK	E	Carbamidomethyl@18;Carbamidomethyl@22;CAMthiopropanoyl@27	Carbamidomethyl@53;Carbamidomethyl@57;CAMthiopropanoyl@62	108.1	160120_LangoT_regi_fekete_1_BD4_01_1663.mgf	28695	36	71	28.25	0.0028	62788	Intercellular adhesion molecule 3
HL60	Trypsin	P32942	TM	1323.29	3	0.0049	R	VEPQNPVLSAGGSLFVNCSTDCPSSEKIALETSLSK	E	Deamidated@17;Carbamidomethyl@18;Carbamidomethyl@22;CAMthiopropanoyl@27	Deamidated@52;Carbamidomethyl@53;Carbamidomethyl@57;CAMthiopropanoyl@62	108	160120_LangoT_regi_fekete_1_BD4_01_1663.mgf	28678	36	71	59.22	4.7e-06	62788	Intercellular adhesion molecule 3
HL60	Trypsin	Q9Y624	TM	542.912	3	-0.0008	R	VEWKFDQGDTTR	L	CAMthiopropanoyl@4	CAMthiopropanoyl@63	77.6	160120_LangoT_regi_fekete_1_BD4_01_1663.mgf	20107	60	71	24.4	0.043	29419	Junctional adhesion molecule A
HL60	Trypsin	P02786	TM	776.377	3	0.0005	R	VEYHFLSPYVSPKESPFR	H	CAMthiopropanoyl@13	CAMthiopropanoyl@693	100.4	160120_LangoT_regi_fekete_1_BD4_01_1663.mgf	26378	681	698	26.01	0.11	85274	Transferrin receptor protein 1
HL60	Trypsin	P35613-2	TM	828.155	4	-0.0004	T	VFTTVEDLGSKILLTCSLNDSATEVTGHR	W	CAMthiopropanoyl@11;Carbamidomethyl@16;Deamidated@19	CAMthiopropanoyl@36;Carbamidomethyl@41;Deamidated@44	109.8	160120_LangoT_regi_fekete_1_BD4_01_1663.mgf	29242	26	54	88.71	8.1e-09	29431	Basigin
HL60	Trypsin	P20701	TM	924.969	2	-0.0006	V	VGAVGAKDWAGGFLDLK	A	CAMthiopropanoyl@7	CAMthiopropanoyl@371	107.8	160120_LangoT_regi_fekete_1_BD4_01_1663.mgf	28604	365	381	36.67	0.002	129814	Integrin alpha-L
HL60	Trypsin	P62736	nonTM	567.764	2	0.001	Y	VGDEAQSKR	G	CAMthiopropanoyl@8	CAMthiopropanoyl@63	31	160120_LangoT_regi_fekete_1_BD4_01_1663.mgf	6816	56	64	39.3	0.036	42381	Actin, aortic smooth muscle
HL60	Trypsin	Q9UIW2	TM	1142.88	3	0.0011	R	VGKVLCSPVESEYISAEQIVCEIGDASSVR	A	CAMthiopropanoyl@3;Carbamidomethyl@6;Carbamidomethyl@21	CAMthiopropanoyl@904;Carbamidomethyl@907;Carbamidomethyl@922	112	160120_LangoT_regi_fekete_1_BD4_01_1663.mgf	29891	902	931	86.35	3.5e-08	214126	Plexin-A1
HL60	Trypsin	P13612	TM	812.902	2	-0.0027	R	VIELNKDENVAHV	L	CAMthiopropanoyl@6	CAMthiopropanoyl@955	79.4	160120_LangoT_regi_fekete_1_BD4_01_1663.mgf	20614	950	962	25.78	0.0038	116252	Integrin alpha-4
HL60	Trypsin	P35613-2	TM	994.956	2	0	R	VKAVKSSEHINEGETA	M	CAMthiopropanoyl@2;CAMthiopropanoyl@5	CAMthiopropanoyl@108;CAMthiopropanoyl@111	57.4	160120_LangoT_regi_fekete_1_BD4_01_1663.mgf	14318	107	122	38.92	0.0064	29431	Basigin
HL60	Trypsin	P08195	TM	1084.03	2	0.0002	K	VKDALEFWLQAGVDGFQV	R	CAMthiopropanoyl@2	CAMthiopropanoyl@331	118	160120_LangoT_regi_fekete_1_BD4_01_1663.mgf	31360	330	347	48.92	0.003	61408	4F2 cell-surface antigen heavy chain
HL60	Trypsin	P08575	TM	876.911	2	-0.0004	R	VKDLQYSTDYTFK	A	CAMthiopropanoyl@2	CAMthiopropanoyl@540	79.5	160120_LangoT_regi_fekete_1_BD4_01_1663.mgf	20664	539	551	105.57	6.2e-09	148644	Receptor-type tyrosine-protein phosphatase C
HL60	Trypsin	P20701	TM	886.793	3	-0.0018	K	VLIIITDGEATDSGNIDAAKDIIR	Y	CAMthiopropanoyl@20	CAMthiopropanoyl@277	106.5	160120_LangoT_regi_fekete_1_BD4_01_1663.mgf	28181	258	281	38.31	0.00026	129814	Integrin alpha-L
HL60	Trypsin	Q5QNW6	nonTM	551.959	3	-0.0006	K	VLKQVHPDTGISSK	A	CAMthiopropanoyl@3	CAMthiopropanoyl@47	57.1	160120_LangoT_regi_fekete_1_BD4_01_1663.mgf	14234	45	58	24.36	0.013	13912	Histone H2B type 2-F
HL60	Trypsin	P32942	TM	603.321	2	0.0004	R	VLYGPKIDR	A	CAMthiopropanoyl@6	CAMthiopropanoyl@401	67.2	160120_LangoT_regi_fekete_1_BD4_01_1663.mgf	17100	396	404	31.43	0.015	62788	Intercellular adhesion molecule 3
HL60	Trypsin	H0YL18	nonTM	740.403	2	-0.0012	R	VNHVTLSQPKIV	K	CAMthiopropanoyl@10	CAMthiopropanoyl@111	79.4	160120_LangoT_regi_fekete_1_BD4_01_1663.mgf	20636	102	113	54.77	7e-05	14077	Beta-2-microglobulin
HL60	Trypsin	H0YL18	nonTM	740.894	2	-0.0018	R	VNHVTLSQPKIV	K	Deamidated@2;CAMthiopropanoyl@10	Deamidated@103;CAMthiopropanoyl@111	81.8	160120_LangoT_regi_fekete_1_BD4_01_1663.mgf	21323	102	113	29.83	0.0098	14077	Beta-2-microglobulin
HL60	Trypsin	H0YL18	nonTM	536.636	3	0.0009	R	VNHVTLSQPKIVK	W	CAMthiopropanoyl@10	CAMthiopropanoyl@111	66.1	160120_LangoT_regi_fekete_1_BD4_01_1663.mgf	16752	102	114	29.6	0.024	14077	Beta-2-microglobulin
HL60	Trypsin	H3BSM2	nonTM	771.052	3	0.0018	K	VQPQEPLVLKDVENTDWR	L	CAMthiopropanoyl@10	CAMthiopropanoyl@244	103.6	160120_LangoT_regi_fekete_1_BD4_01_1663.mgf	27255	235	252	71.78	4.1e-07	34638	Kunitz-type protease inhibitor 1
HL60	Trypsin	P78324	TM	810.362	3	-0.002	K	VSAHPKEQGSNTAAENTGSNER	N	CAMthiopropanoyl@6	CAMthiopropanoyl@354	36.4	160120_LangoT_regi_fekete_1_BD4_01_1663.mgf	8276	349	370	31.68	0.0041	55446	Tyrosine-protein phosphatase non-receptor type substrate 1
HL60	Trypsin	P48960	TM	1216.82	3	-0.0006	K	VSCGKFSDCWNTEGSYDCVCSPGYEPVSGAK	T	Carbamidomethyl@3;CAMthiopropanoyl@5;Carbamidomethyl@9;Carbamidomethyl@18;Carbamidomethyl@20	Carbamidomethyl@76;CAMthiopropanoyl@78;Carbamidomethyl@82;Carbamidomethyl@91;Carbamidomethyl@93	87.9	160120_LangoT_regi_fekete_1_BD4_01_1663.mgf	23062	74	104	112.41	2.9e-11	71068	CD97 antigen
HL60	Trypsin	Q5QNW6	nonTM	582.801	2	0.001	A	VSEGTKAVTK	Y	CAMthiopropanoyl@6	CAMthiopropanoyl@117	39	160120_LangoT_regi_fekete_1_BD4_01_1663.mgf	9049	112	121	23.92	0.022	13912	Histone H2B type 2-F
HL60	Trypsin	P08648	TM	838.898	4	0.0034	R	VTGLNCTTNHPINPKGLELDPEGSLHHQQ	K	Deamidated@5;Carbamidomethyl@6;CAMthiopropanoyl@15	Deamidated@868;Carbamidomethyl@869;CAMthiopropanoyl@878	86.6	160120_LangoT_regi_fekete_1_BD4_01_1663.mgf	22677	864	892	75.38	1.3e-07	115605	Integrin alpha-5
HL60	Trypsin	P02786	TM	568.784	2	-0.0012	M	VTSESKNVK	L	CAMthiopropanoyl@6	CAMthiopropanoyl@371	33.9	160120_LangoT_regi_fekete_1_BD4_01_1663.mgf	7600	366	374	45.96	0.0024	85274	Transferrin receptor protein 1
HL60	Trypsin	Q9P2B2	TM	710.348	2	-0.0006	R	VVDTKSGEANVR	F	CAMthiopropanoyl@5	CAMthiopropanoyl@435	44.8	160120_LangoT_regi_fekete_1_BD4_01_1663.mgf	10756	431	442	39.2	0.0068	99464	Prostaglandin F2 receptor negative regulator
HL60	Trypsin	P08575	TM	779.349	3	0.0008	K	WKNIETFTCDTQNITYR	F	CAMthiopropanoyl@2;Carbamidomethyl@9;Deamidated@13	CAMthiopropanoyl@324;Carbamidomethyl@331;Deamidated@335	95.9	160120_LangoT_regi_fekete_1_BD4_01_1663.mgf	25248	323	339	46.79	4.2e-05	148644	Receptor-type tyrosine-protein phosphatase C
HL60	Trypsin	A0A0G2JLV7	TM	992.965	2	0.0016	K	WSEQSDYLELLVKET	S	CAMthiopropanoyl@13	CAMthiopropanoyl@121	111.2	160120_LangoT_regi_fekete_1_BD4_01_1663.mgf	29672	109	123	56.18	7.6e-05	31737	Leukocyte-associated immunoglobulin-like receptor 1
HL60	Trypsin	P08575	TM	660.98	3	-0.0019	K	YANITVDYLYNKETK	L	Deamidated@3;CAMthiopropanoyl@15	Deamidated@232;CAMthiopropanoyl@244	92.3	160120_LangoT_regi_fekete_1_BD4_01_1663.mgf	24255	230	244	35.14	0.00098	148644	Receptor-type tyrosine-protein phosphatase C
HL60	Trypsin	P08575	TM	990.966	2	-0.0021	K	YANITVDYLYNKETK	L	Deamidated@3;CAMthiopropanoyl@12	Deamidated@232;CAMthiopropanoyl@241	92.3	160120_LangoT_regi_fekete_1_BD4_01_1663.mgf	24258	230	244	58.19	4.3e-05	148644	Receptor-type tyrosine-protein phosphatase C
HL60	Trypsin	Q9UBG0	TM	742.322	2	0.0014	R	YCYKVFSSER	L	Carbamidomethyl@2;CAMthiopropanoyl@4	Carbamidomethyl@682;CAMthiopropanoyl@684	72.6	160120_LangoT_regi_fekete_1_BD4_01_1663.mgf	18657	681	690	30.05	0.024	169761	C-type mannose receptor 2
HL60	Trypsin	P62906	nonTM	666.013	3	0.0024	K	YDAFLASESLIKQIPR	I	CAMthiopropanoyl@12	CAMthiopropanoyl@118	108.5	160120_LangoT_regi_fekete_1_BD4_01_1663.mgf	28833	107	122	29.83	0.0016	24987	60S ribosomal protein L10a
HL60	Trypsin	A0A0G2JI36	nonTM	915.422	2	0.0002	A	YDGKDYIALNEDLR	S	CAMthiopropanoyl@4	CAMthiopropanoyl@145	87.8	160120_LangoT_regi_fekete_1_BD4_01_1663.mgf	23008	142	155	48.6	6.8e-05	34423	HLA class I histocompatibility antigen, A-3 alpha chain
HL60	Trypsin	H0YDJ9	TM	840.739	3	-0.0017	F	YDQALQQAVVDDDANNAKAVVK	T	CAMthiopropanoyl@18	CAMthiopropanoyl@133	81.1	160120_LangoT_regi_fekete_1_BD4_01_1663.mgf	21124	116	137	44.85	0.00053	24994	Tetraspanin
HL60	Trypsin	P16403	nonTM	635.28	2	-0.0009	G	YDVEKNNSR	I	CAMthiopropanoyl@5	CAMthiopropanoyl@75	40.4	160120_LangoT_regi_fekete_1_BD4_01_1663.mgf	9461	71	79	24.33	0.62	21352	Histone H1.2
HL60	Trypsin	A0A087WXH5	nonTM	584.594	3	-0.0001	R	YISSNVCGPHGKCK	S	Carbamidomethyl@7;Carbamidomethyl@13;CAMthiopropanoyl@14	Carbamidomethyl@49;Carbamidomethyl@55;CAMthiopropanoyl@56	46.2	160120_LangoT_regi_fekete_1_BD4_01_1663.mgf	11168	43	56	59.21	8.6e-06	19434	Protein jagged-1
HL60	Trypsin	P18465	TM	748.363	2	-0.003	R	YLENGKETLQR	A	CAMthiopropanoyl@6	CAMthiopropanoyl@200	58.7	160120_LangoT_regi_fekete_1_BD4_01_1663.mgf	14654	195	205	30.73	0.0087	40541	HLA class I histocompatibility antigen, B-57 alpha chain
HL60	Trypsin	P18465	TM	748.856	2	-0.0004	R	YLENGKETLQR	A	Deamidated@4;CAMthiopropanoyl@6	Deamidated@198;CAMthiopropanoyl@200	59.8	160120_LangoT_regi_fekete_1_BD4_01_1663.mgf	14995	195	205	68.92	3.4e-06	40541	HLA class I histocompatibility antigen, B-57 alpha chain
HL60	Trypsin	P08195	TM	541.799	2	-0.0005	D	YLSSLKVK	G	CAMthiopropanoyl@8	CAMthiopropanoyl@257	67.5	160120_LangoT_regi_fekete_1_BD4_01_1663.mgf	17182	250	257	23.98	0.12	61408	4F2 cell-surface antigen heavy chain
HL60	Trypsin	P13612	TM	645.805	2	0.0001	V	YNITTNKYK	A	Deamidated@2;CAMthiopropanoyl@7	Deamidated@229;CAMthiopropanoyl@234	59.2	160120_LangoT_regi_fekete_1_BD4_01_1663.mgf	14824	228	236	50.62	0.0028	116252	Integrin alpha-4
HL60	Trypsin	B4DEB1	nonTM	698.369	2	0.0007	R	YQKSTELLIR	K	CAMthiopropanoyl@3	CAMthiopropanoyl@57	78.7	160120_LangoT_regi_fekete_1_BD4_01_1663.mgf	20432	55	64	63.72	0.00011	14158	Histone H3
HL60	Trypsin	P18465	TM	680	3	-0.0017	R	YTCHVQHEGLPKPLTL	R	Carbamidomethyl@3;CAMthiopropanoyl@12	Carbamidomethyl@283;CAMthiopropanoyl@292	90.1	160120_LangoT_regi_fekete_1_BD4_01_1663.mgf	23647	281	296	55.17	6.3e-05	40541	HLA class I histocompatibility antigen, B-57 alpha chain
HL60	Trypsin	Q6PCB8	TM	1262.57	3	-0.0011	K	YVINGTYANETKLKITQLLEEDGESYWCR	A	Deamidated@4;Deamidated@9;CAMthiopropanoyl@12;CAMthiopropanoyl@14;Carbamidomethyl@28	Deamidated@213;Deamidated@218;CAMthiopropanoyl@221;CAMthiopropanoyl@223;Carbamidomethyl@237	113.6	160120_LangoT_regi_fekete_1_BD4_01_1663.mgf	30342	210	238	56.42	5.1e-06	37314	Embigin
HL60	Trypsin	H0Y5E4	TM	594.279	2	0.0005	R	YVQKGEYR	T	CAMthiopropanoyl@4	CAMthiopropanoyl@158	44.3	160120_LangoT_regi_fekete_1_BD4_01_1663.mgf	10591	155	162	33.75	0.011	32491	CD44 antigen
HL60	Trypsin	F5GXJ9	TM	1039.83	3	0.0006	R	YYSKIIISPEENVTLTCTAENQLER	T	CAMthiopropanoyl@4;Deamidated@12;Carbamidomethyl@17	CAMthiopropanoyl@421;Deamidated@429;Carbamidomethyl@434	105.5	160120_LangoT_regi_fekete_1_BD4_01_1663.mgf	27840	418	442	100.16	4.3e-08	60004	CD166 antigen
HL60	Trypsin	E9PFD9	nonTM	733.704	3	-0.003	R	AANYTSSLNLPDKTLQFVK	D	Deamidated@3;Thioacyl@13	Deamidated@379;Thioacyl@389	107.4	160120_LangoT_regi_fekete_2_BD5_01_1664.mgf	26630	377	395	48.58	0.00015	62372	Semaphorin-4D
HL60	Trypsin	P07900	nonTM	852.453	2	-0.0016	K	ADLINNLGTIAKSGTK	A	Thioacyl@12	Thioacyl@112	98.5	160120_LangoT_regi_fekete_2_BD5_01_1664.mgf	23990	101	116	27.14	0.013	85006	Heat shock protein HSP 90-alpha
HL60	Trypsin	P10319	TM	476.731	2	-0.0002	R	ADPPKTHV	T	Thioacyl@5	Thioacyl@210	48.8	160120_LangoT_regi_fekete_2_BD5_01_1664.mgf	10921	206	213	23.14	0.0076	40597	HLA class I histocompatibility antigen, B-58 alpha chain
HL60	Trypsin	A0A0A0MSA9	TM	971	2	-0.0009	T	AEVQKVQLTGEPVPMAR	C	Thioacyl@5	Thioacyl@153	89.6	160120_LangoT_regi_fekete_2_BD5_01_1664.mgf	21556	149	165	63.31	6.8e-06	43425	Poliovirus receptor
HL60	Trypsin	J3KNG9	TM	537.261	2	-0.0007	L	AGQSGQGKPR	G	Thioacyl@8	Thioacyl@811	31.4	160120_LangoT_regi_fekete_2_BD5_01_1664.mgf	6661	804	813	24.14	0.015	128138	Anion exchange protein
HL60	Trypsin	P78324	TM	698.375	2	0.0022	R	AKPSAPVVSGPAAR	A	Thioacyl@2	Thioacyl@147	65	160120_LangoT_regi_fekete_2_BD5_01_1664.mgf	14901	146	159	34.82	0.001	55446	Tyrosine-protein phosphatase non-receptor type substrate 1
HL60	Trypsin	P16403	nonTM	833.896	2	-0.0006	K	ALAAAGYDVEKNNSR	I	Thioacyl@11	Thioacyl@75	66.6	160120_LangoT_regi_fekete_2_BD5_01_1664.mgf	15336	65	79	35.26	0.00049	21352	Histone H1.2
HL60	Trypsin	P15144	TM	609.824	2	0.0006	R	ALEQALEKTK	A	Thioacyl@10	Thioacyl@945	70.5	160120_LangoT_regi_fekete_2_BD5_01_1664.mgf	16344	936	945	41.05	0.0058	109870	Aminopeptidase N
HL60	Trypsin	P15144	TM	609.823	2	-0.0006	R	ALEQALEKTK	A	Thioacyl@8	Thioacyl@943	70.5	160120_LangoT_regi_fekete_2_BD5_01_1664.mgf	16332	936	945	35.07	0.0079	109870	Aminopeptidase N
HL60	Trypsin	D6R970	nonTM	656.812	2	0.0006	R	ALSSSKQSSSSR	D	Thioacyl@6	Thioacyl@53	36	160120_LangoT_regi_fekete_2_BD5_01_1664.mgf	7752	48	59	57.01	0.00012	9100	Activated RNA polymerase II transcriptional coactivator p15
HL60	Trypsin	A0A0G2JNW2	nonTM	880.922	2	-0.0038	Y	ANITVDYLYNKETK	L	Deamidated@2;Thioacyl@14	Deamidated@184;Thioacyl@196	93.3	160120_LangoT_regi_fekete_2_BD5_01_1664.mgf	22589	183	196	48.77	0.00011	58961	Receptor-type tyrosine-protein phosphatase C
HL60	Trypsin	P63261	nonTM	534.784	2	-0.0014	E	APLNPKANR	E	Thioacyl@6	Thioacyl@113	53.4	160120_LangoT_regi_fekete_2_BD5_01_1664.mgf	12012	108	116	23.66	0.006	45114	Actin, cytoplasmic 2
HL60	Trypsin	P13612	TM	684.281	3	0.0017	H	ATCENEEEMDNLKHSR	V	Carbamidomethyl@3;Thioacyl@13	Carbamidomethyl@750;Thioacyl@760	61.9	160120_LangoT_regi_fekete_2_BD5_01_1664.mgf	14135	748	763	33.34	0.00075	116252	Integrin alpha-4
HL60	Trypsin	A0A087X2B5	nonTM	731.011	3	0.0005	K	AVKSSEHINEGETAMLVCK	S	Thioacyl@3;Carbamidomethyl@18	Thioacyl@108;Carbamidomethyl@123	72.3	160120_LangoT_regi_fekete_2_BD5_01_1664.mgf	16826	106	124	27.92	0.0024	24109	Basigin
[truncated: 1,596 more rows]

## Sheet: Bruker Maxis II Q-TOF
Cell line	Enzyme	Acc#	TM	m/z	z	delta	Prev AA	Peptide	Next AA	Peptide modifications	Protein modifications	RT	Fraction	Scan number	Start	End	Score	Expect	Protein MW	Protein Name
[truncated: 3,381 more rows]

[truncated: 1 more sheets: Online Repository Links]
