# Supplementary material for: Identification of Extracellular Segments by Mass Spectrometry Improves Topology Prediction of Transmembrane Proteins
Source: Sci Rep. 2017 Feb 13;7:42610. doi: 10.1038/srep42610 (PMC5304180; doi:10.1038/srep42610)
Supplement: Supplementary Table 3 [file srep42610-s4.xls]

## Sheet: Legends
	Legends for the Final Results sheet
	UniProt AC	Uniprot accession number
	Position	Labeled lysine position in the protein
	#Labels	The number of experiments when the labeled position was detected
	Cell line	Cell line used in the experiments
	Topology verification	Verification of labeled lysine position with other experimetally estabilished topological data (OK: the labeled position was not inside, notOK: the labeled position was inside, N.A.: not applicable, the given position was not verified earlier in the TOPDB database)
	Homologue proteins(identical position in parenthesis)	Labeled position expanded to homologue proteins

## Sheet: Final Results
	UniProt AC	Position	#Labels	Cell lines	Topology verification	Homologue proteins (identical position in parenthesis)
	A0A024QZF8	26	8	HL60	N.A.	M0QZ66(26),M0R122(26),P54852(26),Q6IBD3(26)
	A0A024QZF8	128	68	HL60,RBC	N.A.	M0QXS0(59),P54852(128),Q6IBD3(128)
	A0A024R0J4	97	3	HL60	N.A.	A4QPA1(190),Q1WWL2(275),Q4QQP8(325)
	A0A024R0J4	116	29	HL60,K562	N.A.	A4QPA1(209),Q1WWL2(294),Q4QQP8(344)
	A0A024R0J4	155	18	HL60	N.A.	A4QPA1(248),Q1WWL2(333),Q4QQP8(383)
	A0A024R0J4	203	8	HL60,K562	N.A.	A4QPA1(296),Q1WWL2(381),Q4QQP8(431)
	A0A024R4R4	64	8	HL60	N.A.	A0A024R4M1(49),A0A024R4N4(76),A0A0G2JLU6(76),A0A0G2JM27(64),A0A0G2JNH4(64),A0A0G2JPP7(76),A0A0G2JPZ4(76),P24071(76),Q92591(90)
	A0A024R4R4	82	8	HL60	N.A.	A0A024R4M1(67),A0A024R4N4(94),A0A0G2JLU6(94),A0A0G2JM27(82),A0A0G2JNH4(82),A0A0G2JPP7(94),A0A0G2JPZ4(94),P24071(94),Q92591(108)
	A0A024R4R4	113	14	HL60	N.A.	A0A024R4N4(125),A0A0G2JLU6(125),A0A0G2JM27(113),A0A0G2JNH4(113),A0A0G2JPZ4(125),P24071(125)
	A0A024RAE0	69	4	HL60,RBC	N.A.	A0A078BQE0(235),A0A078N0E5(235),A0A089VLV6(235),A0A0A1TJL4(235),A0A0A1TSH2(235),A0A0A8WG26(235),A0A0B5J448(235),A0A0B5J454(235),A0A0B5J8H8(235),A0A0B5JDI7(235),A0A0B5JDJ1(235),A0A0B5JG23(235),A0A0B5JG27(235),A0A0B5JJ59(235),A0A0B5JJ63(235),A0A0C5D5W6(235),A0A0M3TH49(235),A0A0S1Z226(235),A4VAS3(23),B5RHP0(235),B6ZCG1(24),D4P3E5(235),D5L848(235),E7EMF2(235),E7EU00(235),F6XSS0(219),J9ZZ22(235),J9ZZ2…
	A0A060VHF3	143	92	HL60	OK	A0A060VCY5(143),A0A060VCY6(143),A0A060VCZ3(143),A0A060VD10(143),A0A060VD16(168),A0A060VG34(143),A0A060VG42(143),A0A060VHC2(143),A0A060VHD0(143),A0A076JXB7(168),A0A078N1N5(168),A0A090MEX8(142),A0A0D6E067(168),A0A0D6K959(143),A0A0D6K9K6(143),A0A0D6K9K8(143),A0A0D6K9L7(143),A0A0D6K9L8(143),A0A0F7NGH0(168),A0A0F7NJH7(168),A0A0G2R211(168),A0A0K0TQ18(168),A0A0K2CWW0(168),A0A0K3AQ92(168),A0A0K3ATN2(168)…
	A0A060VHF3	175	130	HL60	OK	A0A060CZ20(200),A0A060VCU0(175),A0A060VCU4(175),A0A060VCW6(175),A0A060VCW9(175),A0A060VCX0(175),A0A060VCX2(175),A0A060VCY5(175),A0A060VCY6(175),A0A060VCY7(200),A0A060VCY8(175),A0A060VCZ1(175),A0A060VD05(175),A0A060VD08(175),A0A060VD10(175),A0A060VD16(200),A0A060VG17(175),A0A060VG23(175),A0A060VG34(174),A0A060VG36(175),A0A060VG42(175),A0A060VHC2(175),A0A060VHD0(175),A0A060VHD9(175),A0A060VHE9(200)…
	A0A060VHF3	242	4	HL60	OK	A0A024F8H3(267),A0A060CZ20(267),A0A060IP86(267),A0A060VCU7(242),A0A060VCV0(267),A0A060VCV3(267),A0A060VCV6(242),A0A060VCW6(242),A0A060VCX2(242),A0A060VCX7(267),A0A060VCY2(242),A0A060VCY4(267),A0A060VCY5(242),A0A060VCY6(242),A0A060VCY7(267),A0A060VCZ1(242),A0A060VCZ2(267),A0A060VCZ3(242),A0A060VD00(267),A0A060VD03(267),A0A060VD05(242),A0A060VD06(267),A0A060VD08(242),A0A060VD10(242),A0A060VD11(267)…
	A0A060VHF3	267	72	HL60	OK	A0A024F8H3(292),A0A060CYB7(292),A0A060CZ20(292),A0A060IP86(292),A0A060VCU0(267),A0A060VCU4(267),A0A060VCW6(267),A0A060VCW9(267),A0A060VCX0(267),A0A060VCX2(267),A0A060VCY5(267),A0A060VCY6(267),A0A060VCY7(292),A0A060VCY8(267),A0A060VCY9(267),A0A060VCZ1(267),A0A060VCZ2(292),A0A060VCZ3(267),A0A060VD05(267),A0A060VD08(267),A0A060VD10(267),A0A060VD11(292),A0A060VD16(292),A0A060VG17(267),A0A060VG23(267)…
	A0A087WXM8	146	10	RBC	OK	A0A068W6H0(146),A0A0A1TTQ0(146),G0TQY6(146),I7KDP0(146),I7L574(146),P50895(146)
	A0A087WXM8	182	12	HL60,RBC	OK	A0A068W6H0(182),A0A0A1TTQ0(182),G0TQY6(182),I7KDP0(182),I7L574(182),P50895(182)
	A0A087WXM8	352	5	HL60,RBC	N.A.	A0A068W6H0(352),A0A0A1TTQ0(352),G0TQY6(352),I7KDP0(352),I7L574(352),P50895(352)
	A0A087WXM8	451	28	HL60,K562,RBC	N.A.	A0A068W6H0(451),A0A0A1TTQ0(451),G0TQY6(451),I7KDP0(451),I7L574(451),P50895(451)
	A0A087WXM8	482	22	RBC	N.A.	A0A068W6H0(482),A0A0A1TTQ0(482),G0TQY6(482),I7KDP0(482),I7L574(482),P50895(482)
	A0A087WXM8	531	6	RBC	OK	A0A068W6H0(531),A0A0A1TTQ0(531),G0TQY6(531),I7L574(531),P50895(531)
	A0A087WY12	21	3	K562	N.A.	Q9BQT8(86)
	A0A087WZG3	135	3	HL60	N.A.	A0A087WU13(135),A6NNI4(66),B4DK09(135),G8JLH6(158),P21926(135),Q56CY1(135)
	A0A087X0T8	27	6	HL60	N.A.	A0A087WZR6(27),A0A087WZW4(27),A0A087X105(27),A0A087X1W8(27),A0A0A0MTJ8(67),A0A4Z1(68),Q9BY67(68),X5D7A8(68),X5D8W0(68),X5DNF2(68),X5DQR8(68),X5DQS5(68)
	A0A087X0T8	201	11	HL60	OK	A0A087WZR6(201),A0A087WZW4(201),A0A087X105(201),A0A087X1W8(201),A0A0A0MTJ8(241),A0A4Z1(242),Q9BY67(242),X5D7A8(242),X5D8W0(242),X5DNF2(242),X5DQR8(242),X5DQS5(242)
	A0A090KF60	90	3	HL60	OK	A0A060VCU7(65),A0A060VCV0(90),A0A060VCV3(90),A0A060VCV6(65),A0A060VCX7(90),A0A060VCY2(65),A0A060VD00(90),A0A060VD21(90),A0A060VD24(65),A0A060VG26(65),A0A060VG30(90),A0A060VG58(90),A0A060VG62(90),A0A060VHD5(90),A0A060VHE3(65),A0A060VHI5(90),A0A061DEZ3(90),A0A076FQ79(90),A0A078MYS4(90),A0A090KEY9(90),A0A090KEZ4(90),A0A090KF00(90),A0A090KF09(90),A0A090KF14(90),A0A090KFV0(90),A0A090KFY5(90),A0A090KKD…
	A0A090KF60	92	3	HL60	OK	A0A060VCU7(67),A0A060VCV0(92),A0A060VCV3(92),A0A060VCV6(67),A0A060VCX7(92),A0A060VCY2(67),A0A060VD00(92),A0A060VD21(92),A0A060VD24(67),A0A060VG26(67),A0A060VG30(92),A0A060VG58(92),A0A060VG62(92),A0A060VHD5(92),A0A060VHE3(67),A0A060VHI5(92),A0A061DEZ3(92),A0A076FQ79(92),A0A078MYS4(92),A0A090KEY9(92),A0A090KF00(92),A0A090KF09(92),A0A090KF14(92),A0A090KFV0(92),A0A090KFY5(92),A0A090KKF6(92),A0A090KKG…
	A0A090KF60	145	38	HL60	OK	A0A060VCU7(120),A0A060VCV0(145),A0A060VCV3(145),A0A060VCV6(120),A0A060VCY2(120),A0A060VD00(145),A0A060VD03(145),A0A060VD24(120),A0A060VD27(145),A0A060VG26(120),A0A060VG30(145),A0A060VG58(145),A0A060VG62(145),A0A060VHD5(145),A0A060VHE3(120),A0A060VHI0(145),A0A060VHI5(145),A0A061DEZ3(145),A0A076FQ79(145),A0A078MYS4(145),A0A090KEY9(145),A0A090KF00(145),A0A090KF14(145),A0A090KFR2(145),A0A090KFT5(145)…
	A0A090KF60	200	130	HL60	OK	A0A024F8H3(200),A0A060IP86(200),A0A060VCU7(175),A0A060VCV0(200),A0A060VCV3(200),A0A060VCV6(175),A0A060VCX7(200),A0A060VCY4(200),A0A060VCZ2(200),A0A060VD00(200),A0A060VD03(200),A0A060VD06(200),A0A060VD11(200),A0A060VD27(200),A0A060VG26(175),A0A060VG30(200),A0A060VG62(200),A0A060VHD5(200),A0A060VHE3(175),A0A060VHI0(200),A0A060VHI5(200),A0A076V2Z0(200),A0A078MYS4(200),A0A088MI97(200),A0A090KEY9(200)…
	A0A090KF60	267	4	HL60	OK
	A0A0A1TSG4	61	5	RBC	N.A.
	A0A0A1TSG4	74	188	HL60,K562,RBC	OK
	A0A0A1TSG4	85	14	HL60,RBC	N.A.
	A0A0A1TSG4	93	90	HL60,K562,RBC	N.A.
	A0A0A1TSG4	99	20	HL60,RBC	N.A.
	A0A0A1TSG4	102	12	HL60,RBC	N.A.
	A0A0A1TSG4	130	64	HL60,RBC	N.A.
	A0A0A8IKZ2	40	3	RBC	N.A.	A0A023UN48(40),A0A087WZZ4(40),A0A0A0MQS8(40),A0A0A1TSG9(40),M1SZX7(40),M5FJR4(40),Q02094(40),Q96E98(40),Q9UHG9(40),Q9UHH0(40),Q9UHH2(40),Q9UK70(40),X5MNR9(40)
	A0A0A8IKZ2	107	66	RBC	N.A.	A0A023UN48(107),A0A087WZZ4(107),A0A0A0MQS8(107),A0A0A1TSG9(107),M5FJR4(107),Q02094(107),Q96E98(107),Q9UHG9(107),Q9UHH0(107),Q9UHH2(107),Q9UK70(107),X5MNR9(107)
	A0A0A8IKZ2	164	30	RBC	N.A.	A0A023UN48(164),A0A087WZZ4(164),A0A0A0MQS8(164),A0A0A1TSG9(164),M5FJR4(164),Q02094(164),Q96E98(164),Q9UHG9(164),Q9UHH0(164),Q9UHH2(164),Q9UK70(164),X5MNR9(164)
	A0A0A8IKZ2	235	79	RBC	N.A.	A0A023UN48(235),A0A087WZZ4(235),A0A0A0MQS8(235),M5FJR4(235),Q02094(235),Q96E98(235),Q9UHG9(235),Q9UHH0(235),Q9UHH2(235),Q9UK70(235),Q9UP76(69),X5MNR9(233)
	A0A0B7NX20	90	3	HL60	OK
	A0A0B7NX20	92	3	HL60	OK	A0A090KEZ4(92),A0A090KKD3(92),A0A0S4T1N0(92),A0A0S4T4N4(92)
	A0A0B7NX20	145	37	HL60	OK	A0A060VG64(145),A0A090KKF6(145),A0A097ZQV5(145),A0A0B7M9V3(145),A0A0B7MGA6(145),A0A0S4T1J9(145),A0A142J2H5(145),A0A142LRG6(145),A5PHT5(145),A8YQE7(123),B2G3M3(140),B4DUK6(24),B6ZBY4(145),B9WPQ8(120),C1KES8(145),E5FQ95(145),F6IQF7(145),F6IQH2(145),F6IQH4(145),F6IQH5(145),F6IQI3(145),F6IQJ1(145),F6IQJ2(145),F6IQJ3(145),F6IQJ4(145),G4XN19(145),I0LEY6(145),P01889(145),Q1RPB9(145),Q29948(83),Q2HPN1(14…
	A0A0B7NX20	210	4	HL60	OK	A0A060VCV0(210),A0A060VCV3(210),A0A060VCY2(185),A0A060VCY4(210),A0A060VD00(210),A0A060VD06(210),A0A060VD21(210),A0A060VD24(185),A0A060VG26(185),A0A060VG30(210),A0A060VG58(210),A0A060VG62(210),A0A060VHD5(210),A0A060VHE3(185),A0A061DEZ3(210),A0A076FQ79(210),A0A078MYS4(210),A0A090KEY9(210),A0A090KEZ4(210),A0A090KF00(210),A0A090KF09(210),A0A090KF14(210),A0A090KF65(210),A0A090KF68(210),A0A090KFS8(210)…
	A0A0B7NX20	267	25	HL60	OK
	A0A0D3QSK8	42	28	RBC	N.A.	A0A068J745(42),A0A078BQE0(42),A0A078BRP7(42),A0A078N0E5(42),A0A078N210(42),A0A087WXD5(42),A0A089VLV6(42),A0A098E5P3(42),A0A0A1TE45(42),A0A0A1TJK6(42),A0A0A1TJL4(42),A0A0A1TSG7(42),A0A0A1TSH2(42),A0A0A1TST6(42),A0A0A1TTP9(42),A0A0A8WEA9(42),A0A0A8WG26(42),A0A0A8WGH0(42),A0A0A8WIW4(42),A0A0B5J448(42),A0A0B5J454(42),A0A0B5J8H8(42),A0A0B5JDI7(42),A0A0B5JDJ1(42),A0A0B5JG23(42),A0A0B5JG27(42),A0A0B5JJ5…
	A0A0D3QSK8	105	23	RBC	N.A.	A0A068J745(105),A0A078BQE0(105),A0A078BRP7(105),A0A078N0E5(105),A0A078N210(105),A0A087WXD5(105),A0A089VLV6(105),A0A098E5P3(105),A0A0A1CJK9(55),A0A0A1TE45(105),A0A0A1TJK6(105),A0A0A1TJL4(105),A0A0A1TSG7(105),A0A0A1TSH2(105),A0A0A1TTP9(105),A0A0A8WEA9(105),A0A0A8WG26(105),A0A0A8WGH0(105),A0A0A8WIW4(105),A0A0B5J448(105),A0A0B5J454(105),A0A0B5J8H8(105),A0A0B5JDI7(105),A0A0B5JDJ1(105),A0A0B5JG23(105),…
	A0A0D3QSK8	235	4	HL60,RBC	N.A.
	A0A0D6K978	43	158	HL60	OK	A0A060VCW6(43),A0A060VCX2(43),A0A060VCZ1(43),A0A060VD08(43),A0A090KKK5(68),A0A0D6K9D3(43),A0A0G2JIF2(68),A0A0G2JL56(68),A0A0S2IIT2(68),A0A0S2IKY1(68),A0A0S4XQM8(68),A0A0S4XQT2(68),A0A0S4XQX0(68),A0A0S4XQX6(68),A0A0S4XR33(68),A0A0S4XR94(68),A0A0S4XRG0(68),A0A0S4XRG6(68),A0A0S4XRW0(68),A0A0U5PXI8(68),A0A0U5PXL2(68),A0A0U5PXM5(68),A0A0U5PYZ0(68),A0A0U5PZ31(68),A0A0U5Q074(68),A0A0U5Q0S0(68),A0A0U5Q1Q…
	A0A0D6K978	67	22	HL60	OK	A0A060VCW6(67),A0A060VCX2(67),A0A060VCZ1(67),A0A060VD08(67),A0A060VHD0(67),A0A090KKK5(92),A0A0D6K9D3(67),A0A0G2JIF2(92),A0A0G2JL56(92),A0A0S2IIT2(92),A0A0S4XQT2(92),A0A0S4XQX0(92),A0A0S4XQX6(92),A0A0S4XR33(92),A0A0S4XR94(92),A0A0S4XRG0(92),A0A0S4XRG6(92),A0A0S4XRW0(92),A0A0U5PXI8(92),A0A0U5PXL2(92),A0A0U5PXM5(92),A0A0U5PZ31(92),A0A0U5Q074(92),A0A0U5Q0S0(92),A0A0U5Q1Q2(92),B7VF83(76),B7ZAP7(64),C5…
	A0A0D6K978	120	43	HL60	OK	A0A060CYB7(145),A0A060VCW6(120),A0A060VCW9(120),A0A060VCX0(120),A0A060VCY5(120),A0A060VCY6(120),A0A060VCZ1(120),A0A060VD08(120),A0A060VG34(120),A0A060VG42(120),A0A060VHC2(120),A0A060VHD0(120),A0A061DD14(143),A0A061DEB5(143),A0A076JS26(145),A0A076JXB7(145),A0A078N1N5(145),A0A078N209(145),A0A090KEX7(145),A0A090KFS3(145),A0A090KKK5(145),A0A0D6E067(145),A0A0D6K955(120),A0A0D6K959(120),A0A0D6K972(120)…
	A0A0D6K978	143	92	HL60	OK	A0A060VCW6(143),A0A060VCX2(143),A0A060VCZ1(143),A0A060VD08(143),A0A090KKK5(168),A0A0D6K9D3(143),A0A0G2JIF2(168),A0A0G2JL56(168),A0A0S2IIT2(168),A0A0S2IKY1(168),A0A0S4XQT2(168),A0A0S4XQX0(168),A0A0S4XQX6(168),A0A0S4XR33(168),A0A0S4XR94(168),A0A0S4XRG0(166),A0A0S4XRG6(168),A0A0S4XRW0(168),A0A0U5PXI8(168),A0A0U5PXL2(168),A0A0U5PXM5(168),A0A0U5PYZ0(168),A0A0U5PZ31(168),A0A0U5Q074(168),A0A0U5Q0S0(168)…
	A0A0D6K978	145	24	HL60	OK	A0A060VCW6(145),A0A060VCX2(145),A0A060VCZ1(145),A0A060VD08(145),A0A090KKK5(170),A0A0D6K9D3(145),A0A0G2JIF2(170),A0A0G2JL56(170),A0A0S2IIT2(170),A0A0S2IKY1(170),A0A0S4XQX0(170),A0A0S4XQX6(170),A0A0S4XR33(170),A0A0S4XR94(170),A0A0S4XRG0(168),A0A0S4XRW0(170),A0A0U5PXI8(170),A0A0U5PXL2(170),A0A0U5PXM5(170),A0A0U5PYZ0(170),A0A0U5PZ31(170),A0A0U5Q074(170),A0A0U5Q0S0(170),A0A0U5Q1Q2(170),B7VF83(154),B7Z…
	A0A0D6K978	175	130	HL60	OK	A0A090CXP3(200),A0A090KKK5(200),A0A0D6K9K8(175),A0A0S4XQW5(200),A0A0S4XRU8(200),A0A0U5PU47(200),A0A0U5PUR8(200),C5IWY7(200),G4Y0P1(200),L8B934(200),P16190(200),Q29934(197),Q7YP31(200),U5YMP4(200)
	A0A0D6K978	185	13	HL60	OK	A0A060VCW6(185),A0A060VCX2(185),A0A060VCY5(185),A0A060VCY6(185),A0A060VCY7(210),A0A060VCZ1(185),A0A060VCZ3(185),A0A060VD08(185),A0A060VD10(185),A0A060VD16(210),A0A060VG34(184),A0A060VG42(185),A0A060VHC2(185),A0A060VHD0(185),A0A076JS26(210),A0A076JXB7(210),A0A078N1N5(210),A0A090KKC3(185),A0A090KKK5(210),A0A090MEX8(184),A0A0A8R645(210),A0A0D6E067(210),A0A0D6K959(185),A0A0D6K972(185),A0A0D6K9D3(185)…
	A0A0D6K978	242	25	HL60	OK
	A0A0D6K978	267	72	HL60	OK
	A0A0G2JNK8	103	16	HL60	OK	A0A0G2JLV7(121),A0A0G2JMI0(103),A0A0G2JNU6(110),A0A0G2JP18(120),A0A0G2JQ50(120),A0A140T8W3(114),Q6GTX8(121)
	A0A0G2JNX1	175	21	HL60	OK
	A0A0M7RFC2	143	92	HL60	OK
	A0A0M7RFC2	175	130	HL60	OK
	A0A0M7RFC2	185	13	HL60	OK
	A0A0M7RFC2	242	25	HL60	OK
	A0A0M7RFC2	267	72	HL60	OK
	A0A0S2Z359	23	29	HL60	N.A.	A8K787(23),P12235(23),Q6NVC0(48)
	A0A0S2Z3H3	23	29	HL60	N.A.
	A0A140T9H3	73	130	HL60	OK	A0A077B7N4(200),A0A090KEW9(200),A0A0A1E850(200),A0A0B7M9U4(200),A0A0B7M9W0(200),A0A0B7M9X1(200),A0A0B7MGE7(200),A0A0B7MH17(200),A0A0D6K9J7(200),A0A0F7NG46(200),A0A0G4PZI4(200),A0A0S2ILF3(200),A0A0U2VW74(200),A0A0U3BX63(200),A0A0U3D483(200),A0A0U3DQX3(200),A0A125S9G7(200),A0A140HLF2(200),A0A140T9S9(73),A0A141MJG6(200),A0A141MJG8(200),A0A142FK33(200),A0A167RQK8(200),A4FRG1(200),A5HM76(200),A6H580(1…
	A0A140T9H3	83	14	HL60	OK	A0A024F8H3(210),A0A060IP86(210),A0A060VCZ2(210),A0A060VD11(210),A0A060VHG3(185),A0A075MGT0(210),A0A076V2Z0(210),A0A077B7N4(210),A0A088MI97(210),A0A090KEW9(210),A0A090KF41(210),A0A090KFR2(210),A0A090KFX9(210),A0A090KM56(210),A0A090KME8(210),A0A0A1E850(210),A0A0B5J5S1(210),A0A0B5JL51(210),A0A0B7M9U0(210),A0A0B7M9U4(210),A0A0B7M9U8(210),A0A0B7M9W0(210),A0A0B7M9X1(210),A0A0B7MB11(210),A0A0B7MB19(210)…
	A0A140T9H3	140	12	HL60	OK
	A0A140T9H3	165	72	HL60	OK
	A0A140T9X6	76	130	HL60	OK
	A0A140T9X6	143	20	HL60	OK
	A0A142J144	145	37	HL60	OK	A0A090KKC3(120)
	A0A142J144	200	130	HL60	OK
	A0A142J144	292	72	HL60	OK
	A5A340	210	20	HL60	OK	A0A060VG64(210),A0A090KM51(210),A0A097ZQV5(210),A0A0B7M9V3(210),A0A0B7MB31(210),A0A0B7MGA6(210),A0A0B7MH42(210),A0A0U3DVR8(210),A0A140DJC6(210),A0A140DJC8(210),A0A140HMA1(210),A0A142J2H1(210),A0A142LRG6(210),A2VBB7(210),A8YQE7(188),B4DUK6(89),B9WPQ8(185),C1KES8(210),C6K6H8(210),C6K6I3(210),C6K6J0(210),C7FNH8(210),D5L9J7(210),D6CIB8(210),D7GM37(210),D9UB13(210),E5FQ95(210),G0VL32(210),G4XN19(210),…
	A5A340	267	12	HL60	OK
	A5A340	292	72	HL60	OK
	A5PHT2	120	129	HL60	OK	A0A060VCY4(145),A0A090KF65(145),A0A0S4T1D1(145),A0A0S4T2P1(145),A0A0S4T3S1(145),A0A0S4T3W5(145),A0A0S4T4M2(145),A0A0S4T4P6(145),A0A0U5KKC2(145),A0A142J2B0(145),A8YQF4(123),C1K0Y5(145),C4PKH3(145),C5IYE6(145),C7EXL7(145),D3VN25(129),E1CJE7(145),F6IQQ6(145),F6IQQ7(145),F6IQQ8(145),F6IQQ9(145),F6IQR0(145),F6IQR1(145),F6IQR2(145),F6IQR3(145),F6IQR4(145),F6IQR5(145),F6IQR6(145),F6IQR7(145),I2GAE1(145)…
	A5PHT2	175	60	HL60	OK
	A5PHT2	185	25	HL60	OK
	A5PHT2	242	12	HL60	OK
	A5PHT2	267	72	HL60	OK
	A8K0G2	33	3	HL60	N.A.	B3KTK6(33),P98155(459),Q5VVF5(459)
	A8K547	108	8	HL60,K562	OK	A0A024QZZ1(108),A0A024R042(108),A8K4B5(108),A8K6Q7(108),B4DQ62(66),O00478(108),O00481(108),P78410(108),Q53FI5(108)
	A8K6Q8	128	8	HL60,K562	OK
	A8K6Q8	145	4	HL60,K562	OK
	A8K6Q8	161	34	HL60,K562	OK
	A8K6Q8	193	70	HL60,K562	OK
	A8K6Q8	205	76	HL60,K562	OK
	A8K6Q8	241	24	HL60,K562	OK
	A8K6Q8	261	12	HL60,K562	OK
	A8K6Q8	344	62	HL60,K562	OK
	A8K6Q8	358	38	HL60,K562	OK
	A8K6Q8	371	17	HL60,K562	OK
	A8K6Q8	382	9	HL60,K562	OK
	A8K6Q8	439	21	HL60,K562	OK
	A8K6Q8	514	4	K562	OK
	A8K6Q8	531	40	HL60,K562	OK
	A8K6Q8	534	3	HL60	OK
	A8K6Q8	585	30	HL60,K562	OK
	A8K6Q8	665	53	HL60,K562	OK
	A8K6Q8	693	46	HL60,K562	OK
	A8K6Q8	717	4	HL60	OK
	A8K6Q8	720	14	K562	OK
	A8K9N0	48	20	HL60	OK	A2RRP5(82),D3DVW8(48),D3DVW9(83),Q9P1W8(81)
	A8K9N0	63	7	HL60	OK	D3DVW8(63),D3DVW9(98),Q9P1W8(96)
	A8KA83	204	4	HL60,K562	N.A.	Q9P0L0(211)
	A8MQT7	74	4	HL60	N.A.	A0A096LP69(74),P14209(74)
	A8MQT7	105	74	HL60,RBC	N.A.	A0A096LP69(105),P14209(105)
	A8MQT7	116	27	HL60,RBC	N.A.	A0A096LP69(116),B2R932(116),P14209(116)
	B2R753	108	8	HL60,K562	OK
	B2R7S9	170	12	HL60	OK	A0A0X9R4E0(170),A8K632(176)
	B2RAL6	213	26	HL60	OK	P20701(213)
	B2RAL6	215	5	HL60	OK	P20701(215)
	B2RAL6	222	43	HL60	OK	P20701(222)
	B2RAL6	277	86	HL60	OK	P20701(277)
	B2RAL6	288	5	HL60	OK	P20701(288)
	B2RAL6	293	7	HL60	OK	P20701(293)
	B2RAL6	312	22	HL60	OK	P20701(312)
	B2RAL6	329	7	HL60	OK	P20701(329)
	B2RAL6	339	4	HL60	OK	P20701(339)
	B2RAL6	371	59	HL60	OK	P20701(371)
	B2RAL6	381	3	HL60	OK	P20701(381)
	B2RAL6	416	10	HL60	OK	P20701(416)
	B2RAL6	589	12	HL60	OK	P20701(589)
	B2RAL6	748	6	HL60	OK	P20701(748)
	B2RAL6	831	8	HL60	OK	P20701(831)
	B2RAL6	836	50	HL60	OK	P20701(836)
	B2RAL6	869	15	HL60	OK	P20701(869)
	B2RAL6	942	3	HL60	OK	B4E021(176),P20701(942)
	B3KNN9	55	34	HL60	OK	Q13740(55)
	B3KNN9	57	4	HL60	OK	Q13740(57)
	B3KNN9	60	4	HL60	OK	F5GXJ9(9),Q13740(60)
	B3KNN9	75	5	HL60	OK	F5GXJ9(24),Q13740(75)
	B3KNN9	76	5	HL60	OK	F5GXJ9(25),Q13740(76)
	B3KNN9	129	33	HL60	OK	F5GXJ9(78),Q13740(129)
	B3KNN9	175	53	HL60	N.A.	F5GXJ9(124),H7C543(23),Q13740(175)
	B3KNN9	190	7	HL60	N.A.	F5GXJ9(139),H7C543(38),Q13740(190)
	B3KNN9	208	7	HL60	N.A.	F5GXJ9(157),H7C543(56),Q13740(208)
	B3KNN9	257	3	HL60	N.A.	F5GXJ9(206),Q13740(257)
	B3KNN9	269	4	HL60	N.A.	F5GXJ9(218),Q13740(269)
	B3KNN9	312	13	HL60	N.A.	F5GXJ9(261),Q13740(312)
	B3KNN9	403	30	HL60	N.A.	F5GXJ9(352),H7C543(164),Q13740(403)
	B3KNN9	419	17	HL60	N.A.	F5GXJ9(368),H7C543(180),Q13740(419)
	B3KNN9	422	19	HL60	N.A.	F5GXJ9(371),H7C543(183),Q13740(422)
	B3KNN9	423	31	HL60	N.A.	F5GXJ9(372),H7C543(184),Q13740(423)
	B3KNN9	472	7	HL60	N.A.	F5GXJ9(421),H7C543(233),Q13740(472)
	B3KQX7	104	5	HL60	N.A.	A1YVW6(194),A2A2V1(194),B2NI04(194),B2NI05(194),B4DDS1(133),B4DI53(117),B4DJ65(170),O75942(226),P04156(194),Q53YK7(194),Q540C4(187),Q5U0K3(194),Q6FGN5(194),Q6FGR8(194),Q6SES1(218),Q86XR1(179)
	B3KQX7	114	5	HL60,RBC	N.A.	A1YVW6(204),A2A2V1(204),B2NI04(204),B2NI05(204),B4DDS1(143),B4DI53(127),B4DJ65(180),O75942(236),P04156(204),Q53YK7(204),Q540C4(197),Q5U0K3(204),Q6FGN5(204),Q6FGR8(204),Q6SES1(228),Q86XR1(189)
	B3KRY3	297	11	HL60,RBC	N.A.	A0A024RDY3(319),P11279(319)
	B3KSS4	35	3	HL60,K562	OK	A0A0A0MSA9(90),A0A0C4DG49(90),A8K4I1(90),P15151(90)
	B3KSS4	89	7	K562	OK	A0A0A0MSA9(144),A0A0C4DG49(144),A8K4I1(144),P15151(144)
	B3KSS4	98	16	HL60,K562	OK	A0A0A0MSA9(153),A0A0C4DG49(153),A8K4I1(153),P15151(153)
	B3KUI0	43	6	HL60	N.A.	A0JNV7(81),A8K6W1(81),M0R0K5(81),Q53GP0(81),P48960(78)
	B3KUI0	124	11	HL60	N.A.	A0JNV7(255),A8K6W1(255),B4E336(72),M0R0K5(255),Q53GP0(255),P48960(252)
	B3KUI0	153	46	HL60,K562	N.A.	A0JNV7(284),A8K6W1(284),B4E336(101),M0R0K5(284),Q53GP0(284),P48960(281)
	B3KUI0	242	87	HL60,K562	N.A.	B4E336(190),P48960(370)
	B3KUI0	293	8	HL60	N.A.	B4E336(241),P48960(421)
	B3KUI0	355	84	HL60,K562	N.A.	B4E336(303),P48960(483)
	B3KUI0	371	35	HL60	N.A.	B4E336(319),P48960(499)
	B3KUI0	391	17	HL60	N.A.	B4E336(339),P48960(519)
	B4DDR6	38	8	RBC	OK	A0A0D9SFK9(38),B4DKW1(38),P11166(38),Q0P512(38),Q59GX2(63)
	B4DDR6	114	58	HL60,RBC	OK	A0A0D9SFK9(117),A0A0D9SG74(84),A6NL68(85),B3KVN0(41),P11166(117),Q0P512(117),Q59GX2(142)
	B4DDR6	180	9	RBC	OK	B3KVN0(107),P11166(183),Q0P512(183),Q59GX2(208)
	B4DDR6	242	3	K562,RBC	notOK	B3KVN0(169),B4DKW1(187),P11166(245),Q0P512(245),Q59GX2(270)
	B4DDR6	253	3	RBC	notOK	B3KVN0(180),B4DKW1(198),P11166(256),Q0P512(256),Q59GX2(281)
	B4DDR6	297	6	RBC	OK	B3KVN0(224),P11166(300),Q0P512(300),Q59GX2(325)
	B4DGG1	379	11	HL60,K562,RBC	N.A.	Q9H0X4(379)
	B4DJ30	959	3	HL60	N.A.
	B4DNW4	36	8	RBC	OK	A0A024RA31(36),B2R6P2(36),B4E220(96),K7N7A8(216),P29972(36)
	B4DP97	63	20	HL60	N.A.
	B4DP97	78	7	HL60	N.A.
	B4DP97	106	26	HL60	N.A.	A2RRP5(125),D3DVW9(126)
	B4DP97	127	35	HL60	N.A.	D3DVW9(147)
	B4DP97	286	4	HL60	N.A.	D3DVW9(306)
	B4DP97	334	14	HL60	N.A.	D3DVW9(354),H3BQ21(191),H3BU43(32)
	B4DPP0	48	3	HL60	N.A.
	B4DQ91	206	20	HL60	N.A.
	B4DS65	288	105	RBC	OK	B4DR53(632),P48751(733)
	B4DTS6	78	7	HL60	N.A.
	B4DTS6	104	12	HL60	N.A.	A0JNV7(107),A8K6W1(107),M0R0K5(107),Q53GP0(107),P48960(104)
	B4DTS6	107	6	HL60	N.A.	A0JNV7(110),A8K6W1(110),M0R0K5(110),Q53GP0(110),P48960(107)
	B4DTS6	203	11	HL60	N.A.
	B4DTS6	232	46	HL60,K562	N.A.
	B4DTS6	241	36	HL60,K562	N.A.	B4E336(110),P48960(290)
	B4DTS6	321	74	HL60,K562	N.A.
	B4DTS6	372	8	HL60	N.A.
	B4DTS6	434	84	HL60,K562	N.A.
	B4DTS6	450	35	HL60	N.A.
	B4DTS6	470	17	HL60	N.A.
	B4DVC4	24	43	HL60	OK
	B4DVC4	47	92	HL60	OK	F6IQY9(168)
	B4DVC4	79	130	HL60	OK
	B4DVC4	89	13	HL60	OK
	B4DVC4	146	25	HL60	OK
	B4DVC4	171	72	HL60	OK
	B4DVK7	134	6	HL60	OK	A0A0F7W1Q1(207),A0A0F7WBW2(207),A8K8M6(207),B4DL31(248),P13747(207),Q29939(197),Q2L6I5(207),Q30171(205),Q59EE1(204),Q6DU44(207),Q6DU50(207),S5RFZ0(207)
	B4DVK7	191	20	HL60	OK
	B4DWE0	215	6	HL60	N.A.	A0A0S2Z3S6(247),P04839(247)
	B4DYI8	23	6	HL60	N.A.	A0A024R878(291),A8K2X4(291),B7Z6Y5(109),F5GX88(109),Q5T9B9(291),Q96CG0(291)
	B4DYI8	288	4	HL60	N.A.	A0A024R878(556),A8K2X4(556),B4DTC8(201),B7Z6Y5(374),F5GX88(374),Q53G87(216),Q5T9B9(556),Q96CG0(556)
	B4E0R1	78	22	HL60	OK	P05107(147),Q6PJ75(136)
	B4E0R1	79	28	HL60	OK	P05107(148),Q6PJ75(137)
	B4E0R1	125	19	HL60	OK	D3DSM0(137),P05107(194),Q6PJ75(183)
	B4E0R1	127	50	HL60	OK	D3DSM0(139),P05107(196),Q6PJ75(185)
	B4E0R1	140	12	HL60	OK	D3DSM0(152),P05107(209),Q6PJ75(198)
	B4E0R1	225	6	HL60	OK	D3DSM0(237),P05107(294),Q6PJ75(283)
	B4E0R1	241	3	HL60	OK	D3DSM0(253),P05107(310),Q6PJ75(299)
	B4E0R1	259	7	HL60	OK	D3DSM0(271),P05107(328),Q6PJ75(317)
	B4E0R1	263	37	HL60	OK	D3DSM0(275),P05107(332),Q6PJ75(321)
	B4E0R1	288	70	HL60	OK	D3DSM0(300),Q6PJ75(346)
	B4E0R1	293	27	HL60	OK	D3DSM0(305),P05107(362),Q6PJ75(351)
	B4E0R1	310	6	HL60	OK	D3DSM0(322),P05107(379),Q6PJ75(368)
	B4E0V3	243	82	HL60,K562	N.A.	A0A075B788(195),A0A0A0MT22(243),B4DSZ5(177),E9PKH0(129),M3ZCP1(177),Q6PJK7(193),X6R433(82),P08575(241)
	B4E0V3	246	25	HL60,K562	N.A.	A0A075B788(198),A0A0A0MT22(246),B4DSZ5(180),E9PKH0(132),M3ZCP1(180),Q6PJK7(196),X6R433(85),P08575(244)
	B4E0V3	324	12	HL60	N.A.	A0A075B788(276),A0A0A0MT22(324),B4DSZ5(258),E9PKH0(210),M3ZCP1(258),Q6PJK7(274),X6R433(163),P08575(322)
	B4E0V3	326	19	HL60,K562	N.A.	A0A075B788(278),A0A0A0MT22(326),B4DSZ5(260),E9PKH0(212),M3ZCP1(260),Q6PJK7(276),X6R433(165),P08575(324)
	B4E0V3	352	26	HL60	N.A.	A0A075B788(304),A0A0A0MT22(352),B4DSZ5(286),E9PKH0(238),M3ZCP1(286),Q6PJK7(302),X6R433(191),P08575(350)
	B4E0V3	355	10	HL60	N.A.	A0A075B788(307),A0A0A0MT22(355),B4DSZ5(289),E9PKH0(241),M3ZCP1(289),Q6PJK7(305),X6R433(194),P08575(353)
	B4E0V3	383	52	HL60,K562	N.A.	A0A075B788(335),A0A0A0MT22(383),B4DSZ5(317),E9PKH0(269),M3ZCP1(317),Q6PJK7(333),X6R433(222),P08575(381)
	B4E0V3	386	10	HL60	N.A.	A0A075B788(338),A0A0A0MT22(386),B4DSZ5(320),E9PKH0(272),M3ZCP1(320),Q6PJK7(336),X6R433(225),P08575(384)
	B4E0V3	428	17	HL60	N.A.	A0A075B788(380),A0A0A0MT22(428),B4DSZ5(362),E9PKH0(314),M3ZCP1(362),Q6PJK7(378),X6R433(267),P08575(426)
	B4E0V3	432	97	HL60,K562	N.A.	A0A075B788(384),A0A0A0MT22(432),B4DSZ5(366),E9PKH0(318),M3ZCP1(366),Q6PJK7(382),X6R433(271),P08575(430)
	B4E0V3	439	35	HL60,K562	N.A.	A0A075B788(391),A0A0A0MT22(439),B4DSZ5(373),E9PKH0(325),M3ZCP1(373),Q6PJK7(389),X6R433(278),P08575(437)
	B4E0V3	454	3	HL60	N.A.	A0A075B788(406),A0A0A0MT22(454),B4DSZ5(388),E9PKH0(340),M3ZCP1(388),Q6PJK7(404),X6R433(293),P08575(452)
	B4E0V3	504	5	HL60	N.A.	A0A075B788(456),A0A0A0MT22(504),B4DSZ5(438),E9PKH0(390),M3ZCP1(438),Q6PJK7(454),X6R433(343),P08575(502)
	B4E0V3	535	43	HL60,K562	N.A.	A0A075B788(487),A0A0A0MT22(535),B4DSZ5(469),E9PKH0(421),M3ZCP1(469),Q6PJK7(485),X6R433(374),P08575(533)
	B4E0V3	542	85	HL60,K562,RBC	N.A.	A0A075B788(494),A0A0A0MT22(542),B4DSZ5(476),E9PKH0(428),M3ZCP1(476),Q6PJK7(492),X6R433(381),P08575(540)
	B4E0V3	828	10	HL60,K562	N.A.	A0A0A0MT22(934),X6R433(773),P08575(932)
	B4E2Z3	126	137	HL60,K562	N.A.	A0A024R599(144),F5GZS6(214),J3KPF3(246),P08195(245)
	B4E2Z3	136	68	HL60,K562	N.A.	A0A024R599(154),F5GZS6(224),F5H0E2(110),J3KPF3(256),P08195(255)
	B4E2Z3	138	29	HL60,K562	N.A.	A0A024R599(156),F5GZS6(226),F5H0E2(112),J3KPF3(258),P08195(257)
	B4E2Z3	147	11	HL60,K562	N.A.	A0A024R599(165),F5GZS6(235),F5H0E2(121),J3KPF3(267),P08195(266)
	B4E2Z3	150	94	HL60,K562	N.A.	A0A024R599(168),F5GZS6(238),F5H0E2(124),J3KPF3(270),P08195(269)
	B4E2Z3	168	29	HL60,K562	N.A.	A0A024R599(186),F5GZS6(256),J3KPF3(288),P08195(287)
	B4E2Z3	179	20	HL60	N.A.	A0A024R599(197),F5GZS6(267),J3KPF3(299),P08195(298)
	B4E2Z3	180	4	HL60	N.A.	A0A024R599(198),F5GZS6(268),J3KPF3(300),P08195(299)
	B4E2Z3	210	29	HL60	N.A.	A0A024R599(228),F5GZS6(298),J3KPF3(330),P08195(329)
	B4E2Z3	212	10	HL60	N.A.	A0A024R599(230),F5GZS6(300),J3KPF3(332),P08195(331)
	B4E2Z3	235	94	HL60,K562	N.A.	A0A024R599(253),F5GZS6(323),J3KPF3(355),P08195(354)
	B4E2Z3	249	11	HL60	N.A.	A0A024R599(267),F5GZS6(337),J3KPF3(369),P08195(368)
	B4E2Z3	297	35	HL60	N.A.	A0A024R599(315),F5GZS6(385),J3KPF3(417),P08195(416)
	B4E2Z3	391	155	HL60	N.A.	F5GZS6(479),J3KPF3(511),P08195(510)
	B4E2Z3	473	112	HL60	N.A.	F5GZS6(561),J3KPF3(593),P08195(592)
	B4E2Z3	496	80	HL60,K562	N.A.	F5GZS6(584),J3KPF3(616),P08195(615)
	B5MCK8	127	61	HL60	N.A.	A0A024R1F4(127),A0A140VJJ9(127),A6NGU5(127),E7ETR7(127),P19440(127),P36268(127)
	B7Z2N4	667	3	HL60,K562	N.A.
	B7Z2N4	865	9	HL60,K562	N.A.
	B7Z3C6	122	36	RBC	N.A.
	B7Z3C6	145	52	RBC	N.A.
	B7Z3C6	156	26	RBC	N.A.
	B7Z4L4	15	28	HL60,K562	N.A.	B4DL99(161),P04843(187),Q53EP4(187),Q6IBR0(187),Q96HX3(148)
	B7Z4L4	366	3	HL60,K562	N.A.	B4DL99(512),B4DNJ5(309),P04843(538),Q53EP4(538),Q6IBR0(538),Q96HX3(499)
	B7Z4L4	392	9	HL60,K562	N.A.	B4DL99(538),B4DNJ5(335),P04843(564),Q53EP4(564),Q6IBR0(564),Q96HX3(525)
	B7Z561	116	10	HL60,K562	N.A.	B2R7N6(196),B7Z9M1(116),P43007(196),Q53F03(196),Q9P2X2(196)
	B7Z8Y6	35	4	HL60	OK	A0A075B738(40),P16284(40)
	B7Z8Y6	168	6	HL60	OK	A0A075B738(173),P16284(173)
	B7Z8Y6	373	6	HL60	N.A.	A0A075B738(378),B7Z8U8(132),P16284(378)
	B7Z8Y6	387	7	HL60	N.A.	A0A075B738(392),B7Z8U8(146),P16284(392)
	B7Z8Y6	444	5	HL60,K562	N.A.	A0A075B738(449),P16284(449)
	B7ZKQ9	80	12	HL60	N.A.	A0A024RBS4(80),A0A0S2Z3I2(80),A0A0S2Z3N2(80),B3KW46(39),B4DZ71(43),B4E3I1(80),F5H4X0(26),F5H5E8(80),Q59FM4(108),Q8WTV0(80)
	B7ZKQ9	151	13	HL60	N.A.	A0A024RBS4(151),A0A0S2Z3I2(151),A0A0S2Z3N2(151),B3KW46(110),B4DZ71(114),B4E3I1(151),F5H4X0(97),Q59FM4(179),Q8WTV0(151)
	B7ZKQ9	288	22	HL60,K562	N.A.	A0A024RBS4(288),A0A0S2Z3N2(288),B3KW46(247),B4DZ71(251),B4E3I1(288),F5H4X0(234),Q59FM4(316),Q8WTV0(288)
	C9J5X1	442	4	HL60	OK	P08069(442)
	C9J5X1	709	6	HL60	OK	P08069(709)
	C9J5X1	887	5	HL60	OK	P08069(887)
	C9J5X1	892	11	HL60	OK	P08069(892)
	C9JUV8	66	8	HL60,K562	OK
	D3DNF9	97	58	HL60,K562	OK	C9JXZ1(97),P54709(111)
	D3DNF9	98	14	HL60,K562	OK	C9JXZ1(98),P54709(112)
	D3DNF9	101	7	HL60,K562	OK	P54709(115)
	D3DNF9	109	79	HL60	OK	P54709(123)
	D3DNF9	123	13	HL60	OK	P54709(137)
	D3DNF9	168	108	HL60,K562	OK	P54709(182)
	D3DNF9	180	45	HL60,K562	OK	P54709(194)
	D3DNF9	230	70	HL60	OK	P54709(244)
	D3DNF9	245	50	HL60,K562	OK	P54709(259)
	D3DNF9	252	38	HL60	OK	P54709(266)
	D3DVF0	47	32	HL60,RBC	OK	A0A087WY82(47),B7Z5W1(51),Q6FIB4(47),Q9Y624(47)
	D3DVF0	63	78	HL60,K562,RBC	OK	B7Z5W1(67),Q6FIB4(63),Q9Y624(63)
	D3DVF0	97	3	HL60	OK	A0A087WY82(77),B7Z5W1(101),Q6FIB4(97),Q9Y5B2(57),Q9Y624(97)
	D3DVF0	125	8	HL60,K562,RBC	OK	A0A087WY82(105),B7Z5W1(129),Q6FIB4(125),Q9Y5B2(85),Q9Y624(125)
	D3DVF0	178	44	HL60,K562,RBC	OK	A0A087WY82(158),B7Z5W1(182),Q6FIB4(178),Q9Y5B2(138),Q9Y624(178)
	D6W633	726	5	K562	OK	Q13332(726)
	D7GN81	200	130	HL60	OK
	D7GN81	267	4	HL60	OK
	D7GN81	292	72	HL60	OK
	D8MJ82	112	8	K562,RBC	OK	A0A077QP03(112),A0A077QPI2(112),A0A0A1TE50(112),A3F6J8(85),B5U6Z5(112),C7TP28(112),E7ETW3(93),E9PHG0(112),G0TQY7(112),H0Y8A1(123),P23276(112),Q0KH87(112),Q0KH88(112),Q0KH89(112),Q0KH90(112),Q0KH91(112),Q0KH93(112),Q0KH95(112),Q0KH97(112),U4PCV3(112)
	D8MJ82	124	12	K562,RBC	OK	A0A077QP03(124),A0A077QPI2(124),A0A0A1TE50(124),A3F6J8(97),B5U6Z5(124),C7TP28(124),E7ETW3(105),E9PHG0(124),G0TQY7(124),H0Y8A1(135),P23276(124),Q0KH87(124),Q0KH88(124),Q0KH89(124),Q0KH90(124),Q0KH91(124),Q0KH93(124),Q0KH95(124),Q0KH97(124),U4PCV3(124)
	D8MJ82	184	5	RBC	OK	A0A077QP03(184),A0A077QPI2(184),A0A0A1TE50(184),B5U6Z5(184),C7TP28(184),E7ETW3(165),G0TQY7(184),P23276(184),Q0KH87(183),Q0KH88(183),Q0KH89(183),Q0KH90(183),Q0KH91(183),Q0KH93(183),Q0KH95(183),Q0KH97(183),U4PCV3(184)
	D8MJ82	235	50	HL60,RBC	OK	A0A077QP03(235),A0A077QPI2(235),A0A0A1TE50(235),B5U6Z5(235),C7TP28(235),G0TQY7(235),P23276(235),Q0KH87(234),Q0KH88(234),Q0KH89(234),Q0KH90(234),Q0KH91(234),Q0KH93(234),Q0KH95(234),Q0KH97(234),U4PCV3(235)
	D8MJ82	241	13	RBC	OK	A0A077QP03(241),A0A077QPI2(241),A0A0A1TE50(241),B5U6Z5(241),C7TP28(241),G0TQY7(241),P23276(241),Q0KH87(240),Q0KH88(240),Q0KH89(240),Q0KH90(240),Q0KH91(240),Q0KH93(240),Q0KH95(240),Q0KH97(240),U4PCV3(241)
	D8MJ82	267	7	RBC	OK	A0A077QP03(267),A0A077QPI2(267),A0A0A1TE50(267),B5U6Z5(267),C7TP28(267),G0TQY7(267),P23276(267),Q0KH87(266),Q0KH88(266),Q0KH89(266),Q0KH90(266),Q0KH91(266),Q0KH93(266),Q0KH95(266),Q0KH97(266),U4PCV3(267)
	D8MJ82	297	10	RBC	OK	A0A077QP03(297),A0A077QPI2(297),A0A0A1TE50(297),B5U6Z5(297),C7TP28(297),G0TQY7(297),P23276(297),Q0KH87(296),Q0KH88(296),Q0KH89(296),Q0KH90(296),Q0KH91(296),Q0KH93(296),Q0KH95(296),Q0KH97(296),U4PCV3(297)
	D8MJ82	344	3	HL60,RBC	OK	A0A077QP03(344),A0A077QPI2(344),A0A0A1TE50(344),B5U6Z5(344),C7TP28(344),G0TQY7(344),P23276(344),Q0KH87(343),Q0KH88(343),Q0KH90(343),Q0KH91(343),Q0KH93(343),Q0KH95(343),Q0KH97(343),U4PCV3(344)
	D8MJ82	387	3	RBC	OK	A0A077QP03(387),A0A077QPI2(387),A0A0A1TE50(387),B5U6Z5(387),C7TP28(387),G0TQY7(387),P23276(387),Q0KH87(385),Q0KH88(385),Q0KH90(385),Q0KH91(385),Q0KH93(385),Q0KH95(385),Q0KH97(385),U4PCV3(387)
	D8MJ82	471	12	RBC	OK	A0A077QP03(471),A0A077QPI2(471),A0A0A1TE50(471),B5U6Z5(471),C7TP28(471),G0TQY7(471),P23276(471),Q0KH87(469),Q0KH88(469),Q0KH90(469),Q0KH91(469),Q0KH93(469),Q0KH95(469),U4PCV3(471)
	D8MJ82	487	53	RBC	OK	A0A077QP03(487),A0A077QPI2(487),A0A0A1TE50(487),B5U6Z5(487),C7TP28(487),G0TQY7(487),P23276(487),Q0KH87(485),Q0KH88(485),Q0KH90(485),Q0KH91(485),Q0KH93(485),Q0KH95(485),U4PCV3(487)
	D8MJ82	612	6	RBC	OK	A0A077QP03(612),A0A077QPI2(612),A0A0A1TE50(612),B5U6Z5(612),C7TP28(612),G0TQY7(612),P23276(612),Q0KH87(610),Q0KH88(610),Q0KH90(610),Q0KH91(610),Q0KH93(610),Q0KH95(610),U4PCV3(612)
	D8MJ82	651	7	RBC	OK	A0A077QP03(651),A0A077QPI2(651),B5U6Z5(651),C7TP28(651),G0TQY7(651),P23276(651),Q0KH87(649),Q0KH88(649),Q0KH90(649),Q0KH91(649),Q0KH93(649),Q0KH95(649),U4PCV3(651)
	D8MJ82	684	30	K562,RBC	OK	A0A077QP03(684),A0A077QPI2(684),A0A0A1TE50(684),B5U6Z5(684),C7TP28(684),G0TQY7(684),P23276(684),Q0KH87(682),Q0KH88(682),Q0KH90(682),Q0KH91(682),Q0KH95(682),U4PCV3(684)
	E7EQ47	42	28	RBC	N.A.
	E7EQ47	105	23	RBC	N.A.
	E7ES21	45	5	K562	N.A.	A0A0C4DG76(45),Q1HE23(42),Q9BQS7(42)
	E7ET76	48	18	HL60	OK	A0A024R1F4(48),A0A140VJJ9(48),E7EM62(48),E7ENJ5(48),E7ERN9(48),E7ESL5(48),E7ETJ6(48),E7ETN1(48),E7ETR7(48),E7ETU4(48),E7EVF8(48),E9PHP2(48),P19440(48)
	E7ET76	52	18	HL60	OK	A0A024R1F4(52),A0A140VJJ9(52),E7EM62(52),E7ENJ5(52),E7ERN9(52),E7ESL5(52),E7ETJ6(52),E7ETN1(52),E7ETR7(52),E7ETU4(52),E7EVF8(52),E9PHP2(52),P19440(52)
	E7ET76	127	62	HL60	OK
	E7ET76	181	25	HL60,K562	OK	A0A024R1F4(181),A0A140VJJ9(181),P19440(181)
	E9PJT6	44	3	HL60	N.A.	A0A024R4Y2(44),A8K2X6(44),B0AZP8(44),B4DV87(44),E9PJL3(44),E9PLF2(44),E9PLW1(44),E9PMZ1(44),E9PPE4(44),E9PR64(44),E9PS74(44),E9PSH9(44),Q8NBI5(44)
	E9PJT6	64	72	HL60,RBC	N.A.	A0A024R4Y2(64),A8K2X6(64),B0AZP8(64),B4DV87(64),E9PJL3(64),E9PLF2(64),E9PLW1(64),E9PMZ1(64),E9PPE4(64),E9PR64(64),E9PS74(64),E9PSH9(64),Q8NBI5(64)
	E9PM31	50	5	HL60	N.A.	A0A024RCB7(121),A6NMH8(159),E9PIF1(127),E9PJK1(50),E9PRJ8(114),H0YDJ9(110),H0YDL9(106),H0YEE2(116)
	E9PM31	53	6	HL60	N.A.	A0A024RCB7(124),A6NMH8(162),E9PIF1(130),E9PJK1(53),E9PRJ8(117),H0YDJ9(113),H0YDL9(109),H0YEE2(119)
	E9PM31	73	51	HL60	N.A.	A0A024RCB7(144),A6NMH8(182),E9PIF1(150),E9PJK1(73),E9PRJ8(137),H0YDJ9(133),H0YDL9(129),H0YEE2(139)
	F5H081	40	7	RBC	N.A.	B2R8H4(50),B4DV25(40),I3L2R4(50),P14672(50)
	F5H5M7	109	3	HL60	N.A.	A0A0S2Z3Y2(109),A5HJZ4(109),B2R6Q9(109),B4DLL6(81),P15260(109),Q14936(109),Q53GX8(109),Q9BY69(109)
	F5H5M7	115	7	HL60	N.A.	A0A0S2Z3Y2(115),A5HJZ4(115),B2R6Q9(115),B4DLL6(87),P15260(115),Q14936(115),Q53GX8(115),Q9BY69(115)
	G8YY14	42	28	RBC	N.A.
	G8YY14	105	23	RBC	N.A.
	H0Y2P0	14	27	HL60,K562,RBC	OK	A8K309(54),B4DN59(54),P16070(54)
	H0Y2P0	28	6	HL60,RBC	OK	A8K309(68),B4DN59(68),P16070(68)
	H0Y2P0	118	82	HL60,K562,RBC	OK	B4DN59(126),P16070(158)
	H0Y5E4	54	27	HL60,K562,RBC	OK
	H0Y5E4	68	6	HL60,RBC	OK
	H0Y5E4	158	82	HL60,K562,RBC	OK
	H0YD13	54	27	HL60,K562,RBC	N.A.
	H0YD13	68	6	HL60,RBC	N.A.
	H0YFS2	216	137	HL60,K562	OK
	H0YFS2	226	68	HL60,K562	OK
	H0YFS2	228	29	HL60,K562	OK
	H0YFS2	237	4	HL60,K562	OK
	H3BVD9	124	4	HL60	N.A.	B2RBU9(164),B4DTF6(131),O43278(164)
	H3BVD9	142	15	HL60,K562	N.A.	B2RBU9(182),B4DTF6(149),O43278(182)
	H6SHQ5	120	39	HL60	OK	E9BVB6(145)
	H6SHQ5	143	92	HL60	OK
	H6SHQ5	175	130	HL60	OK
	H6SHQ5	185	6	HL60	OK	A0A0S4XQW5(210),A0A0U3A4R9(210),A0A0U5PZ65(210),D5H3V5(210),D9UB06(210),E2FIL8(210),E9BVB6(210),F6IR34(210),F6IR35(210),F6IR36(210),F6IR37(210),F6IR38(210),F6IR41(210),F6IR42(210),F6IR43(210),F6IR44(210),F6IR45(210),F6IR46(210),F6IR48(210),F6IR49(210),F6IR50(210),F6IR51(210),F6IR52(210),F6IR53(210),G9FTJ9(210),M1JNG6(210),P16189(210),P16190(210),Q2MJJ5(210),Q2MJJ6(210),Q861E7(210),U5YJH4(210),U5Y…
	H6SHQ5	267	72	HL60	OK
	H7C0Z5	103	7	HL60	OK	B4DSX5(166),H2DF06(166),Q08334(166),Q6ZVU9(168)
	H7C2F2	117	4	HL60	N.A.
	H7C2F2	148	74	HL60,RBC	N.A.
	H7C2F2	159	27	HL60,RBC	N.A.
	H7C3C4	354	6	HL60	N.A.	A0A0A0MST8(788),B5M450(799),C9JRP1(699),E9PFN4(799),Q9Y6M7(803)
	H7C3C4	355	7	HL60	N.A.	A0A0A0MST8(789),B5M450(800),C9JRP1(700),E9PFN4(800),Q9Y6M7(804)
	H9KV29	81	20	HL60	N.A.
	H9KV29	124	26	HL60	N.A.
	I2GAD9	120	37	HL60	OK	A0A060VCZ2(145),A0A060VHG3(120),A0A075MGT0(145),A0A090KF41(145),A0A090KFX9(145),A0A0B7MB11(145),A0A0B7MB28(145),A0A0B7MB35(145),A0A0B7MGC3(145),A0A0B7MGZ1(145),A0A0B7MH26(145),A0A0B7MH52(145),A0A0B7MHW2(145),A0A0D6K953(145),A0A0H4KBJ1(145),A0A0I9NC61(145),A0A0S2IKY7(145),A0A0S4T4M1(145),A0A0U2NUY6(145),A0A0U2X5S9(145),A0A0U3DVR8(145),A0A0Y0BQH0(145),A0A125R6G6(145),A0A140DJC6(145),A0A140DJC8(145)…
	I2GAD9	175	130	HL60	OK
	I2GAD9	185	25	HL60	OK
	I2GAD9	242	12	HL60	OK
	I2GAD9	267	72	HL60	OK
	I3L1S2	50	7	RBC	N.A.
	I3QHX6	145	79	HL60	OK
	I3QHX6	210	10	HL60	OK
	I3QHX6	267	12	HL60	OK
	I3QHX6	292	72	HL60	OK
	J3KPY9	56	6	HL60,K562	OK	A4FUA5(91),P58335(133),Q32Q26(56)
	J3KTI8	121	7	HL60	N.A.	A0A024R8U1(254),J3QSC3(254),O15427(254),Q53G91(254)
	J3QQV2	206	7	HL60	N.A.
	J7FTC9	92	89	HL60	OK	A0A090KM56(92),A0A142J2A5(92),A0A142J2A6(92),A0A142J2H2(92),A0A160YHR7(92),E5FQ94(92),F4YTG6(92),I3ZN84(92),I4ENP2(92),P10319(92),P18465(92),Q0VJ75(92),Q29941(92),Q31602(92),Q5QT34(92),Q95353(89),Q9GIX2(92),Q9MYI6(92)
	J7FTC9	145	129	HL60	OK
	J7FTC9	200	130	HL60	OK
	J7FTC9	210	14	HL60	OK	A0A0G2JPQ3(215),E5DHS1(210),J3JRT1(207),O78131(141),O78132(141),O78134(141),P17693(210),Q30182(210),Q5RJ85(215),Q6DU08(210),Q6DU14(210),Q6UV35(210),Q8MGQ7(210),Q8MH47(210),Q8MH48(210),Q8WLS1(210),Q9MYA2(210),Q9UM45(176)
	J7FTC9	267	12	HL60	OK
	J7FTC9	292	72	HL60	OK
	K7WT83	145	43	HL60	OK
	K7WT83	168	92	HL60	OK	A0A0S4XR13(168),A0A0S4XR96(168),F4NCR9(168),Q09160(168)
	K7WT83	200	130	HL60	OK
	K7WT83	210	13	HL60	OK
	K7WT83	267	3	HL60	OK
	M0QXN1	26	8	HL60	N.A.
	O00241	82	20	HL60	OK
	O00241	125	26	HL60	OK
	O00264	105	3	K562	notOK	Q6IB11(105)
	O14672	284	69	HL60,K562	OK	A0A024R5U5(284)
	O14672	405	24	HL60	OK	A0A024R5U5(405)
	O14672	446	17	HL60	OK	A0A024R5U5(446)
	O14672	447	5	HL60	OK	A0A024R5U5(447)
	O15031	318	4	HL60	OK
	O15031	460	3	HL60	OK
	O15031	516	8	HL60,K562	OK
	O15031	696	3	HL60	N.A.
	O15031	747	7	HL60,K562	N.A.
	O15031	941	5	HL60	N.A.
	O15031	1105	15	HL60,K562	N.A.	Q3LIB1(172)
	O15031	1106	8	HL60,K562	N.A.	Q3LIB1(173)
	O75054	652	4	K562	N.A.
	O75326	59	3	RBC	OK
	O75326	104	5	RBC	OK
	O75326	117	9	RBC	OK
	O75326	123	8	RBC	OK
	O75326	251	5	RBC	OK	F5GYX3(86)
	O75326	298	12	HL60,RBC	OK	B3KMH6(11),F5GYX3(133)
	O75326	344	4	RBC	OK	B3KMH6(57),F5GYX3(179)
	O78133	141	14	HL60	OK
	O78133	198	21	HL60	OK
	P01730	33	4	HL60	OK
	P01730	46	5	HL60	OK
	P01730	60	3	HL60	OK
	P01730	75	3	HL60	OK
	P01730	97	7	HL60	OK
	P01730	231	31	HL60	OK	B0AZV7(52)
	P01730	249	3	HL60	OK	B0AZV7(70)
	P01730	259	6	HL60	OK	B0AZV7(80)
	P01730	264	3	HL60	OK	B0AZV7(85)
	P01730	271	25	HL60	OK	B0AZV7(92)
	P01730	276	3	HL60	OK	B0AZV7(97)
	P01730	324	6	HL60	OK	B0AZV7(145),B4DT49(51),B4E1T0(51)
	P01893	145	37	HL60	OK	A0A060VCY7(145),A0A060VD16(145),A0A0S4XQM2(145),A0A0S4XQY3(145),A0A0S4XR13(145),A0A0S4XRV2(145),B2MVI0(145),B7ZA80(24),E3UN97(145),F6IR31(145),F6IR32(145),F6IR33(145),J7SA67(145),P16188(145),Q2LC93(145),Q95J07(145),U5YJL3(145),U5YMJ8(145)
	P01893	168	92	HL60	OK
	P01893	200	130	HL60	OK
	P01893	210	3	HL60	OK
	P01893	267	25	HL60	OK
	P02730	353	4	RBC	notOK	E2RVJ0(353),G4V2I8(353),G4V2I9(353)
	P02730	430	450	HL60,RBC	OK	B7ZFE0(76),E2RVJ0(430),G4V2I8(430),G4V2I9(430)
	P02730	539	71	HL60,RBC	OK	B7ZFE0(185),E2RVJ0(539),G4V2I8(539),G4V2I9(539)
	P02730	542	59	RBC	OK	B7ZFE0(188),E2RVJ0(542),G4V2I8(542),G4V2I9(542)
	P02730	551	249	HL60,RBC	OK	B7ZFE0(197),E2RVJ0(551),G4V2I8(551),G4V2I9(551)
	P02730	562	97	HL60,RBC	OK	B7ZFE0(208),E2RVJ0(562),G4V2I8(562),G4V2I9(562)
	P02730	631	3	RBC	OK	B7ZFE0(277),E2RVJ0(631),G4V2I8(631),G4V2I9(631)
	P02730	639	37	HL60,RBC	OK	A0A0A0MS98(273),E2RVJ0(639),G4V2I7(273),G4V2I8(639),G4V2I9(639)
	P02730	851	17	HL60,RBC	N.A.	A0A0A0MS98(485),A0A0H3YPP8(24),E2J824(37),E2J829(37),E2RVJ0(852),G4V2I7(485),G4V2I8(851),G4V2I9(851)
	P02786	128	8	HL60,K562	OK
	P02786	161	34	HL60,K562	OK
	P02786	193	70	HL60,K562	OK
	P02786	205	76	HL60,K562	OK
	P02786	241	24	HL60,K562	OK
	P02786	261	12	HL60,K562	OK
	P02786	344	62	HL60,K562	OK
	P02786	358	38	HL60,K562	OK
	P02786	371	17	HL60,K562	OK
	P02786	382	9	HL60,K562	OK
	P02786	439	21	HL60,K562	OK
	P02786	514	4	K562	OK
	P02786	531	40	HL60,K562	OK
	P02786	534	3	HL60	OK
	P02786	585	30	HL60,K562	OK
	P02786	665	53	HL60,K562	OK
	P02786	693	46	HL60,K562	OK
	P02786	717	4	HL60	OK
	P02786	720	14	K562	OK
	P05141	23	41	HL60,K562	N.A.	P12236(23),Q59EI9(48)
	P05141	147	6	K562	notOK	Q6NVC0(172)
	P05362	35	5	K562	OK	Q5NKV8(35)
	P05362	66	8	K562	OK	Q5NKV8(66)
	P05362	67	9	K562	OK	Q5NKV8(67)
	P05362	129	7	K562	OK	B4DNT6(39),Q5NKV8(129)
	P05362	339	11	K562	N.A.	B4DNT6(249),B4DQW5(250),B4DW82(117),E7ESS4(117),Q5NKV8(339)
	P05362	359	5	K562	OK	B4DNT6(269),B4DQW5(270),B4DW82(137),E7ESS4(137),Q5NKV8(359)
	P05556	100	50	HL60,K562	OK
	P05556	105	66	HL60,K562	OK
	P05556	107	49	HL60,K562	OK
	P05556	134	4	HL60,K562	OK
	P05556	156	6	HL60	OK
	P05556	202	11	K562	OK
	P05556	220	6	HL60	OK
	P05556	228	10	HL60,K562	OK
	P05556	238	41	HL60,K562	OK
	P05556	346	59	HL60	OK
	P05556	349	29	HL60	OK
	P05556	388	16	HL60	OK
	P05556	398	4	HL60	OK
	P05556	434	16	HL60	OK
	P05556	438	7	HL60,K562	OK
	P06213	571	7	HL60	OK
	P06213	676	5	HL60	OK
	P06213	721	23	HL60	OK
	P08174	64	14	HL60,RBC	OK	B2R658(64),B4DUF2(64)
	P08174	76	15	HL60,RBC	OK	B2R658(76),B4DUF2(76)
	P08174	142	30	HL60,K562,RBC	OK	B2R658(142)
	P08174	160	16	HL60,RBC	OK	B2R658(160)
	P08174	161	16	HL60,RBC	OK	B2R658(161)
	P08648	116	6	HL60	OK	A0A024RB01(165),A8K6A5(116),B2R627(116)
	P08648	483	21	HL60	OK	A0A024RB01(532),A8K6A5(483),B2R627(483)
	P08648	552	14	HL60	OK	A0A024RB01(601),A8K6A5(552),B2R627(552)
	P08648	554	12	HL60	OK	A0A024RB01(603),A8K6A5(554),B2R627(554)
	P08648	588	4	HL60	OK	A0A024RB01(637),A8K6A5(588),B2R627(588)
	P08648	878	46	HL60,K562	OK	A0A024RB01(927),A8K6A5(878),B2R627(878)
	P08648	943	4	K562	OK	A0A024RB01(992),A8K6A5(943),B2R627(943)
	P08648	978	5	HL60,K562	OK	A0A024RB01(1027),A8K6A5(978),B2R627(978),H0YIV7(48)
	P13612	234	13	HL60	OK	Q59H74(56)
	P13612	241	12	HL60,K562	OK	Q59H74(63)
	P13612	289	7	HL60	OK	Q59H74(111)
	P13612	687	4	HL60	OK	Q59H74(509)
	P13612	760	15	HL60	OK	Q59H74(582)
	P13612	955	31	HL60	OK	Q68EM9(200),Q8IU71(97)
	P15144	152	3	HL60	OK	A0A024RC61(152),Q59E93(162)
	P15144	292	41	HL60	OK	A0A024RC61(292),Q59E93(302)
	P15144	379	4	HL60	OK	A0A024RC61(379),Q59E93(389)
	P15144	885	3	HL60	OK	A0A024RC61(885),Q59E93(895)
	P15144	923	8	HL60	OK	A0A024RC61(923),Q59E93(933)
	P15144	943	50	HL60	OK	A0A024RC61(943),Q59E93(953)
	P15144	945	12	HL60	OK	A0A024RC61(945),Q59E93(955)
	P15529	49	4	HL60	OK
	P15529	167	7	HL60,K562	N.A.
	P15529	169	3	HL60	N.A.
	P15529	244	24	HL60,K562	N.A.
	P15529	245	23	HL60,K562	N.A.
	P16422	168	5	K562	OK	B5MCA4(196)
	P17813	291	6	HL60	N.A.
	P17813	556	4	HL60	N.A.
	P17927	313	3	RBC	OK	E9PDY4(313),H0YE06(289),Q5SR44(313)
	P17927	1344	4	RBC	OK	E9PDY4(1794),Q5SR44(1344)
	P19397	166	3	HL60	N.A.
	P20645	123	6	HL60	OK	B2R6S2(123),Q53GY9(123),Q6I9U3(123)
	P23284	84	4	HL60,K562	N.A.
	P23284	116	5	HL60,K562	N.A.
	P23284	215	4	HL60,K562	N.A.
	P27824	87	13	HL60,K562	OK
	P27824	118	4	HL60,K562	OK
	P27824	182	4	HL60	OK
	P27824	217	3	HL60,K562	OK
	P27824	458	12	HL60,K562	OK
	P27824	459	5	HL60,K562	OK
	P30492	200	130	HL60	OK
	P30492	210	25	HL60	OK
	P30492	267	12	HL60	OK
	P30492	292	72	HL60	OK
	P32970	93	15	HL60	N.A.	A0A0U5JA32(93)
	P48060	127	4	HL60	OK
	P48060	200	4	HL60	OK
	P60033	121	5	HL60	OK
	P60033	124	6	HL60	OK
	P60033	144	51	HL60	OK
	P78324	83	20	HL60	N.A.
	P78324	98	7	HL60	N.A.
	P78324	126	26	HL60	N.A.
	P78324	147	35	HL60	N.A.
	P78324	306	4	HL60	N.A.
	P78324	354	14	HL60	N.A.
	P78409	106	8	HL60,K562	OK
	P78504	154	3	HL60	OK	B2R6U9(154),Q4KMR2(154)
	P98172	208	4	HL60	OK
	Q0KH92	112	8	K562,RBC	OK
	Q0KH92	124	12	K562,RBC	OK
	Q0KH92	183	5	RBC	OK
	Q0KH92	234	50	HL60,RBC	OK
	Q0KH92	240	13	RBC	OK
	Q0KH92	266	7	RBC	OK
	Q0KH92	296	10	RBC	OK
	Q0KH92	343	3	HL60,RBC	OK
	Q0KH92	385	3	RBC	OK
	Q0KH92	439	4	RBC	OK	A0A077QP03(441),A0A077QPI2(441),A0A0A1TE50(441),B5U6Z5(441),C7TP28(441),G0TQY7(441),P23276(441),Q0KH87(439),Q0KH88(439),Q0KH90(439),Q0KH91(439),Q0KH93(439),Q0KH95(439),U4PCV3(441)
	Q0KH92	469	12	RBC	OK
	Q0KH92	485	53	RBC	OK
	Q0KH92	610	6	RBC	OK
	Q0KH92	649	7	RBC	OK
	Q0KH92	682	30	K562,RBC	OK
	Q10589	106	6	HL60	N.A.	A0A024R7H5(106),B4E0Z6(106)
	Q10589	126	3	HL60	N.A.	A0A024R7H5(126),B4E0Z6(126)
	Q12913	202	5	K562	N.A.	A0A087WTK0(202),A0A087WVC6(202)
	Q12913	222	4	HL60	N.A.	A0A087WTK0(222),A0A087WVC6(222)
	Q12913	281	6	HL60	N.A.	A0A087WTK0(281),A0A087WVC6(281)
	Q13308	36	3	K562	N.A.	Q59FV9(76)
	Q13308	684	3	K562	OK
	Q13433	143	7	HL60,K562	N.A.
	Q13433	156	7	HL60,K562	N.A.
	Q13433	239	11	HL60,K562	OK
	Q14126	254	3	K562	N.A.
	Q14773	89	4	RBC	N.A.
	Q14773	120	3	RBC	N.A.
	Q14773	132	30	RBC	N.A.
	Q14773	145	27	RBC	N.A.
	Q14773	148	3	RBC	N.A.
	Q15758	178	20	HL60	N.A.	Q59ES3(185),Q71UA6(178)
	Q15758	522	9	HL60,K562	N.A.	M0QXM4(346),Q71UA6(522)
	Q2QD20	45	35	HL60	N.A.
	Q546G0	52	4	HL60	OK	P20138(52)
	Q546G0	77	31	HL60	OK	P20138(77)
	Q546G0	126	14	HL60	OK	P20138(126)
	Q546G0	130	11	HL60	OK	P20138(130)
	Q546G0	146	3	HL60	OK	P20138(146)
	Q546G0	215	19	HL60	OK	B4DF51(88),P20138(215)
	Q546G0	250	6	HL60	N.A.	B4DF51(123),P20138(250)
	Q54A51	36	120	HL60,K562,RBC	OK	A8MZ77(36),B4DNE1(152),B4DY23(36),P35613(152)
	Q54A51	57	19	HL60,K562	OK	A8MZ77(57),B4DNE1(173),B4DY23(57),P35613(173)
	Q54A51	63	283	HL60,K562,RBC	OK	A8MZ77(63),B4DNE1(179),B4DY23(63),P35613(179)
	Q54A51	71	26	HL60,RBC	OK	A8MZ77(71),B4DNE1(187),B4DY23(71),P35613(187)
	Q54A51	75	83	HL60,K562,RBC	OK	B4DNE1(191),B4DY23(75),P35613(191)
	Q54A51	108	17	HL60	OK	B4DY23(108),P35613(224)
	Q54A51	111	60	HL60,K562,RBC	OK	A0A087WUV8(31),B4DY23(111),P35613(227)
	Q54A51	127	71	HL60,K562,RBC	OK	A0A087WUV8(47),B4DNE1(243),B4DY23(127),P35613(243)
	Q54A51	141	10	HL60	OK	A0A087WUV8(61),B4DNE1(257),P35613(257)
	Q54A51	148	143	HL60,K562,RBC	OK	A0A087WUV8(68),B4DNE1(264),P35613(264)
	Q54A51	191	98	HL60,K562,RBC	OK	A0A087WUV8(111),B4DNE1(307),B4DY23(184),P35613(307)
	Q59EZ3	316	16	HL60,K562	N.A.	P11717(393)
	Q59EZ3	434	26	HL60,K562	N.A.	P11717(511)
	Q59EZ3	435	4	HL60,K562	N.A.	P11717(512)
	Q59EZ3	450	8	HL60,K562	N.A.	P11717(527)
	Q59EZ3	610	18	HL60,K562	N.A.	P11717(687)
	Q59EZ3	1027	7	K562	N.A.	P11717(1104)
	Q59EZ3	1153	4	HL60,K562	N.A.	P11717(1230)
	Q5NKU1	53	9	HL60	OK	A0A024R7C1(62),B2R736(62),P32942(62)
	Q5NKU1	392	20	HL60	N.A.	A0A024R7C1(401),B2R736(401),K7EP52(194),K7ERF0(69),K7ERN2(324),P32942(401)
	Q5NKU1	403	5	HL60	OK	A0A024R7C1(412),B2R736(412),K7EP52(205),K7ERF0(80),K7ERN2(335),P32942(412)
	Q5NKU1	405	5	HL60	N.A.	A0A024R7C1(414),B2R736(414),K7EP52(207),K7ERF0(82),K7ERN2(337),P32942(414)
	Q5NKU1	407	4	HL60	N.A.	A0A024R7C1(416),B2R736(416),K7EP52(209),K7ERF0(84),K7ERN2(339),P32942(416)
	Q5T8R3	289	7	HL60,RBC	N.A.	A0A024R0H1(289),B2R6A5(289),B4DKS0(269),B4E106(269),P53985(289),Q5T8R5(289)
	Q5TFQ8	82	20	HL60	OK
	Q5TFQ8	97	7	HL60	OK
	Q5TFQ8	146	35	HL60	OK
	Q5TFQ8	353	5	HL60	OK
	Q5VSJ7	42	28	RBC	N.A.
	Q5VSJ7	105	23	RBC	N.A.
	Q5XLT3	42	28	RBC	N.A.
	Q5XLT3	105	6	RBC	N.A.	J7JLB9(105),K4RNY0(105)
	Q68DY8	392	3	K562	OK	A8K2P8(626),A9X9K9(626),A9X9L0(626),B4DLJ5(637),Q02487(626),Q63HM4(483)
	Q6I9V5	23	34	HL60,K562	N.A.
	Q6I9V5	147	3	K562	notOK	P12236(147),Q59EI9(172)
	Q6IAZ2	65	15	HL60	OK	P09326(65)
	Q6IAZ2	98	9	HL60	OK	P09326(98)
	Q6IAZ2	101	13	HL60	OK	P09326(101)
	Q6PCB8	104	21	HL60	N.A.
	Q6PCB8	221	4	HL60	OK	D6RDX7(167)
	Q6PCB8	223	16	HL60	N.A.	D6RDX7(169)
	Q6PJY3	579	105	RBC	OK	J3KNG9(651),P04920(733),Q59GF1(736),Q8TAG3(651),Q99654(733),Q9UEY4(719),Q9UEY5(724),Q9UEY6(733)
	Q6PJY3	739	38	HL60	N.A.	J3KNG9(811),P04920(893),Q59GF1(896),Q8TAG3(811),Q99654(893),Q9UEY4(879),Q9UEY5(884),Q9UEY6(893)
	Q6UWB1	77	3	K562	N.A.	A0A024R7I8(166)
	Q6ZSC4	89	23	RBC	N.A.
	Q6ZUW0	111	130	HL60	OK
	Q6ZUW0	178	20	HL60	OK
	Q86V85	23	4	RBC	N.A.
	Q8IXK1	66	9	HL60	N.A.	Q59EB6(85),Q9NPY3(66)
	Q8IZJ1	153	11	HL60,K562	OK
	Q8NAN7	338	3	HL60	N.A.
	Q8NCD8	270	10	HL60	N.A.	A0A024R124(344),F8VX04(344),Q9H2H9(344)
	Q8TCV1	36	8	RBC	N.A.
	Q8TCZ2	86	3	HL60,K562	N.A.	A0A024RC16(86)
	Q8TCZ2	148	3	HL60	N.A.	A0A024RC16(148),A0A0U1RQT8(57)
	Q92589	102	8	HL60	N.A.
	Q92589	120	8	HL60	N.A.
	Q92692	97	4	HL60,K562	OK
	Q92854	59	15	HL60	OK	Q4LE41(67)
	Q92854	96	5	HL60	OK	Q4LE41(104)
	Q92854	100	3	HL60	OK	Q4LE41(108)
	Q92854	104	18	HL60	OK	Q4LE41(112)
	Q92854	389	33	HL60,K562	OK	Q4LE41(397)
	Q92854	416	31	HL60,K562	OK	Q4LE41(424)
	Q92854	556	25	HL60	OK	Q4LE41(564)
	Q92854	558	26	HL60	OK	Q4LE41(566)
	Q93033	129	15	HL60	N.A.
	Q93033	158	3	HL60	N.A.
	Q93033	338	25	HL60	N.A.
	Q93033	342	17	HL60	N.A.
	Q93033	797	5	HL60	N.A.
	Q93033	798	5	HL60	N.A.
	Q95HL2	120	37	HL60	OK	A0A060VD06(145),A0A060VD21(145),A0A090KEZ4(145),A0A090KF09(145),A0A090KF68(145),A0A090KKD3(145),A0A090KKF1(145),A0A090KM72(145),A0A090KM89(145),A0A090KMD4(145),A0A090MEW7(145),A0A090MEZ8(145),A0A090MF30(145),A0A0A1IX96(145),A0A0A8LC14(145),A0A0B6VWV2(145),A0A0B7NNK7(145),A0A0B7NNL6(145),A0A0B7NNM1(145),A0A0B7NRX9(145),A0A0B7NRY9(145),A0A0B7NRZ9(145),A0A0B7NS21(145),A0A0B7NX36(145),A0A0B7NXT1(145)…
	Q95HL2	175	60	HL60	OK
	Q95HL2	185	25	HL60	OK
	Q95HL2	242	4	HL60	OK
	Q96AH2	14	6	HL60	OK
	Q96PL5	61	36	RBC	OK
	Q96PL5	84	52	RBC	OK
	Q96PL5	95	26	RBC	OK
	Q9BRW0	60	6	RBC	N.A.	B1AMW1(60),H0YDI1(32),P19256(60),Q14748(32),Q16393(24)
	Q9BRW0	62	18	K562,RBC	N.A.	B1AMW1(62),H0YDI1(34),P19256(62),Q14748(34),Q16393(26)
	Q9BRW0	78	12	RBC	N.A.	B1AMW1(78),H0YDI1(50),P19256(78),Q14748(50),Q16393(42)
	Q9BRW0	167	5	RBC	N.A.	B1AMW1(167),P19256(167)
	Q9BS14	277	3	HL60	N.A.
	Q9H0C2	35	29	HL60	N.A.
	Q9MY41	65	3	HL60	OK
	Q9MY41	67	3	HL60	OK
	Q9MY41	120	38	HL60	OK
	Q9MY41	175	130	HL60	OK	A0A0S4T1D5(200),A0A0S4T3M3(200),A7UM82(200),D3XQC2(200),V5NQF4(200)
	Q9MY41	185	4	HL60	OK
	Q9MY41	242	25	HL60	OK
	Q9P2B2	416	3	HL60	OK
	Q9P2B2	435	29	HL60,K562	N.A.
	Q9P2B2	474	18	HL60	N.A.
	Q9P2B2	522	8	HL60,K562	OK
	Q9UBG0	143	14	HL60,K562	OK
	Q9UBG0	407	5	HL60	OK
	Q9UBG0	408	5	HL60	OK
	Q9UBG0	684	5	HL60	OK
	Q9UBG0	878	4	HL60	N.A.
	Q9UEI6	67	4	HL60,K562	OK
	Q9UEL6	18	4	K562	OK	A0A024R8Y3(44),A8K5D4(44),O95297(44),Q5U0H8(44),Q9UEL4(18)
	Q9UGN4	40	13	HL60	OK
	Q9UHX3	81	6	HL60	OK
	Q9UHX3	107	12	HL60	OK
	Q9UHX3	110	6	HL60	OK
	Q9UHX3	255	11	HL60	OK
	Q9UHX3	284	46	HL60,K562	N.A.
	Q9UHX3	293	3	HL60	N.A.	M0R0K5(293)
	Q9UHX3	369	5	HL60	N.A.	A0JNV7(369),A8K6W1(369),M0R0K5(369),Q53GP0(369)
	Q9UIB8	122	8	HL60,K562	OK
	Q9UIW2	904	3	HL60	N.A.
	Q9UIW2	1041	10	HL60,K562	OK
	Q9UKJ1	106	4	HL60	OK
	Q9UL60	12	4	HL60	N.A.
	Q9ULF5	53	6	HL60	N.A.	A0A024R3W5(53)
	Q9ULF5	60	6	HL60	N.A.	A0A024R3W5(60)
	Q9UP52	665	4	K562	N.A.
	Q9Y5Y6	204	9	HL60	N.A.	B2RAF9(204)
	Q9Y5Y6	383	4	HL60	OK	B2RAF9(383)
	Q9Y5Y6	424	4	HL60	OK	B2RAF9(424)
	Q9Y639	196	32	HL60,K562,RBC	OK
	Q9Y639	227	16	HL60	OK
	Q9Y639	260	41	HL60,K562,RBC	OK	B7Z960(55),H3BU51(55)
	Q9Y639	294	7	HL60	OK	B7Z960(89),H3BU51(89)
	R4ZGR3	210	20	HL60	N.A.
	R4ZGR3	267	12	HL60	N.A.
	R4ZGR3	292	72	HL60	N.A.
	R4ZGR8	200	130	HL60	N.A.
	R4ZGR8	210	25	HL60	N.A.
	R4ZGR8	267	12	HL60	N.A.
	R4ZGR8	292	72	HL60	N.A.
	S4R3B5	38	3	HL60	OK
	S6AP29	90	3	HL60	OK
	S6AP29	92	3	HL60	OK
	S6AP29	145	37	HL60	OK
	S6AP29	200	131	HL60	OK	A0A090MEW7(200),B7U5E0(200),C9E8W1(200),I2G9F9(200),Q95604(200)
	S6AP29	267	4	HL60	OK
	X6R6A3	37	79	RBC	N.A.	A0A087WV34(37)
	X6RKS3	194	5	HL60	N.A.
	X6RKS3	204	5	HL60,RBC	N.A.
	Q08722	61	5	RBC	N.A.
	Q08722	74	188	HL60,K562,RBC	OK
	Q08722	85	14	HL60,RBC	N.A.
	Q08722	93	90	HL60,K562,RBC	N.A.
	Q08722	99	20	HL60,RBC	N.A.
	Q08722	102	12	HL60,RBC	N.A.
	Q08722	130	67	HL60,RBC	N.A.
	Q15223	145	3	HL60,RBC	OK
	Q15223	190	63	HL60,RBC	OK
	Q15223	291	5	HL60	OK
	Q8TDQ1	67	5	HL60	OK	B4DQD2(67),J3KS52(67)
	Q8TDQ1	112	9	HL60	OK	B4DQD2(112),J3KS52(112)
	Q9NV96	155	48	HL60	N.A.	B4DDK3(140),B4DIF5(139)
	Q9NV96	279	50	HL60,RBC	N.A.	B4DDK3(264),B4DIF5(263)
